# Supplementary material for: Global transcriptome profiling reveals differential regulatory, metabolic and hormonal networks during somatic embryogenesis in Coffea arabica
Source: BMC Genomics. 2023 Jan 24;24:41. doi: 10.1186/s12864-022-09098-z (PMC9875526; doi:10.1186/s12864-022-09098-z)
Supplement: Supplementary file 5 — Additional file 5: Table S1. List of differentially expressed genes (DEGs) between the 12 developmental stages covering the SE process (10,384 DEGs) and their normalized counts by DESEq2. [file 12864_2022_9098_MOESM5_ESM.xlsx]

## Sheet: Sheet1
List of differentially expressed genes (DEGs) between the 12 developmental stages covering the SE process (10,384 DEGs) and their normalized counts by DESEq2.
Differential expression was considered at a threshold value of FDR < 0.001 and log2foldchange > |3|. The 12 developmental stages are detailed in Fig. S3.
						Normalized counts by DESeq2_mean of replicates												DESeq2 results
																		L1 vs D1						D1 vs D2						D2 vs D3						D3 vs C1						C1 vs C2						C2 vs C3
Gene ID	Locus/Chromosome	Start	Stop	Strand	Protein Name	L1	D1	D2	D3	C1	C2	C3	R1	R2	R3	R4	E1	baseMean	log2FoldChange	lfcSE	stat	pvalue	padj	baseMean	log2FoldChange	lfcSE	stat	pvalue	padj	baseMean	log2FoldChange	lfcSE	stat	pvalue	padj	baseMean	log2FoldChange	lfcSE	stat	pvalue	padj	baseMean	log2FoldChange	lfcSE	stat	pvalue	padj	baseMean	log2FoldChange
Cara00s001g005030	1	28358	31777	+	probable ribosome biogenesis RLP24 | replication A 70 kDa DNA-binding subunit B-like	596.763	32.8769	71.5589	31.7457	31.5597	804.788	76.3736	514.549	132.434	640.087	1359.17	7177.75	977.539	-0.0363506	0.191589	-0.189732	0.849519	0.880318	44.126	1.13984	0.420068	2.71346	0.00665853	0.0370168	50.5997	-1.16859	0.5228	-2.23525	0.0254009	0.0837998	29.9168	0.0201783	0.602669	0.0334815	0.973291	0.981607	508.983	4.7233	0.444484	10.6265	2.24448e-26	3.73321e-25	531.08	-3.39976
Cara00s001g005100	1	90141	91281	-	PREDICTED: uncharacterized protein LOC104879574 isoform X1 | mRNA for AR781 family	5519.41	547.893	541.911	472.363	657.136	290.685	1150.42	749.002	457.448	392.523	813.837	316.935	1123.38	1.13265	0.14188	7.98316	1.42636e-15	7.6634e-15	941.641	0.556881	0.272433	2.04411	0.0409431	0.14713	1190.21	-0.26804	0.272467	-0.983752	0.325238	0.527225	1468.26	1.00496	0.162442	6.18662	6.14697e-10	5.46534e-09	1036.26	-4.07103	0.266717	-15.2635	1.3388e-52	9.57828e-51	407.401	2.16355
Cara00s001g005080	1	64924	66056	-	L10-interacting MYB domain-containing -like | MIZU-KUSSEI 1	94.1578	190.223	341.817	96.9939	0.382834	0	0	0	0	0	0	0	1574.13	0.741774	0.151354	4.90093	9.53837e-07	2.65853e-06	225.097	0.843306	0.209738	4.02077	5.80089e-05	0.000678305	215.639	-1.81318	0.344954	-5.25628	1.46995e-07	2.54718e-06	52.0551	-7.91075	1.26838	-6.23688	4.46388e-10	4.03216e-09	0.171021	-1.32287	3.81694	-0.346578	0.728909	0.781861	0	NA
Cara00s001g005150	1	162723	163041	-	slowmo homolog | unnamed protein product	0	35.6616	26.4395	57.3477	0.376562	0	0	0	0	0	0	0.17295	154.355	1.09377	0.189717	5.76525	8.15378e-09	2.74288e-08	461.032	-0.021955	0.14571	-0.150676	0.880232	0.945494	498.335	-0.191815	0.198582	-0.965924	0.334082	0.536527	522.338	0.508299	0.232854	2.18291	0.0290424	0.0596811	472.357	-1.1288	0.232094	-4.86356	1.15293e-06	3.49388e-06	864.22	1.9803
Cara00s001g005040	1	36750	38295	-	probable acyl-activating enzyme peroxisomal | serpin-ZX-like	141.863	900.008	1328.09	1095.14	2148.86	123.549	555.964	641.921	624.601	429.279	804.528	303.764	0.219888	-0.224755	3.53381	-0.0636012	0.949288	0.959514	1.02573	2.2179	1.9611	1.13095	0.258078	0.498956	1.56616	-0.600739	1.40431	-0.427782	0.66881	0.813469	0.836441	-1.65627	2.28346	-0.725335	0.468247	0.58336	0.553707	0.705702	2.97539	0.23718	0.812517	0.853195	0.517974	-1.31783
Cara00s001g005190	1	182288	182963	+	zinc finger ZAT3	3.67768	9.85748	11.2181	10.6479	2.26565	42.992	50.703	110.892	62.9847	38.5496	54.0308	46.6697	502.169	-4.05183	0.210209	-19.2752	8.66809e-83	4.205e-81	26.3193	-0.436235	2.05353	-0.212432	0.83177	0.920701	41.2632	1.1104	1.02298	1.08546	0.277716	0.474573	30.8257	-7.15238	1.36869	-5.22573	1.7347e-07	1.08646e-06	0.16709	-1.32287	3.81694	-0.346578	0.728909	0.781861	0	NA
Cara00s001g005120	1	123489	136534	+	heat shock cognate 71 kda | serine carboxypeptidase-like 23	0	0.508889	1.92319	1.26793	0.382834	0.621376	0.239206	0	0	1.1933	1.47537	21.9213	112.282	2.48851	0.719323	3.45952	0.000541139	0.00110149	8.90936	0.169391	0.690991	0.245142	0.806347	0.907602	10.7028	-0.0733561	1.01076	-0.0725754	0.942144	0.970069	6.6184	-2.21648	1.52396	-1.45442	0.145829	0.23289	27.45	4.31776	0.917367	4.70668	2.51781e-06	7.31589e-06	56.297	0.231578
Cara00s002g005010	2	31768	66269	+	---NA--- | endochitinase EP3-like	12.9384	384.273	239.158	123.719	708.012	25.981	359.013	111.618	201.033	35.3185	29.4844	12.2388	50.4697	-0.358867	0.343765	-1.04393	0.296518	0.365313	263.877	-0.685228	0.166013	-4.12755	3.66645e-05	0.000460464	178.483	-0.943469	0.186572	-5.05686	4.2621e-07	6.71207e-06	356.837	2.54954	0.274836	9.27661	1.74964e-20	4.42845e-19	332.611	-4.71987	0.970822	-4.86173	1.16365e-06	3.52342e-06	230.723	3.78582
Cara00s003g005010	3	11393	12947	-	F-box only 13 | L10-interacting MYB domain-containing -like	35.4489	40.1025	52.785	75.282	60.2525	4.42751	1.19603	0.443962	1.76052	0	2.12768	56.2955	598.585	0.568137	0.112639	5.04389	4.56168e-07	1.31466e-06	39.28	0.373671	0.308609	1.21082	0.225963	0.460983	63.023	0.524146	0.250163	2.09521	0.0361519	0.109893	65.0215	-0.287084	0.238617	-1.20312	0.228931	0.3356	29.6547	-3.74271	0.461035	-8.11807	4.7366e-16	3.59862e-15	3.38129	-1.96696
Cara00s003g005040	3	70769	72408	-	WRKY transcription factor 18-like isoform X1 | mediator of RNA polymerase II transcription subunit 26	136.691	164.578	306.134	205.283	203.08	14.4735	84.9312	129.226	120.921	87.0367	105.987	83.2539	221.756	-0.0902133	0.211949	-0.425636	0.670373	0.728356	3878.19	-1.06419	0.337496	-3.15319	0.00161496	0.0115863	2487.32	-0.495263	0.348452	-1.42132	0.155222	0.319476	2228.23	0.400134	0.318063	1.25803	0.20838	0.311092	1433.43	-2.81939	0.330996	-8.51788	1.62505e-17	1.39264e-16	2964.35	3.62329
Cara00s003g005030	3	34771	36671	-	RNA polymerase sigma factor sigA | probable WRKY transcription factor 40	1066.22	6192.55	2974.32	2092.52	2701.28	370.146	4577.45	4278.45	3655.6	3216.84	4509.48	1101.99	14734.5	-1.67223	0.178154	-9.38644	6.2063e-21	4.46543e-20	198.755	0.888874	0.656328	1.35431	0.175636	0.392992	250.808	-0.562755	0.525084	-1.07174	0.283836	0.481409	193.283	0.0164027	0.309797	0.0529465	0.957775	0.970984	99.6428	-3.75111	0.616477	-6.08476	1.16667e-09	4.92807e-09	59.6154	2.54167
Cara00s004g005000	4	13237	14250	+	---NA---	46.359	60.4908	63.9002	64.1924	123.516	14.6836	6.32567	4.09754	19.1267	19.104	42.9497	32.5526	4441.93	-2.52882	0.313133	-8.07586	6.70006e-16	3.66497e-15	52.6313	0.0947419	0.286631	0.330537	0.740995	0.874771	63.0213	0.0164635	0.209979	0.0784053	0.937506	0.967735	85.0899	0.978772	0.212271	4.61096	4.00817e-06	1.99687e-05	64.2769	-3.01258	0.356465	-8.45126	2.88164e-17	2.42351e-16	12.6087	-1.20215
Cara00s004g005010	4	62321	78742	-	DEAD-box ATP-dependent RNA helicase 16 | formin 6 isoform X2	19.6815	18.4727	9.60804	9.16522	5.88588	52.8616	22.2379	48.8667	30.2425	40.6222	60.2839	111.77	1451.13	0.179684	0.154595	1.16228	0.24512	0.309089	11.8926	-0.972177	0.657199	-1.47927	0.139067	0.339929	9.22499	-0.0697328	0.621769	-0.112152	0.910703	0.953298	7.32109	-0.609177	0.748292	-0.81409	0.415594	0.533222	35.1376	3.214	0.565163	5.68685	1.29401e-08	4.90691e-08	45.1786	-1.24954
Cara00s005g005060	5	62714	69279	-	adenylate kinase chloroplastic | late embryogenesis abundant D-29	743.835	65.0716	54.0179	37.7328	26.8265	40.1758	2.23742	3.30847	4.27158	3.16919	4.43056	19.8462	200.065	-1.05957	0.238798	-4.4371	9.11769e-06	2.29617e-05	50.4115	-0.265895	0.340906	-0.779967	0.43541	0.669109	45.1401	-0.512076	0.374553	-1.36717	0.171573	0.34255	31.1977	-0.461164	0.38914	-1.18508	0.235984	0.343583	36.6957	0.635295	0.337813	1.88061	0.0600245	0.0890093	25.4912	-4.1582
Cara00s006g005020	6	11190	20019	-	diacylglycerol O-acyltransferase cytosolic | kinesin KIN-5C	4.87502	347.523	402.75	548.613	476.859	398.582	1404.48	1064.84	1306.21	2565.05	1858.22	998.087	4.51019	1.47079	0.890171	1.65225	0.098483	0.137424	317.334	0.216812	0.242754	0.893133	0.371786	0.613188	468.506	0.454472	0.146319	3.10603	0.00189617	0.0103928	489.484	-0.168589	0.175154	-0.962517	0.33579	0.453055	458.471	-0.214975	0.198758	-1.08159	0.279436	0.348796	1081.46	1.81102
Cara00s006g005030	6	23464	26596	+	unnamed protein product	2.04495	32.8533	212.452	58.7189	48.8663	318.94	958.869	289.327	3352.47	3164.4	2181.09	891.187	288.454	0.113144	0.175462	0.644833	0.519036	0.590117	103.618	2.7028	0.435739	6.2028	5.54685e-10	2.02742e-08	132.957	-1.85003	0.346047	-5.34618	8.98289e-08	1.63595e-06	51.5445	-0.223503	0.605603	-0.369059	0.712084	0.794664	218.1	2.74057	0.467568	5.86132	4.592e-09	1.82299e-08	767.018	1.58482
Cara00s006g005090	6	57421	61846	+	CBL-interacting serine threonine- kinase 1 | rho GTPase-activating 5-like	160.105	1419.65	490.387	625.912	210.149	129.341	1055.41	256.391	1512.75	1382.84	821.865	193.438	0.435319	0.950832	2.78537	0.341367	0.732827	0.782572	375.805	-1.24492	0.247247	-5.03513	4.77525e-07	9.58629e-06	336.891	0.677026	0.202943	3.33604	0.000849812	0.00533432	263.021	-2.15735	0.277657	-7.76984	7.85837e-15	1.21801e-13	46.7561	-3.30366	0.851534	-3.87966	0.000104602	0.000247158	17.8929	1.21221
Cara00s006g005150	6	96127	96913	+	peptidyl-prolyl cis-trans isomerase chloroplastic	1292.36	83.2881	49.7636	15.0226	3.93636	0	1.25255	0.224195	0.459332	0	1.63599	9.23333	124.585	-0.707865	0.284958	-2.4841	0.0129879	0.0215437	808.442	-1.53615	0.230073	-6.67679	2.44227e-11	1.1417e-09	548.752	0.357103	0.217971	1.63831	0.101358	0.235698	421.335	-1.53746	0.299918	-5.12626	2.95557e-07	1.78405e-06	173.73	-0.658793	0.315169	-2.09028	0.0365922	0.0569508	709.965	3.02208
Cara00s006g005040	6	28648	30056	+	1-aminocyclopropane-1-carboxylate oxidase homolog 1-like | 5 -nucleotidase domain-containing 4 isoform X1	263.395	623.504	264.167	420.787	92.3019	8.96551	20.9336	33.8568	22.3361	11.5045	22.9571	6.2563	8.76858	-3.85949	0.821225	-4.69967	2.60579e-06	6.93479e-06	56.3181	-0.760682	0.294204	-2.58556	0.00972209	0.0501506	31.8002	-1.71984	0.372954	-4.61141	3.99946e-06	5.05957e-05	9.65218	-1.88379	0.782549	-2.40725	0.0160731	0.0358719	1.76219	-4.64945	1.99881	-2.3261	0.0200131	0.0328687	0.750636	3.02922
Cara00s007g005010	7	5000	8686	-	serine threonine- kinase chloroplastic | stAR-related lipid transfer mitochondrial isoform X1	6696.8	416.429	315.336	286.659	191.891	128.056	25.8792	41.4249	43.5153	59.8191	69.6103	523.438	100.663	1.04806	0.326758	3.20744	0.00133923	0.00258266	309.791	-0.409045	0.254632	-1.60642	0.108182	0.28898	296.395	-0.132001	0.227718	-0.57967	0.562137	0.735756	232.206	-0.545107	0.143965	-3.78638	0.000152858	0.000563494	164.586	-0.537505	0.185422	-2.89882	0.0037457	0.00701388	92.5234	-2.31001
Cara00s007g005200	7	155716	156346	-	Calcium-binding EF-hand | unnamed protein product	3349.06	244.41	147.821	215.954	603.793	110.337	234.018	195.261	422.718	263.213	149.932	90.5727	268.357	1.91728	0.199948	9.58891	8.90179e-22	6.69908e-21	165.959	-0.728178	0.216993	-3.35577	0.000791432	0.00636214	178.895	0.553389	0.199001	2.78083	0.00542199	0.0244621	363.483	1.51648	0.16492	9.19525	3.74114e-20	9.16882e-19	337.829	-2.40447	0.370075	-6.49723	8.18111e-11	3.89292e-10	206.414	1.07973
Cara00s008g005000	8	4146	13794	+	DETOXIFICATION chloroplastic | helicase magatama 3	3959.11	193.101	274.051	265.304	138.968	141.063	150.18	250.023	139.35	111.634	81.8346	133.021	2249.54	-1.17965	0.190523	-6.19161	5.9554e-10	2.19432e-09	197.557	0.500043	0.167022	2.99387	0.00275459	0.0181059	265.364	-0.0394805	0.159366	-0.247735	0.804339	0.896749	199.026	-0.901244	0.173603	-5.19142	2.08693e-07	1.29147e-06	148.861	0.0647352	0.206558	0.3134	0.753977	0.803681	174.943	0.0897668
Cara00s008g005090	8	73858	76927	+	V-type proton ATPase catalytic subunit A | patellin-6	214.878	3313.24	2331.22	2650.73	1178.68	463.036	143.149	106.147	353.898	494.073	465.191	2584.15	196.674	0.0866141	0.146904	0.589596	0.555462	0.624303	2388.01	-0.510466	0.17919	-2.84873	0.00438936	0.0265671	2449.76	0.192961	0.131511	1.46727	0.142304	0.300642	1902.01	-1.13727	0.191269	-5.94592	2.74903e-09	2.25075e-08	811.412	-1.30155	0.321133	-4.05298	5.0569e-05	0.00012442	363.67	-1.69857
Cara00s008g005150	8	122128	124784	-	fiber Fb15 | probable WRKY transcription factor 26	22926	899.251	676.343	1028.66	1262.51	467.63	1284.23	1753.95	1061.7	830.263	1585.76	1315.1	222.673	1.08163	0.154555	6.99834	2.59012e-12	1.12744e-11	0.977912	-0.904907	2.52921	-0.357782	0.720506	0.863764	0.397805	-2.09311	3.47882	-0.601672	0.547392	0.724865	1.85735	4.62026	1.95508	2.36321	0.0181174	0.0397575	34.7009	3.62619	0.593872	6.10601	1.02152e-09	4.34405e-09	34.402	-3.68873
Cara00s008g005100	8	79343	87640	+	FAM32A | aldose reductase	1.22044	1.5044	0.803733	0	4.5273	53.1432	4.01567	19.9152	9.53922	24.5129	25.0142	870.492	351.013	-0.0402124	0.171376	-0.234644	0.814485	0.850698	666.613	-0.416306	0.171497	-2.42748	0.0152041	0.0707515	837.823	0.610745	0.257179	2.37479	0.017559	0.0627797	1068.27	0.327908	0.281004	1.16692	0.243244	0.351623	851.594	-1.38584	0.36334	-3.81417	0.000136639	0.000317007	1050	1.45479
Cara00s009g005500	9	1013451	1017238	-	7-deoxyloganetic acid glucosyltransferase-like	0.428661	10.474	253.396	937.361	1421.34	366.757	344.553	403.203	523.326	294.761	165.633	70.1156	1507.44	0.0687645	0.169565	0.405535	0.685084	0.741495	431.023	-1.18337	0.227869	-5.19321	2.06694e-07	4.46968e-06	248.336	-0.672719	0.410068	-1.64051	0.1009	0.234901	105.877	-5.54556	0.686102	-8.08271	6.33446e-16	1.09264e-14	2.77488	-1.36366	1.52096	-0.896579	0.369944	0.444616	1.88081	0.0834938
Cara00s009g005290	9	648453	650769	+	---NA--- | cysteine protease XCP1-like	112.937	707.248	311.221	194.74	4.13819	1.51521	1.62397	1.90919	0.219522	0.602342	3.31111	0.45661	253.004	-1.38211	0.265227	-5.21104	1.87788e-07	5.61213e-07	111.36	4.66126	0.569937	8.17856	2.87262e-16	2.77412e-14	587.123	1.90034	0.338306	5.61721	1.94063e-08	4.01303e-07	1085.25	0.632901	0.222521	2.84424	0.00445182	0.0115725	860.983	-1.90793	0.36335	-5.25093	1.51336e-07	5.07399e-07	426.722	-0.0915544
Cara00s009g005540	9	1125670	1128129	+	---NA--- | ribonucleases P MRP subunit POP1 isoform X1	0	0.534155	0.802506	1.27283	5.52186	8.52271	3.30328	2.944	4.38792	1.16164	2.83274	36.2529	286.22	0.773872	0.141116	5.48396	4.15913e-08	1.317e-07	0.565855	0.287201	2.30639	0.124524	0.9009	0.955778	1.02839	0.697422	2.09244	0.333305	0.738904	0.857583	2.954	2.14938	1.41478	1.51923	0.128703	0.210096	7.71119	0.658369	0.885374	0.743605	0.457115	0.532423	7.11996	-1.39495
Cara00s011g005030	11	19259	20330	-	mitogen-activated kinase kinase kinase NPK1-like	10089.5	80.7739	96.8742	297.347	371.312	872.396	797.788	24.034	57.924	73.467	866.36	41.1191	42.5887	0.735979	0.272962	2.69627	0.007012	0.0121567	75.2321	0.252204	0.476686	0.529078	0.596751	0.788159	194.087	1.62264	0.559612	2.89958	0.00373667	0.0181048	311.497	0.353177	0.460878	0.766314	0.44349	0.559911	702.676	1.27886	0.426829	2.99619	0.00273377	0.00524145	1001	-0.132372
Cara00s011g005080	11	89963	93830	+	DETOXIFICATION 53 | triacylglycerol lipase-like 1	24588.6	1964.33	12655.3	18062.5	11814.4	2413.46	3311.74	2794.11	3733.15	2793.74	1567.45	4034.62	1989.45	-1.46807	0.172248	-8.52302	1.55447e-17	9.33629e-17	0.109654	0.280355	3.53381	0.0793351	0.936766	0.970731	1.51193	3.20363	1.81073	1.76925	0.0768516	0.193446	4.64968	1.47846	0.995071	1.48578	0.137336	0.221556	14.6163	1.29542	0.587668	2.20434	0.0275004	0.0438937	10.9472	-6.90902
Cara00s011g005130	11	125146	132307	+	transcription repressor OFP1 | zeaxanthin epoxidase	7669.38	779.922	690.051	703.373	724.725	1185.54	2077.44	1582.56	880.68	1261.18	978.369	1827.02	2312.92	0.376332	0.157374	2.39132	0.016788	0.0273248	6175.1	2.68334	0.215304	12.463	1.18763e-35	6.70497e-33	15114.4	0.524385	0.218535	2.39955	0.0164152	0.0595544	14519.2	-0.579129	0.318366	-1.81906	0.0689017	0.124623	6762.73	-2.24461	0.447058	-5.02085	5.14442e-07	1.62343e-06	3433.7	0.454514
Cara00s011g005050	11	36194	36569	+	transcription factor HEC2 | unnamed protein product	0	0	0.260668	2.81701	7.65638	18.1967	0	0.717582	2.2373	4.1227	9.16199	52.4634	840.088	0.114737	0.148971	0.770202	0.44118	0.51474	622.21	-0.182672	0.204288	-0.894188	0.371222	0.612729	685.752	0.0324738	0.197809	0.164168	0.869599	0.930669	673.956	0.0766425	0.140194	0.546688	0.584593	0.688651	1053.25	0.754051	0.112189	6.72127	1.80153e-11	9.14373e-11	1958.28	0.804139
Cara00s013g005010	13	20128	22159	-	UDP-glucose iridoid glucosyltransferase-like	0.810238	68.5905	392.44	1017.12	467.241	440.477	272.776	229.661	99.4424	49.0237	34.8068	63.5604	21.2065	0.362316	0.531443	0.681758	0.495392	0.568204	194.838	2.55611	0.272543	9.37873	6.67693e-21	1.09876e-18	694.894	1.383	0.165773	8.34274	7.25905e-17	5.12564e-15	736.138	-1.09102	0.214429	-5.08802	3.61822e-07	2.15055e-06	479.575	-0.0380371	0.187072	-0.203329	0.838878	0.874794	428.665	-0.69292
Cara00s013g005050	13	173480	174443	-	nuclear pore complex NUP1-like | oleosin 5-like	35.5302	37.6722	45.1152	52.5659	27.8086	41.0667	2.1943	6.96682	3.55394	4.72504	8.25807	12.771	23.7	0.0461625	0.41226	0.111974	0.910844	0.928795	35.017	0.290844	0.304693	0.954547	0.339807	0.583198	48.0888	0.228636	0.237902	0.961052	0.336526	0.538828	39.5507	-0.885413	0.315066	-2.81025	0.00495034	0.0127185	37.6889	0.603377	0.30635	1.96957	0.0488878	0.0740692	26.0312	-4.19793
Cara00s024g005040	24	28306	30644	-	unnamed protein product	49.2163	3.32821	5.72065	6.88501	2.24284	7.6562	6.22834	6.74367	6.90653	6.96225	14.9684	8.58779	22.5876	4.99472	0.938241	5.3235	1.01791e-07	3.11288e-07	3.82835	0.8559	0.910099	0.940446	0.346989	0.59003	6.20583	0.269511	0.645439	0.417562	0.676267	0.818481	4.60552	-1.60345	0.917057	-1.74847	0.0803825	0.141736	5.71445	1.84042	1.01127	1.81991	0.068773	0.100551	8.33218	-0.31408
Cara00s048g005000	48	20	1772	+	alpha-xylosidase 1-like	193.845	2220.47	2468.25	4653.11	4415.77	229.268	159.168	148.098	118.022	71.303	107.358	280.316	1476.87	-2.0588	0.324782	-6.33901	2.31247e-10	8.79003e-10	1983.31	0.148568	0.109079	1.36202	0.173191	0.389498	3506.88	0.922815	0.0907051	10.1738	2.59588e-24	3.60367e-22	4302.55	-0.0432764	0.17421	-0.248415	0.803813	0.863612	2114.89	-4.22134	0.271045	-15.5743	1.08801e-54	8.60962e-53	233.142	-0.529391
Cara00s052g005010	52	15911	17977	-	NRT1 PTR FAMILY isoform X1	113.402	11.4735	25.0788	34.1301	8.15153	0	0	0.512152	0.219522	1.43686	0.449971	3.07395	547.034	-1.26123	0.377793	-3.33841	0.000842608	0.00167172	15.4501	1.1578	0.625898	1.84982	0.0643396	0.203593	29.1088	0.444117	0.292076	1.52055	0.128372	0.279105	21.6024	-2.04444	0.473938	-4.31374	1.60518e-05	7.17404e-05	3.63705	-5.68977	1.51354	-3.75925	0.000170423	0.000390187	0	NA
Cara00s054g005000	54	1130	5088	-	programmed cell death 6-interacting isoform X1	474.689	35.5985	25.3525	44.3871	248.755	78.8307	214.62	338.598	360.819	313.6	172.135	79.557	5.60305	-0.642129	0.812536	-0.790278	0.429366	0.503057	25.7803	-0.503213	0.410439	-1.22604	0.220185	0.453379	34.37	0.81993	0.461533	1.77654	0.0756448	0.191443	125.947	2.5196	0.322197	7.82006	5.28001e-15	8.32036e-14	159.705	-1.61664	0.272514	-5.9323	2.98724e-09	1.20982e-08	176.042	1.43893
Cara00s058g005000	58	1165	3993	+	uncharacterized protein LOC105162245	34.7992	84.7648	50.0329	69.1351	27.7256	1.9055	0	0.649392	0.431741	0	0.499161	7.42865	113.39	3.16431	0.34315	9.22135	2.93391e-20	2.04802e-19	57.0636	-0.763831	0.310808	-2.45757	0.013988	0.0664491	58.6772	0.476053	0.278856	1.70717	0.0877908	0.21217	48.3861	-1.28949	0.348248	-3.70278	0.000213254	0.000764628	13.5652	-3.84033	0.752172	-5.10566	3.29649e-07	1.06416e-06	1.14645	-3.64475
Cara00s069g005000	69	2747	6451	+	phosphate transporter PHO1 homolog 10	0	0	3.07969	0	4.84571	67.2132	98.6951	109.443	68.1084	93.3515	73.3684	23.2288	510.862	0.449823	0.450944	0.997514	0.318515	0.388833	1.30374	3.61	2.1226	1.70074	0.0889911	0.254557	1.52163	-4.0355	2.08228	-1.93802	0.0526208	0.146198	1.9944	4.72438	1.96357	2.40601	0.0161278	0.0359853	43.5159	3.85624	0.560385	6.88142	5.92596e-12	3.15307e-11	99.6537	0.551637
Cara00s075g005000	75	1611	2773	-	zinc finger WIP6	0	0.534155	2.76777	12.5169	85.3373	12.9531	4.58562	0.873587	3.75261	6.24923	85.406	23.8039	547.183	-6.77052	0.429088	-15.7789	4.34968e-56	1.09503e-54	1.39476	2.06668	1.43789	1.4373	0.150632	0.35776	7.54936	2.18828	0.708995	3.08645	0.0020256	0.0109677	41.7185	2.80244	0.446651	6.27433	3.51136e-10	3.21994e-09	46.0999	-2.67349	0.437848	-6.10598	1.02174e-09	4.34447e-09	10.5343	-1.50959
Cara00s079g005010	79	11226	13009	+	transcription factor MYB108-like	43.6329	513.086	243.805	62.3388	104.4	7.12337	3.45394	0	0.434864	0.306865	12.5193	165.97	204.974	-0.59886	0.170536	-3.51163	0.000445368	0.000917627	320.525	-1.07945	0.296309	-3.643	0.000269481	0.00254416	150.766	-1.96414	0.334745	-5.86759	4.42167e-09	1.01856e-07	76.3003	0.78183	0.42133	1.85562	0.0635075	0.116144	51.1771	-3.84221	0.601344	-6.38937	1.66574e-10	7.68719e-10	6.35103	-1.06659
Cara00s086g005000	86	5307	6769	+	Sterile alpha motif domain-containing	8.70988	89.0353	80.2834	168.248	122.351	169.995	179.384	92.8448	160.296	123.194	36.8017	111.94	171.68	5.47694	0.381848	14.3432	1.17435e-46	2.23543e-45	71.6267	-0.139338	0.2348	-0.593432	0.552892	0.757862	122.308	1.07104	0.155825	6.87336	6.2708e-12	2.22031e-10	140.328	-0.42363	0.220646	-1.91995	0.0548642	0.102636	159.303	0.515622	0.236887	2.17666	0.0295062	0.0468072	209.795	0.0729687
Cara00s086g005050	86	32832	34470	-	UPF0481 At3g02645	3066.38	142.146	37.9569	16.639	0.753125	0.622501	0	2.50916	0.654103	0	0.20039	1.9397	128.602	3.55766	0.534771	6.65268	2.87812e-11	1.17077e-10	76.2873	-1.91422	0.54758	-3.49578	0.00047268	0.00412311	26.8901	-1.18953	0.71303	-1.66828	0.0952603	0.225134	9.20268	-4.46372	1.38737	-3.2174	0.00129357	0.00386611	0.717175	-0.214265	3.64725	-0.0587471	0.953154	0.963964	0.376063	-2.04323
Cara00s087g005020	87	12391	15090	-	aquaporin NIP6-1	2.92372	1.79854	20.7605	19.5874	2.25937	0.857882	0.386024	0	0.636656	0.856035	0	21.3427	0.342601	1.79555	3.48761	0.514836	0.606667	0.671768	9.52372	3.83153	1.00213	3.82339	0.000131628	0.00137538	19.7856	-0.0803198	0.512677	-0.156668	0.875507	0.934138	11.3976	-3.10815	1.00165	-3.10302	0.00191555	0.00550009	1.53012	-1.34707	2.55131	-0.527992	0.597505	0.666713	0.749215	-1.08006
Cara00s089g005000	89	712	2235	+	photosystem I reaction center subunit VI- chloroplastic-like	986.443	82.9464	58.3715	34.4122	9.68686	1.48188	1.26331	0.269191	0.219522	0.295477	2.0547	9.23316	1.25716	3.66691	1.72627	2.12418	0.0336548	0.0517262	59.8183	-0.527622	0.310565	-1.69891	0.0893357	0.255224	45.5743	-0.756383	0.281504	-2.68693	0.00721111	0.0307075	22.3744	-1.80826	0.575006	-3.14477	0.00166216	0.00484199	5.22651	-2.67281	0.98688	-2.70835	0.00676193	0.0121163	1.6495	-0.237483
Cara00s094g005000	94	4916	6621	+	1-aminocyclopropane-1-carboxylate oxidase 3	4.86067	119.427	44.9986	62.5874	0	0	0	0	0	0	0	6.63809	203.204	-0.524716	0.180112	-2.91327	0.00357661	0.00647873	69.5916	-1.39701	0.291755	-4.78832	1.68182e-06	2.97866e-05	52.881	0.478618	0.285242	1.67794	0.0933591	0.221824	33.4895	-8.24053	1.23586	-6.66783	2.59611e-11	2.73632e-10	0	NA	NA	NA	NA	NA	0	NA
Cara00s103g005010	103	6576	7760	+	kda heat shock mitochondrial	4.94311	2.06692	3.49227	1.54153	10.0138	4.12253	51.6249	24.7993	6.62684	40.0302	69.5259	7.65982	0.346227	1.80969	3.48661	0.519039	0.603733	0.669127	2.35326	0.786692	1.44704	0.543655	0.586679	0.782004	2.48057	-1.17708	1.2318	-0.955578	0.339285	0.541387	4.94278	2.73622	1.05952	2.58251	0.00980838	0.0232841	7.01107	-1.25445	0.880436	-1.42481	0.154213	0.207046	33.3991	3.65384
Cara00s119g005000	119	2	749	+	heat stress transcription factor A-7a-like	574.687	8.93199	6.56233	19.3279	24.1698	7.42048	37.5638	65.4987	29.3805	64.1838	53.8247	78.81	87.3573	-0.335867	0.33925	-0.99003	0.322159	0.392743	6.55968	-0.424892	0.878197	-0.483823	0.628512	0.808033	12.743	1.58384	0.624581	2.53584	0.0112179	0.0437027	20.2615	0.34877	0.478848	0.728351	0.466399	0.58151	15.3549	-1.65314	0.645715	-2.56018	0.0104619	0.0181346	26.965	2.32879
Cara00s121g005000	121	7132	7968	+	oleosin 1-like	280.743	436.71	639.191	594.466	512.108	1908.79	152.376	761.262	231.041	566.654	1610.65	11044.1	275.405	-4.66178	0.539918	-8.63424	5.91166e-18	3.64775e-17	454.971	0.548831	0.18139	3.0257	0.00248059	0.0166265	606.394	-0.0978282	0.129995	-0.752556	0.451717	0.647058	528.134	-0.184375	0.19713	-0.935298	0.349635	0.467351	1402.4	1.94513	0.267687	7.26643	3.69103e-13	2.18846e-12	1240.52	-3.64874
Cara00s128g005010	128	8548	9958	+	ASPARTIC PROTEASE IN GUARD CELL 1-like	629.836	680.566	1051.63	220.192	1.44182	2.0475	0	0.269191	1.10073	0.602342	0.357101	3.48162	1981.37	-0.611104	0.191086	-3.19806	0.00138358	0.0026634	731.851	0.621807	0.372823	1.66784	0.095348	0.266323	622.476	-2.24738	0.589122	-3.81479	0.000136299	0.00111649	118.374	-7.20282	0.841849	-8.55595	1.16903e-17	2.36548e-16	1.90631	0.547259	1.49993	0.364857	0.715218	0.772525	1.23376	-3.75924
Cara00s137g005010	137	6638	8863	+	receptor 12	0.40766	28.5797	31.329	20.9295	3.0125	9.48893	5.71288	1.27559	2.86515	2.69346	7.39071	2.54069	9.41997	6.5677	1.22308	5.3698	7.88225e-08	2.44195e-07	25.3334	0.129867	0.373838	0.347389	0.728299	0.868068	25.6812	-0.578158	0.364264	-1.5872	0.112468	0.254021	12.4261	-2.78591	0.996215	-2.7965	0.00516596	0.013207	7.17483	1.72225	1.2237	1.40741	0.159306	0.21297	9.11979	-0.758324
Cara00s140g005000	140	720	12192	+	14 kDa proline-rich -like	3.40575	32.0351	14.3603	53.6917	55.5111	1.06538	0	0.242961	0.439044	0	0.20039	6.46831	72.5604	8.80123	1.07181	8.21152	2.184e-16	1.22965e-15	19.6371	-1.15813	0.520818	-2.22368	0.0261703	0.106838	33.5852	1.91298	0.372806	5.13131	2.87739e-07	4.70669e-06	51.5385	0.0822971	0.334316	0.246166	0.805554	0.864977	25.4763	-5.69574	0.778594	-7.31542	2.56582e-13	1.54283e-12	0.643788	-2.81587
Cara00s142g005000	142	1140	3738	-	subtilisin-like protease	38.6641	0.508889	0.52379	8.35591	2.60059	1.8355	7.04394	0.845963	0.664812	0.89782	2.10193	2.6536	23.5273	-0.92968	0.449764	-2.06704	0.0387303	0.0587534	0.437274	0.339006	3.52706	0.0961157	0.923429	0.967085	4.36312	4.04106	1.32276	3.05502	0.00225042	0.0119103	5.52968	-1.66485	1.13084	-1.47222	0.14096	0.22652	2.28803	-0.440348	1.7886	-0.246198	0.805529	0.846854	5.31929	1.92365
Cara00s163g005000	163	1559	4388	-	---NA---	5.2616	5.9894	17.1099	58.6692	76.8386	3.97338	1.74868	1.85593	4.00986	1.50016	1.43559	10.0151	155.013	0.244484	0.251779	0.971026	0.331535	0.402762	9.74471	1.49208	0.955105	1.56221	0.118238	0.305948	37.3218	1.78903	0.873762	2.0475	0.0406094	0.120343	62.9255	0.419447	0.534255	0.785106	0.432391	0.549301	36.7557	-4.23452	0.543555	-7.79041	6.679e-15	4.61409e-14	3.44333	-1.22082
Cara00s170g005000	170	57	3368	-	ras-related RABC2a-like	17.5989	5.60043	1.57671	1.02501	0	6.57177	0.820331	1.08892	1.53816	5.88668	3.29869	43.0148	13.4529	1.1931	0.61412	1.94277	0.0520438	0.077074	3.04033	-1.90094	1.18108	-1.6095	0.107508	0.287741	1.27985	-0.593409	1.46715	-0.404464	0.685871	0.824164	0.54896	-2.30868	2.85624	-0.808292	0.418923	0.536409	4.03899	5.06171	1.588	3.18748	0.00143517	0.00287389	4.45032	-2.99674
Cara00s173g005020	173	21879	25934	+	receptor kinase FERONIA	451.008	15.6619	24.6479	32.6919	32.14	17.1326	46.8274	19.8671	41.8739	37.5796	49.1202	21.6704	238.201	-0.0439532	0.165206	-0.266051	0.7902	0.830367	17.033	0.665632	0.541495	1.22925	0.218979	0.451783	28.1906	0.416609	0.407769	1.02168	0.306933	0.506394	30.6681	0.00383903	0.402006	0.00954968	0.992381	0.994731	24.8846	-0.851077	0.741483	-1.1478	0.25105	0.31799	38.3206	1.43896
Cara00s173g005030	173	26009	31921	+	receptor kinase FERONIA	61.3083	6.7355	11.9478	19.5932	11.7695	10.088	10.4298	5.23624	7.30755	6.82754	9.03982	5.6361	38.0747	-6.24596	1.65994	-3.76277	0.000168043	0.000365579	7.893	0.837294	0.724259	1.15607	0.247653	0.48662	15.491	0.712319	0.542772	1.31237	0.189394	0.366534	15.3036	-0.707546	0.529357	-1.33662	0.181348	0.278295	11.4571	-0.179286	0.617786	-0.290207	0.771658	0.818328	12.3286	0.0609908
Cara00s189g005010	189	3902	6297	-	microtubule-associated RP EB family member 1C	3.67095	199.227	228.19	279.926	219.485	146.408	433.132	293.133	324.188	685.72	535.748	281.363	239.79	3.93392	0.50904	7.72811	1.09159e-14	5.566e-14	90.0152	-0.52243	0.375569	-1.39104	0.164214	0.37731	56.789	-1.65017	0.455026	-3.62654	0.000287246	0.0021198	15.0389	-6.1091	1.29786	-4.70706	2.51319e-06	1.29572e-05	0.16709	-1.32287	3.81694	-0.346578	0.728909	0.781861	0	NA
Cara00s189g005000	189	1	1587	-	ADP-ribosylation factor 2-like isoform X1	430.108	125.115	87.4685	27.823	0.376562	0	0	0	0	0	0	0	9.43471	-0.136035	0.573001	-0.237408	0.81234	0.849089	180.781	0.207808	0.219276	0.947701	0.343282	0.586636	250.031	0.302345	0.148903	2.03048	0.0423077	0.124152	239.921	-0.317719	0.174571	-1.82	0.068759	0.124401	188.18	-0.539607	0.172278	-3.13219	0.00173505	0.00343598	347.587	1.55845
Cara00s195g005000	195	924	10066	+	aldehyde dehydrogenase family 2 member C4-like	1.647	238.363	601.521	592.983	467.705	79.5705	92.5509	38.8478	27.8668	27.9054	35.2548	322.022	485.024	-3.10819	0.443526	-7.00791	2.41909e-12	1.05551e-11	354.851	1.32911	0.251263	5.28972	1.22501e-07	2.787e-06	587.298	-0.0103374	0.240324	-0.0430145	0.96569	0.982159	509.325	-0.309882	0.17139	-1.80805	0.070599	0.127129	257.967	-2.50489	0.309622	-8.09015	5.95898e-16	4.49184e-15	103.239	0.210621
Cara00s197g005000	197	196	7868	-	probable RNA-dependent RNA polymerase 5	72.6753	830.053	1125.52	1855.67	1671.8	58.2437	78.5859	23.1413	74.2487	163.959	260.28	366.574	3.19534	0.63996	1.20599	0.530653	0.59566	0.661705	826.844	0.438631	0.249927	1.75504	0.0792524	0.235473	1467.63	0.731435	0.162335	4.50572	6.6149e-06	7.90082e-05	1680.3	-0.115934	0.206175	-0.56231	0.573905	0.679043	784.231	-4.80512	0.250769	-19.1616	7.75186e-82	1.78239e-79	82.1222	0.426868
Cara00s205g005010	205	11470	17481	+	ABC transporter B family member 11-like	0.428661	2.9615	102.268	942.913	989.46	540.976	153.048	300.063	195.789	97.4728	48.3127	8.76109	34.7051	3.42145	0.469599	7.2859	3.19527e-13	1.47597e-12	44.4203	5.24527	0.621799	8.43564	3.29402e-17	3.59764e-15	516.571	3.21851	0.352026	9.14284	6.0835e-20	5.66581e-18	910.661	0.100219	0.325052	0.308316	0.757842	0.829762	774.594	-0.823498	0.298249	-2.76111	0.00576049	0.0104479	416.572	-1.82283
Cara00s210g005000	210	3	2305	-	polyol transporter 1	3361.05	1423.24	2033.24	2585.95	1591.15	60.4526	45.0431	36.4498	35.8901	11.3323	18.9854	236.598	0	NA	NA	NA	NA	NA	1461.03	0.508582	0.314837	1.61538	0.106229	0.285232	2271.44	0.358871	0.267105	1.34356	0.179091	0.352906	2036.23	-0.670293	0.222444	-3.01331	0.00258419	0.00717058	747.332	-4.66694	0.525677	-8.87796	6.80964e-19	6.54817e-18	63.2875	-0.426445
Cara00s220g005030	220	17827	18567	-	hypothetical protein POPTR_0004s15520g	1.67264	237.892	726.842	497.004	551.02	796.12	579.168	1107.61	943.768	1268.25	2425.05	1417.85	0	NA	NA	NA	NA	NA	89.8202	-0.485988	0.303778	-1.59981	0.10964	0.291428	74.4775	-0.505326	0.415384	-1.21653	0.223784	0.410574	60.1474	0.0870177	0.498818	0.174448	0.861514	0.906873	54.4119	-0.606386	0.421768	-1.43773	0.150512	0.202673	323.322	3.58724
Cara00s220g005000	220	3177	4569	+	myosin heavy chain kinase C-like	64.8142	123.166	89.0552	62.6055	64.888	41.2537	498.332	422.821	184.957	220.46	238.267	135.165	372.572	0.500777	0.194329	2.57696	0.00996743	0.016851	408.278	1.60839	0.985849	1.63147	0.102791	0.27925	602.994	-0.542342	0.357254	-1.51808	0.128993	0.279984	492.095	0.180094	0.368873	0.488227	0.625389	0.723455	735.596	0.578601	0.359337	1.61019	0.107356	0.150256	826.908	-0.463846
Cara00s227g005000	227	7750	9051	-	EG45-like domain containing	78.0293	1325.3	415.229	325.981	377.7	57.9284	183.407	259.149	870.679	154.429	59.0348	28.6583	707.612	-0.649456	0.139943	-4.64087	3.46945e-06	9.11635e-06	737.008	-1.67985	0.308329	-5.44825	5.08681e-08	1.25114e-06	365.044	-0.337884	0.323403	-1.04478	0.296125	0.494838	329.467	0.243256	0.367358	0.662176	0.507859	0.619629	204.297	-2.65351	0.435101	-6.0986	1.07001e-09	4.54074e-09	144.761	1.65879
Cara00s230g005000	230	6564	9056	+	omega-3 fatty acid endoplasmic reticulum-like	0.40766	42.2732	52.0211	92.6816	61.5737	27.1026	31.9623	19.0297	32.1413	60.8202	77.2642	66.6832	22.2099	-0.47323	0.537839	-0.879874	0.378927	0.451565	39.8903	0.327318	0.351425	0.931401	0.351646	0.59455	71.2296	0.841273	0.212242	3.96374	7.37847e-05	0.000658194	74.8872	-0.552245	0.278061	-1.98606	0.0470269	0.0898919	44.216	-1.1473	0.331291	-3.46313	0.000533928	0.00113965	35.4496	0.234589
Cara00s268g005000	268	2093	4164	+	purple acid phosphatase 17-like	1881.25	42.6933	55.5836	413.431	23.5749	90.7678	24.3282	41.2735	17.3805	5.32612	15.4693	15.237	175.267	2.23885	0.214841	10.421	1.98899e-25	1.77339e-24	41.5829	0.374483	0.321205	1.16587	0.243667	0.482092	231.452	2.90744	0.249497	11.6532	2.21011e-31	5.08161e-29	230.958	-4.10331	0.314004	-13.0677	5.0363e-39	4.42653e-37	66.348	1.99256	0.631989	3.15284	0.00161689	0.00321435	68.9583	-1.9001
Cara00s273g005000	273	5169	9103	-	BTB POZ domain-containing At3g49900	4.59382	25.781	37.8458	62.3961	62.2633	582.597	498.734	605.413	422.783	432.921	260.849	308.645	2107.13	1.40927	0.127264	11.0736	1.68551e-28	1.72128e-27	26.8921	0.582809	0.449287	1.29718	0.194568	0.419855	49.3459	0.72789	0.367956	1.9782	0.0479066	0.136482	59.0016	0.0310031	0.436894	0.0709625	0.943428	0.961415	386.188	3.27177	0.34796	9.40273	5.31641e-21	6.05869e-20	649.783	-0.229383
Cara00s276g005010	276	6800	9154	-	F-box PP2-B15-like	4400.71	89.286	52.0831	76.3663	416.91	40.6538	127.668	232.978	211.343	191.592	347.572	148.63	1263.07	1.88834	0.219243	8.61299	7.11783e-18	4.3684e-17	66.0026	-0.665549	0.245437	-2.71169	0.00669412	0.037164	46.6164	-0.82653	0.260511	-3.17273	0.00151015	0.00862903	30.2807	-0.191165	0.457424	-0.417916	0.676009	0.765352	13.7731	-4.73359	1.0051	-4.70959	2.48214e-06	7.22087e-06	1.77515	0.743513
Cara00s276g005000	276	1	2952	-	pentatricopeptide repeat-containing mitochondrial isoform X1	94.3429	95.1787	60.7591	34.1195	29.2632	1.12489	1.82774	1.47216	5.4478	2.04933	7.33936	12.4751	72.6644	-3.78408	0.743432	-5.09001	3.58042e-07	1.04381e-06	59.8776	-0.790722	0.466459	-1.69516	0.0900453	0.256752	63.2359	0.555622	0.490182	1.1335	0.257004	0.45035	212.107	2.48197	0.415383	5.97514	2.29887e-09	1.90376e-08	211.305	-3.31424	0.331849	-9.98718	1.73448e-23	2.36784e-22	100.967	1.64652
Cara00s291g005000	291	6150	16526	+	calcium-transporting ATPase plasma membrane-type	34.0384	222.597	53.1649	28.9396	102.69	6.50983	5.69088	19.016	7.90696	9.25466	12.3146	15.3544	387.857	-0.433707	0.162135	-2.67498	0.00747345	0.0128992	116.725	-2.06752	0.387032	-5.34199	9.19336e-08	2.14359e-06	40.2743	-0.870435	0.429832	-2.02506	0.0428612	0.12532	57.6817	1.86035	0.363585	5.11668	3.10968e-07	1.86701e-06	49.948	-3.92178	0.379618	-10.3309	5.10962e-25	7.82583e-24	7.32112	-0.196871
Cara00s292g005000	292	564	5278	+	glucose-1-phosphate adenylyltransferase large subunit chloroplastic amyloplastic	4690.27	8.77399	5.65946	3.29895	2.46546	0.826627	1.14347	0.269191	0	2.37772	1.07849	0.737207	936.675	-1.68926	0.277035	-6.09762	1.07657e-09	3.88712e-09	6.11151	-0.701393	0.662806	-1.05822	0.289956	0.533386	4.4004	-0.769109	0.885905	-0.868162	0.385306	0.585801	2.77946	-0.368741	1.35269	-0.272599	0.785161	0.84992	1.61685	-1.54272	1.72671	-0.893443	0.37162	0.446372	1.18394	0.482122
Cara00s295g005000	295	8746	14868	-	mitogen-activated kinase kinase kinase NPK1	49.299	456.14	497.579	646.211	456.939	910.094	1801.27	2154.27	1722.42	2368.8	1261.29	980.657	533.829	1.10007	0.187504	5.86689	4.44046e-09	1.5301e-08	403.454	0.123133	0.164395	0.749005	0.453854	0.684577	562.92	0.385215	0.153573	2.50835	0.0121297	0.0465306	533.541	-0.466541	0.177801	-2.62395	0.0086916	0.020922	764.089	1.03825	0.197922	5.24576	1.55637e-07	5.21055e-07	1627.29	0.978873
Cara00s307g005010	307	13619	16284	+	receptor kinase FERONIA	152.315	15.2823	7.95806	2.02072	0	5.43863	28.8451	12.6771	17.1835	12.7889	12.2141	1.19688	1612.55	-0.779443	0.135383	-5.7573	8.54687e-09	2.86798e-08	9.83175	-0.905985	0.687678	-1.31746	0.187686	0.410186	4.90177	-1.95563	0.88456	-2.21085	0.0270459	0.0880655	1.08095	-3.28927	2.44602	-1.34474	0.178708	0.274965	3.34509	4.79094	1.47911	3.23906	0.00119924	0.00242762	20.5558	2.41277
Cara00s316g005000	316	1587	2748	-	mitotic spindle checkpoint MAD2	5.35996	162.425	140.768	161.898	99.8955	86.126	319.121	204.021	86.8531	463.073	195.193	423.811	46.8232	0.881084	0.496209	1.77563	0.0757939	0.108605	128.271	-0.204022	0.283198	-0.720423	0.471265	0.699596	149.016	0.210443	0.171364	1.22805	0.21943	0.404874	127.693	-0.660038	0.218741	-3.01744	0.00254921	0.00707886	97.6757	-0.173509	0.336697	-0.515328	0.606324	0.675028	243.052	1.88383
Cara00s317g005000	317	8721	14594	+	LNK2 isoform X1	884.468	47.167	53.3301	74.6595	86.3549	33.5072	27.2405	40.9233	33.6818	18.663	41.3876	24.0675	66.399	0.105116	0.232949	0.451239	0.651817	0.712135	42.514	0.197208	0.303896	0.64893	0.516383	0.732777	62.9471	0.491637	0.280173	1.75476	0.0792999	0.197755	75.3901	0.242551	0.273483	0.886897	0.375134	0.493096	59.2039	-1.32449	0.261084	-5.07303	3.91523e-07	1.25273e-06	36.5199	-0.298902
Cara00s325g005010	325	22251	24148	-	pentatricopeptide repeat-containing chloroplastic	806.516	96.3743	60.2352	29.955	1.02364	0	0	0	0	0	0	0	3.00097	0.570484	0.930472	0.613113	0.539802	0.609532	66.2944	-0.694325	0.216893	-3.20123	0.00136843	0.0100656	44.3258	-1.00119	0.343811	-2.91203	0.00359094	0.0175483	16.4447	-4.75604	1.02073	-4.65943	3.17082e-06	1.60666e-05	0.461403	-2.72142	3.7305	-0.729505	0.465693	0.540622	0	NA
Cara00s327g005000	327	7377	9442	-	probable WRKY transcription factor 71	7.74291	144.837	482.117	642.071	257.74	37.216	52.7909	42.4435	41.8233	13.3994	9.90514	12.7485	3.41116	0.696354	1.19934	0.580613	0.561501	0.629986	264.85	1.74465	0.298317	5.84832	4.96555e-09	1.49976e-07	552.883	0.423362	0.215589	1.96375	0.0495593	0.139874	449.447	-1.28377	0.140812	-9.11692	7.72914e-20	1.85313e-18	138.116	-2.73879	0.445261	-6.15098	7.70043e-10	3.3257e-09	53.9736	0.49898
Cara00s328g005000	328	864	1713	-	chlorophyll a-b binding of LHCII type 1-like	275.904	4.68107	4.17208	14.8607	29.3627	1.448	3.10877	1.0282	0	0.61373	0.357101	0.283659	1014.23	0.0661965	0.153673	0.430764	0.66664	0.724922	3.74444	-0.104619	0.940817	-0.1112	0.911458	0.961358	9.3955	1.82655	0.645105	2.83139	0.00463457	0.0215791	20.0082	1.01573	0.498531	2.03745	0.0416045	0.0810473	14.0124	-4.29351	0.816099	-5.26101	1.43263e-07	4.8126e-07	2.73668	1.09165
Cara00s343g005000	343	2	362	-	SENESCENCE-ASSOCIATED GENE mitochondrial-like	37.552	2.19661	2.7306	1.01423	3.63677	0.860505	1.62086	3.22588	1.3231	1.77537	6.49049	2.98911	1130.11	-1.77627	0.191615	-9.27	1.86145e-20	1.31066e-19	2.08632	0.276041	1.24924	0.220968	0.825118	0.917611	1.84389	-1.41506	1.54107	-0.918231	0.358498	0.560232	2.0356	1.87191	1.47714	1.26726	0.205064	0.307049	2.15467	-2.07023	1.30647	-1.5846	0.113057	0.157277	1.48858	0.946686
Cara00s348g005020	348	9767	12590	-	probable LRR receptor-like serine threonine- kinase At4g08850 isoform X2	809.638	22.3118	31.0083	56.3168	35.421	3.14545	7.31866	4.73456	5.32317	0.866167	4.76359	1.8407	1210.84	0.315599	0.134374	2.34867	0.0188408	0.0304072	22.538	0.520435	0.611366	0.851266	0.394622	0.633697	42.9457	0.866849	0.29331	2.9554	0.00312261	0.0156697	44.6633	-0.635831	0.318776	-1.9946	0.0460863	0.0883417	17.7603	-3.40924	0.662716	-5.14435	2.68456e-07	8.7473e-07	6.27293	1.1892
Cara00s351g005020	351	12336	13065	+	Cysteine Histidine-rich C1 domain family	46.4201	64.7042	126.348	172.24	198.797	9.51513	17.6832	14.7539	34.4686	12.599	5.72382	8.46511	0.611551	0.0118423	2.74079	0.00432075	0.996553	0.997235	80.7683	0.983646	0.235321	4.18001	2.91495e-05	0.00037812	146.973	0.452045	0.16726	2.70264	0.00687907	0.0296124	173.871	0.24169	0.182259	1.32608	0.184813	0.282494	94.7859	-4.31394	0.426059	-10.1252	4.26982e-24	6.09291e-23	16.3076	0.878785
Cara00s354g005000	354	3706	7050	-	FBD-associated F-box At5g22730-like	13.5209	0.376101	0.74116	6.6265	17.5949	0.622501	1.29285	1.83188	0.459332	0.59221	0.736043	2.80751	102.837	-4.79885	0.530628	-9.04372	1.51423e-19	1.01585e-18	0.471245	0.834602	2.79353	0.298762	0.765121	0.887057	3.64198	3.15633	1.17165	2.69392	0.00706175	0.0302044	10.7563	1.43812	0.703941	2.04295	0.0410572	0.0801278	8.23542	-4.77507	1.2451	-3.8351	0.000125515	0.000292964	1.15055	1.03716
Cara00s355g005000	355	2	1117	+	trans-resveratrol di-O-methyltransferase	502.677	121.394	60.9242	37.2931	0.753125	0.235381	0	0	0	0	0	0.345901	43.1807	0.0370048	0.354214	0.10447	0.916796	0.933464	77.2391	-1.00124	0.547522	-1.82867	0.0674484	0.210615	48.4343	-0.707879	0.619681	-1.14233	0.253318	0.445696	20.2597	-5.63366	1.13801	-4.95044	7.40464e-07	4.19202e-06	0.478765	-1.52254	3.76895	-0.403969	0.686236	0.747181	0.14237	-0.729785
Cara00s361g005000	361	3676	14753	+	probable RNA-dependent RNA polymerase 5	26.8081	44.0798	52.9038	28.5581	1.50625	0	0	0	0	0	0.269467	0.609662	2254.52	0.117333	0.100001	1.17333	0.240665	0.304213	40.9999	0.29025	0.403542	0.719254	0.471984	0.699928	40.0211	-0.881643	0.304687	-2.8936	0.00380853	0.0183942	15.8942	-4.24696	0.862812	-4.92223	8.55643e-07	4.79616e-06	0.668358	-3.24553	3.70037	-0.877083	0.380442	0.455287	0	NA
Cara00s371g005020	371	13735	17569	+	SAWADEE domain-containing	0	0.752201	1.02233	0.254782	2.95434	77.8706	30.199	106.289	71.0892	97.3507	174.497	177.696	69.2945	3.73198	0.405091	9.2127	3.18013e-20	2.21397e-19	0.750554	0.417016	2.17891	0.191387	0.848222	0.929244	0.630872	-1.71581	2.12773	-0.806404	0.42001	0.618276	1.34701	3.28373	1.82176	1.8025	0.0714663	0.128392	49.2093	4.77284	0.719391	6.63455	3.25488e-11	1.61437e-10	65.0521	-1.36844
Cara00s393g005000	393	652	5077	+	probable galactinol--sucrose galactosyltransferase 1	5.3465	256.821	172.274	472.194	577.155	402.842	320.271	296.062	134.237	197.467	334.502	616.768	38.9956	0.164147	0.302267	0.543053	0.587093	0.653839	181.51	-0.571263	0.359775	-1.58783	0.112324	0.295821	317.441	1.46239	0.164505	8.88965	6.13023e-19	5.17245e-17	489.587	0.321949	0.168784	1.90746	0.0564608	0.105168	505.716	-0.472845	0.132361	-3.57238	0.000353749	0.000774738	434.382	-0.334154
Cara00s393g005020	393	15604	19102	+	probable amino acid permease 7 isoform X2	71.2231	132.03	142.283	138.642	156.107	9.77127	92.8318	50.9342	45.2577	15.0236	6.34097	2.51346	283.913	-0.645657	0.372497	-1.73332	0.083039	0.11784	116.004	0.0974516	0.319496	0.305017	0.760353	0.884788	138.141	-0.0285784	0.219685	-0.130088	0.896497	0.945837	138.281	0.203943	0.191798	1.06332	0.287636	0.4015	75.7895	-3.93007	0.43293	-9.07783	1.10765e-19	1.13272e-18	61.5006	3.21962
Cara00s397g005000	397	2082	6467	-	zinc transporter 11	62.8029	10.86	16.2231	10.708	3.67839	8.96089	7.48392	9.83871	5.51787	7.06097	2.55191	37.9839	431.217	-0.334425	0.227473	-1.47017	0.141515	0.189968	11.4561	0.593659	0.455424	1.30353	0.192393	0.416963	13.2321	-0.591015	0.449076	-1.31607	0.188151	0.365131	7.23746	-1.51265	0.767121	-1.97185	0.0486271	0.0924804	7.15754	1.33208	0.750938	1.77389	0.0760813	0.110296	9.88612	-0.266946
Cara00s399g005030	399	12985	17262	+	unnamed protein product	2.01931	53.5418	82.8385	106.391	90.5219	129.131	226.872	175.466	195.136	413.22	335.683	100.402	871.941	0.164868	0.179939	0.916247	0.359537	0.432039	57.6417	0.644383	0.353906	1.82078	0.0686409	0.213305	93.1132	0.372758	0.365315	1.02038	0.30755	0.507294	94.1015	-0.199591	0.38551	-0.517733	0.604645	0.706224	119.918	0.555117	0.308181	1.80127	0.07166	0.104413	213.632	0.806544
Cara00s416g005000	416	17694	19558	-	beta-glucosidase 11-like isoform X2	0	0	0	0	0	0	0	0	0	0	0.20039	34.8828	11.963	6.90426	1.15434	5.98115	2.2157e-09	7.82834e-09	0	NA	NA	NA	NA	NA	0	NA	NA	NA	NA	NA	0	NA	NA	NA	NA	NA	0	NA	NA	NA	NA	NA	0	NA
Cara00s419g005000	419	2380	4095	-	cytochrome P450 93A3-like	65.1201	532.277	240.552	51.1432	0.376562	0.366736	5.32963	3.98707	5.53743	0.59221	0.20039	1.34089	54.9029	0.88044	0.331464	2.65622	0.00790228	0.0135828	327.079	-1.14893	0.257955	-4.45397	8.42981e-06	0.000125293	143.031	-2.22761	0.286383	-7.77845	7.3421e-15	3.96624e-13	27.5141	-6.98789	1.25834	-5.55327	2.80367e-08	1.98597e-07	0.392156	0.051945	3.81435	0.0136183	0.989135	0.991521	3.40693	3.72396
Cara00s419g005010	419	16649	18363	-	3|9-dihydroxypterocarpan 6A-monooxygenase	207.385	1201.61	704.001	141.585	1.81839	0.573111	0.188145	2.13946	0.654103	0.580822	0	0.391306	100.508	0.213014	0.303115	0.70275	0.482211	0.555336	806.168	-0.77526	0.230067	-3.36972	0.000752449	0.00611034	414.49	-2.30863	0.339109	-6.80792	9.90227e-12	3.40678e-10	76.4815	-6.24226	0.767123	-8.13724	4.04405e-16	7.11223e-15	1.16522	-1.569	1.72965	-0.907118	0.364344	0.438665	0.455778	-1.20889
Cara00s427g005010	427	3654	5028	+	bifunctional epoxide hydrolase 2-like	4.12226	42.2996	34.5226	17.1387	20.2605	2.29525	5.06331	3.55532	2.84409	0.295477	0.856263	1.84376	52.463	-0.537261	0.241888	-2.22112	0.0263431	0.0412857	32.5085	-0.301491	0.275612	-1.0939	0.273999	0.516854	25.3974	-1.00414	0.31337	-3.20432	0.00135381	0.0078553	17.4978	0.27354	0.46189	0.592219	0.553704	0.66141	10.4692	-3.10559	0.716931	-4.33178	1.47909e-05	3.90736e-05	4.41567	1.13609
Cara00s450g005000	450	6791	9330	-	AT-hook motif nuclear-localized 23-like	34.965	123.05	170.409	92.4438	14.2435	8.61528	1.85135	0.644962	3.75516	1.15151	1.99441	69.4581	37.9898	-4.08625	0.602057	-6.78714	1.14375e-11	4.76886e-11	124.134	0.480467	0.215995	2.22444	0.0261188	0.106688	129.145	-0.879569	0.307442	-2.86093	0.00422403	0.0200301	55.3041	-2.66303	0.456816	-5.82956	5.55738e-09	4.33238e-08	11.6769	-0.686194	0.66023	-1.03933	0.298653	0.369529	6.29905	-2.22104
Cara00s455g005000	455	4190	11941	+	pleiotropic drug resistance 1-like	3861.12	405.786	253.899	168.741	861.061	193.703	252.332	87.6709	140.33	60.173	353.58	503.983	23.5497	3.13146	0.651763	4.8046	1.55061e-06	4.22893e-06	279.248	-0.68428	0.26827	-2.55071	0.0107504	0.0543622	207.958	-0.580818	0.211784	-2.74249	0.00609746	0.0268832	443.143	2.3814	0.384721	6.18994	6.01881e-10	5.35656e-09	503.599	-2.10432	0.531025	-3.96276	7.40881e-05	0.000178563	267.335	0.378128
Cara00s458g005000	458	454	5533	+	galactoside 2-alpha-L-fucosyltransferase	0.810684	61.2656	24.5573	23.4188	2.83575	4.00614	1.61749	0.672586	0.90852	0.887687	0.269467	5.39385	573.268	-1.85103	0.293639	-6.30376	2.90517e-10	1.09625e-09	36.3135	-1.30196	0.40484	-3.21597	0.00130004	0.00963788	23.5683	-0.0616147	0.374166	-0.164672	0.869202	0.930479	13.6958	-2.98348	0.73902	-4.03707	5.41219e-05	0.000217783	3.73419	0.519041	1.10861	0.468192	0.639647	0.70566	3.3827	-1.36795
Cara00s464g005000	464	14118	16855	+	spermidine hydroxycinnamoyl transferase	1542.56	137.685	82.546	91.9716	2.57778	0	0	0	0.212219	0	0	0	1003.55	0.344429	0.22594	1.52443	0.127402	0.173064	93.2362	-0.749252	0.36115	-2.07463	0.0380208	0.139511	85.8345	0.160558	0.322767	0.497442	0.618877	0.777358	50.2537	-5.13129	0.66268	-7.74325	9.69089e-15	1.49013e-13	1.15091	-4.03064	2.14234	-1.88142	0.059915	0.0888686	0	NA
Cara00s469g005010	469	9059	21058	+	spermidine hydroxycinnamoyl transferase	29.4991	14.6901	18.4105	22.7001	0	0	0	1.24103	0	0	1.99769	1.57694	263.698	1.93668	0.234539	8.25739	1.48898e-16	8.46025e-16	14.0031	0.330496	0.506962	0.651914	0.514457	0.731376	20.2335	0.306659	0.395902	0.774582	0.438587	0.63525	12.1492	-6.7779	1.29063	-5.25163	1.50763e-07	9.51199e-07	0	NA	NA	NA	NA	NA	0	NA
Cara00s472g005000	472	391	760	+	PHLOEM PROTEIN 2-LIKE A1-like	1597.3	318.514	206.499	65.7087	0	0	0	0.242961	0	0	1.27498	0	18.1913	1.75841	0.470524	3.73714	0.000186123	0.000402778	222.326	-0.629413	0.366909	-1.71545	0.0862632	0.249417	134.092	-1.65042	0.405596	-4.06912	4.71906e-05	0.000444799	35.1547	-8.31117	1.22734	-6.77171	1.27271e-11	1.39578e-10	0	NA	NA	NA	NA	NA	0	NA
Cara00s500g005000	500	2857	17002	+	probable polyamine transporter At3g13620	1.61838	30.4502	29.6664	45.5581	56.5778	10.8692	15.3661	7.99586	6.21177	2.02907	2.45576	8.17193	11.0488	-2.4835	0.599471	-4.14282	3.43061e-05	8.09591e-05	25.4295	-0.0535803	0.427983	-0.125193	0.900371	0.955713	36.9487	0.62475	0.400245	1.56092	0.118542	0.263947	47.5606	0.342402	0.394248	0.868495	0.385123	0.502745	31.9417	-2.31907	0.652623	-3.55346	0.000380198	0.000829287	15.7287	0.487703
Cara00s506g005000	506	2930	5691	-	unnamed protein product	13.652	30.1367	28.7433	27.6925	1.02364	0.2075	0	0	0	0	0	4.66164	504.926	-0.408262	0.135281	-3.01788	0.0025455	0.00471597	24.9041	-0.0376389	0.404623	-0.0930222	0.925886	0.968012	27.7033	-0.0514445	0.38644	-0.133124	0.894095	0.944493	15.236	-4.64231	1.01614	-4.56859	4.91019e-06	2.40943e-05	0.589069	-2.00018	3.70935	-0.539227	0.589731	0.659608	0.125354	-0.729785
Cara00s509g005000	509	908	6890	+	short-chain dehydrogenase TIC chloroplastic-like	62.3644	45.6193	162.982	314.489	232.989	26.8858	32.0255	57.1283	30.5261	20.4299	11.2976	150.329	603.221	-0.618799	0.203603	-3.03924	0.00237172	0.00441123	88.1385	1.82437	0.284511	6.41228	1.43355e-10	5.90428e-09	235.222	0.956838	0.225084	4.25102	2.12795e-05	0.000222332	264.084	-0.399112	0.239105	-1.66919	0.09508	0.163309	120.744	-3.0722	0.293481	-10.4681	1.21019e-25	1.92949e-24	35.3755	0.253127
Cara00s511g005000	511	6421	8695	+	UDP-glucose iridoid glucosyltransferase	12.859	21.3788	13.128	17.5559	13.2843	3.7113	1.86318	4.24668	2.41312	0.306865	0	8.69983	514.97	-0.709197	0.13213	-5.36743	7.98648e-08	2.47173e-07	14.6097	-0.728111	0.434327	-1.67641	0.0936576	0.263449	15.1051	0.429891	0.418712	1.0267	0.304562	0.503719	14.8463	-0.375593	0.480795	-0.781192	0.43469	0.551687	8.21282	-1.76934	0.87771	-2.01586	0.0438142	0.0670575	3.33925	-1.00811
Cara00s518g005010	518	14747	16342	+	chlorophyll a-b binding chloroplastic	31563.6	25.5074	21.1644	18.0744	2.91272	1.94552	0.239206	3.15326	2.39356	2.57824	1.66857	14.5343	72.162	-3.27142	0.386732	-8.45915	2.69332e-17	1.59585e-16	19.7453	-0.261362	0.520217	-0.502409	0.61538	0.800007	19.27	-0.22521	0.475425	-0.473703	0.635711	0.788834	10.8658	-2.59726	0.759397	-3.42016	0.000625851	0.00201629	2.49898	-0.554066	1.34975	-0.410494	0.681444	0.743005	1.31637	-2.95451
Cara00s519g005030	519	10029	14683	+	chitin elicitor receptor kinase 1-like	4.49845	38.1924	39.923	52.9358	44.2325	9.71024	4.08331	6.61944	3.09092	3.26666	1.69983	9.82054	1437.12	1.75995	0.167917	10.481	1.05602e-25	9.54128e-25	33.0365	0.076788	0.380573	0.201769	0.840097	0.925185	45.6479	0.40946	0.269685	1.51829	0.128942	0.279931	46.4985	-0.221684	0.295529	-0.750128	0.453177	0.568761	25.7701	-2.1444	0.454006	-4.72328	2.3207e-06	6.77224e-06	8.29074	-1.2825
Cara00s546g005000	546	4612	5385	+	LIGHT-DEPENDENT SHORT HYPOCOTYLS 10	0	62.4162	153.993	334.393	106.606	0	0.188145	0	1.10982	0	0	0	390.519	-0.193385	0.133795	-1.44538	0.14835	0.198225	91.5458	1.32059	0.302583	4.3644	1.27473e-05	0.000180614	240.65	1.12562	0.249289	4.51533	6.32183e-06	7.58784e-05	222.754	-1.61553	0.235143	-6.87043	6.40066e-12	7.27746e-11	47.6814	-9.40392	1.07768	-8.72605	2.63713e-18	2.41631e-17	0.113311	0.712887
Cara00s552g005000	552	2392	3879	-	peroxidase 64-like	422.247	0.752201	0	0	0.717776	0	0	0.242961	0	0	0	0	59.3112	1.91158	0.323966	5.90055	3.62286e-09	1.25774e-08	0.318614	-2.08243	3.50818	-0.593594	0.552784	0.757796	0	NA	NA	NA	NA	NA	0.294299	1.97063	3.77405	0.522153	0.601564	0.703697	0.320891	-2.1927	3.77385	-0.581024	0.561224	0.632875	0	NA
Cara00s568g005000	568	4328	4898	-	dirigent 22-like	0	0.376101	9.58496	265.989	40.4073	128.466	11.5261	2.86372	1.09599	2.29289	2.16054	3.99363	2480.65	-1.11257	0.151607	-7.33853	2.15952e-13	1.01122e-12	4.21467	4.52263	1.31507	3.43908	0.000583686	0.00492063	135.081	4.79233	0.900463	5.32207	1.02592e-07	1.84736e-06	158.713	-2.69152	1.09756	-2.45228	0.0141956	0.0321712	96.9545	1.72044	0.873589	1.96939	0.0489083	0.0740849	83.7435	-3.47149
Cara00s579g005010	579	7419	9856	+	rac-like GTP-binding RAC13	3.66212	6.00489	3.18937	1.27176	1.53134	34.5419	35.0532	49.2415	34.3368	32.1902	24.0795	44.4745	209.747	5.56973	0.48712	11.434	2.8277e-30	3.11312e-29	3.89155	-0.94454	0.960267	-0.983623	0.325301	0.569242	2.18611	-1.31716	1.42499	-0.924329	0.355315	0.557151	1.31126	0.293161	2.44214	0.120043	0.904449	0.93623	21.9308	4.58323	0.961826	4.76513	1.88731e-06	5.55988e-06	41.8396	0.0208203
Cara00s581g005000	581	703	2922	+	triose phosphate phosphate chloroplastic isoform X2	3490.97	87.2503	70.4108	74.7463	53.7012	43.6445	42.4686	66.3695	52.8689	63.911	46.8805	89.1873	561.775	-0.290438	0.127117	-2.28482	0.0223234	0.035507	66.7338	-0.32418	0.259085	-1.25125	0.210844	0.44105	71.4399	0.0950577	0.305717	0.310933	0.755851	0.868415	62.0725	-0.441893	0.328801	-1.34395	0.178964	0.275277	50.8706	-0.260428	0.311508	-0.836021	0.403143	0.478327	51.7532	-0.0348963
Cara00s586g005000	586	988	8863	+	probable aminotransferase TAT2	309.078	6319.14	2820.59	864.733	282.184	336.381	502.885	747.111	1200.4	1183.32	3163.8	251.194	67.5696	0.24719	0.719455	0.34358	NA	NA	3871.21	-1.16646	0.329293	-3.54231	0.000396637	0.00354806	1814.94	-1.70518	0.344515	-4.94951	7.44018e-07	1.10948e-05	578.482	-1.58355	0.207266	-7.64019	2.16899e-14	3.20058e-13	333.005	0.301214	0.143245	2.10279	0.0354838	0.0553931	503.483	0.573416
Cara00s586g005020	586	15928	16789	+	unnamed protein product	0.815319	2.88253	8.78258	3.56667	22.5846	187.966	410.443	603.268	319.244	394.331	375.691	162.115	500.878	0.610853	0.18261	3.34512	0.000822463	0.00163459	4.92693	1.585	0.837881	1.89167	0.0585343	0.190445	6.05507	-1.29366	0.693313	-1.86591	0.0620542	0.164958	11.199	2.69858	0.689146	3.91583	9.00921e-05	0.000347707	125.732	3.09742	0.35707	8.67456	4.15152e-18	3.74477e-17	359.144	1.12164
Cara00s596g005000	596	26686	28849	-	beta-amyrin 28-oxidase-like	0.403024	15.2482	10.3552	9.94486	10.2695	1.01487	4.91013	4.47438	13.2282	2.92563	2.77832	6.21342	982.24	0.725958	0.0987829	7.34903	1.99654e-13	9.36824e-13	10.8293	-0.531299	0.718567	-0.739387	0.459672	0.689358	9.96948	-0.0489199	0.49583	-0.0986626	0.921406	0.95878	9.53284	0.0773544	0.59197	0.130673	0.896034	0.930391	5.2108	-3.27561	0.993292	-3.29774	0.00097468	0.00200086	3.55552	2.26112
Cara00s609g005020	609	16492	18104	-	glyoxalase Bleomycin resistance Dihydroxybiphenyl dioxygenase	3.26793	358.019	671.036	266.182	1018.95	7077.62	16112.2	15615.3	10945.4	13199	9372.38	5414.51	0.395662	-2.22941	3.48601	-0.639531	0.522478	0.593344	435.234	0.901533	0.351921	2.56175	0.0104147	0.0530374	460.271	-1.33207	0.318719	-4.17945	2.92211e-05	0.000293151	561.3	1.97193	0.610822	3.22832	0.00124521	0.00373584	4808.49	2.84134	0.447874	6.34406	2.23789e-10	1.01937e-09	13916.7	1.17807
Cara00s616g005020	616	11033	18549	-	auxin response factor 5	18.0269	189.374	166.583	156.701	118.936	272.853	311.019	260.765	128.246	185.994	179.848	204.586	12.1306	-0.13055	0.477542	-0.273378	0.784563	0.827012	150.55	-0.178615	0.253272	-0.705229	0.480668	0.706525	158.774	-0.0810204	0.242812	-0.333676	0.738624	0.857444	132.639	-0.367025	0.255633	-1.43575	0.151074	0.239738	220.97	1.24655	0.195413	6.37905	1.78185e-10	8.20025e-10	350.609	0.184889
Cara00s623g005000	623	14741	17611	-	unnamed protein product	44.1394	20.3988	29.0149	40.0081	88.2397	31.8039	2.02182	15.7285	6.01367	8.12844	3.18434	44.6964	165.664	-0.683978	0.419309	-1.6312	0.102848	0.142827	20.8955	0.494821	0.452283	1.09405	0.273932	0.516854	34.0505	0.480311	0.579023	0.829519	0.406811	0.606712	57.64	1.17262	0.5791	2.0249	0.0428772	0.0831336	59.0012	-1.42467	0.280728	-5.07491	3.87678e-07	1.24108e-06	20.3336	-3.95942
Cara00s624g005000	624	8637	12422	+	vetispiradiene synthase	0	23.5703	5.83048	3.29149	4.87478	10.2431	41.2061	53.7564	22.2272	4.64783	3.51409	2.30243	2121.91	-4.1072	0.416613	-9.85854	6.29581e-23	5.03237e-22	12.4486	-2.03159	0.70485	-2.8823	0.00394787	0.0242875	4.4866	-0.805123	0.966901	-0.832684	0.405023	0.604854	3.76486	0.590997	1.25856	0.46958	0.638655	0.734579	8.478	1.12792	0.809562	1.39325	0.163543	0.217972	30.8763	2.00907
Cara00s630g005000	630	3	2817	+	tetraspanin-19-like	181.427	26.7146	14.9825	12.9309	0	0	0.239206	0	0	0	0	1.68679	2753.67	-0.373609	0.147207	-2.53799	0.0111492	0.0186847	17.6539	-0.841074	0.491643	-1.71074	0.0871284	0.250939	13.7448	-0.201055	0.56298	-0.357127	0.720996	0.845926	6.91725	-5.96674	1.40568	-4.24475	2.18839e-05	9.53523e-05	0	NA	NA	NA	NA	NA	0.143105	0.712887
Cara00s639g005000	639	72	9250	-	potassium channel SKOR-like	230.386	19.7285	12.7833	14.9869	43.771	7.92658	17.9198	13.1712	35.204	20.8596	18.2722	9.8081	496.491	0.875662	0.2043	4.28616	1.8179e-05	4.42559e-05	13.7631	-0.623666	0.466974	-1.33555	0.181697	0.401309	13.6754	0.2434	0.483571	0.503339	0.614726	0.774364	26.0125	1.57784	0.475136	3.32081	0.000897564	0.002788	24.4553	-2.40902	0.498781	-4.82981	1.36663e-06	4.10033e-06	15.4988	1.16169
Cara00s648g005000	648	47	5377	-	disease resistance RGA4	1268.07	237.941	255.541	233.554	133.593	5.17257	1.10364	1.62123	0.876748	0.602342	2.07654	27.3326	252.161	-0.190991	0.168552	-1.13313	0.257161	0.322591	208.765	0.0921045	0.15758	0.584492	0.558889	0.761899	240.57	-0.121462	0.157622	-0.770591	0.440949	0.637257	179.774	-0.776509	0.246102	-3.15523	0.0016037	0.00468801	62.8138	-4.61025	0.472664	-9.75377	1.77742e-22	2.26019e-21	3.76476	-2.28794
Cara00s656g005020	656	8169	9662	+	unnamed protein product	0	0	0	0	0.341213	1.02087	0	11.8598	4.65744	6.61485	3.26158	299.531	5891.39	-0.706788	0.120825	-5.84969	4.92478e-09	1.68934e-08	0	NA	NA	NA	NA	NA	0	NA	NA	NA	NA	NA	0.140958	1.10269	3.81695	0.288895	0.772662	0.840392	0.780572	1.41827	2.76437	0.513055	0.607913	0.676613	0.6122	-2.74719
Cara00s683g005010	683	17398	18910	+	unnamed protein product	646.3	52.9093	62.5243	68.348	60.2716	118.384	168.683	342.433	181.807	277.832	541.059	241.666	10670.6	-3.33542	0.517281	-6.44799	1.13345e-10	4.41451e-10	48.8257	0.237496	0.253597	0.936507	0.349012	0.592044	64.3882	0.136822	0.199024	0.687466	0.491789	0.679637	61.3277	-0.150147	0.248821	-0.603435	0.54622	0.654337	99.7633	1.01863	0.258615	3.93878	8.18954e-05	0.00019619	172.349	0.504832
Cara00s693g005000	693	14249	15086	-	ase inhibitor type-2	29497.3	6.37825	43.2541	4.80334	0	0.573111	0.820331	0	0.222645	0.306865	0.269467	4.10606	404.867	0.439987	0.17267	2.54814	0.01083	0.018199	20.9309	2.8447	0.803276	3.54138	0.00039804	0.00355745	23.5104	-3.15392	0.863874	-3.6509	0.000261321	0.00195714	2.57068	-4.53853	2.0078	-2.26045	0.0237934	0.0503093	0.352422	1.56235	3.7784	0.413495	0.679244	0.741025	0.834607	0.490366
Cara00s697g005010	697	8578	12294	-	ribosome-binding factor chloroplastic	441.352	31.9603	26.0063	9.14719	18.49	29.6087	11.855	12.0577	15.8177	24.2149	16.4928	41.0554	1020.75	-0.0290937	0.123834	-0.234942	0.814254	0.85053	24.539	-0.324552	0.370149	-0.876815	0.380587	0.620592	17.3024	-1.49562	0.449051	-3.33061	0.000866545	0.0054169	12.4942	1.04418	0.583178	1.79049	0.0733749	0.131339	26.4786	0.722373	0.537157	1.34481	0.178687	0.235767	24.9461	-1.32295
Cara00s697g005030	697	20111	23062	+	two-component response regulator-like APRR5	1042.74	79.5812	59.2738	126.95	238.911	93.9405	87.5388	58.7023	148.173	125.503	172.815	11.6024	778.535	0.549521	0.108788	5.05131	4.38785e-07	1.26727e-06	58.7852	-0.44367	0.343801	-1.29048	0.196883	0.423158	91.6818	1.10854	0.265944	4.16831	3.06872e-05	0.000306023	165.885	0.943028	0.272864	3.45604	0.00054817	0.00179078	164.514	-1.29746	0.473953	-2.73752	0.00619048	0.0111685	108.868	-0.107997
Cara00s713g005000	713	14086	20377	+	cytochrome P450 81E8-like	2.04076	103.524	62.228	25.3578	65.4753	3.28616	0.239206	0.485921	0.441885	2.67194	12.4744	2.5325	1379.37	-2.24497	0.152485	-14.7226	4.61774e-49	9.44995e-48	70.1237	-0.742605	0.358353	-2.07227	0.0382403	0.140142	42.9463	-1.28912	0.447766	-2.879	0.00398938	0.0191071	40.4609	1.39956	0.466419	3.00065	0.00269402	0.0074329	31.2831	-4.31613	0.651096	-6.62903	3.37902e-11	1.67254e-10	2.12595	-3.70625
Cara00s714g005000	714	7152	15478	-	probable inactive purple acid phosphatase 27	5.77725	29.0723	461.605	2866.49	534.06	11.2306	0.386024	0.443962	4.43311	4.29031	2.76562	82.2716	115.731	-7.0136	0.587402	-11.94	7.3189e-33	8.9058e-32	207.422	4.01722	0.479886	8.3712	5.7033e-17	5.99696e-15	1641.34	2.64529	0.291701	9.06852	1.20641e-19	1.08512e-17	1752.84	-2.39539	0.297965	-8.03916	9.04563e-16	1.54367e-14	245.069	-5.51934	0.559919	-9.85738	6.36878e-23	8.35137e-22	6.98522	-4.78129
Cara00s717g005010	717	3089	13645	-	MADS-box SOC1	222.078	75.4256	120.609	96.6577	173.635	6.449	4.76784	5.93167	3.08134	4.95595	4.45212	23.9718	917.309	-6.84725	0.242489	-28.2374	2.0312e-175	5.1525e-173	82.8651	0.678011	0.418422	1.6204	0.105146	0.283447	106.792	-0.312489	0.220807	-1.41521	0.157006	0.321868	123.097	0.878662	0.249711	3.51872	0.000433638	0.00144864	81.6312	-4.71179	0.433769	-10.8624	1.74026e-27	3.11415e-26	6.73367	-0.441481
Cara00s723g005010	723	11405	12779	-	IRK-interacting -like	5.86598	149.728	151.324	251.146	78.1721	4.46946	0.717618	0	1.77776	1.19455	6.13863	45.0533	17.6582	4.97352	0.91621	5.42837	5.68716e-08	1.78476e-07	127.345	0.0191195	0.200364	0.0954238	0.923978	0.967292	197.977	0.738414	0.239097	3.08834	0.00201278	0.0109148	166.468	-1.65058	0.283715	-5.81774	5.9647e-09	4.63129e-08	37.6821	-4.07483	0.598018	-6.81388	9.50011e-12	4.95597e-11	3.11061	-2.73592
Cara00s729g005000	729	626	1859	+	TVP38 TMEM64 family membrane slr0305	142.074	16.9915	16.4685	16.0762	13.4527	9.62758	9.22432	10.3762	6.18942	8.88701	7.20442	15.8345	393.019	-6.294	0.470414	-13.3797	7.9481e-41	1.28638e-39	14.1496	-0.045648	0.465115	-0.0981435	0.921818	0.966471	16.0104	-0.0218851	0.433104	-0.0505308	0.959699	0.979102	14.1265	-0.220553	0.497594	-0.443239	0.657593	0.750542	11.9354	-0.43642	0.540954	-0.806759	0.419805	0.49491	11.315	-0.0805265
Cara00s730g005000	730	359	9717	+	NRT1 PTR FAMILY -like	57.0126	0	0.260668	0	0	0	0	0	0	0	0	0	1190.9	0.34209	0.136361	2.5087	0.0121176	0.0201992	0.109654	0.280355	3.53381	0.0793351	0.936766	0.970731	0.127076	-0.699699	3.53381	-0.198001	0.843044	0.915653	0	NA	NA	NA	NA	NA	0	NA	NA	NA	NA	NA	0	NA
Cara00s732g005010	732	10710	13766	-	type I inositol polyphosphate 5-phosphatase 2-like	57.3796	68.335	33.0836	27.0569	13.5548	0	0	0	0	0	0	0	513.658	-1.64892	0.136787	-12.0546	1.83347e-33	2.28661e-32	42.9441	-1.05329	0.365323	-2.88317	0.00393701	0.0242491	29.6062	-0.282461	0.410979	-0.687288	0.491901	0.679679	20.0445	-0.963977	0.447266	-2.15527	0.0311411	0.0633294	6.06067	-6.42803	1.3005	-4.94272	7.70403e-07	2.38466e-06	0	NA
Cara00s733g005010	733	8079	12303	+	unnamed protein product	13941.5	82.7728	134.994	342.985	121.872	32.5046	20.8558	14.8046	12.0127	7.64054	13.0452	166.994	138.374	0.18032	0.17015	1.05977	0.289247	0.357597	92.04	0.719116	0.437046	1.6454	0.0998868	0.274326	234.89	1.35298	0.407305	3.32179	0.000894412	0.00555711	233.469	-1.4611	0.387784	-3.76783	0.000164674	0.000604285	74.4175	-1.85535	0.344566	-5.38461	7.26007e-08	2.52517e-07	32.0454	-0.653416
Cara00s748g005000	748	11315	15772	+	cytochrome P450 71A6-like	45.0289	6.10401	13.6782	21.5287	0.682427	0.183368	0	0.538383	0	0	0	3.52176	730.977	-0.742536	0.183571	-4.04497	5.23308e-05	0.000120926	8.36858	1.15663	0.965674	1.19774	0.231017	0.466839	17.3574	0.655961	0.523164	1.25384	0.209902	0.392491	11.8058	-4.85732	1.17211	-4.14407	3.41195e-05	0.000143209	0.420135	-1.4188	3.77906	-0.375438	0.707335	0.765526	0.109153	-0.729785
Cara00s752g005000	752	1176	2150	+	unnamed protein product	2.52069	61.4863	71.1799	228.975	201.086	44.6651	61.9583	101.144	83.9938	39.551	24.7184	17.3995	665.727	3.57303	0.497974	7.17514	7.22322e-13	3.25227e-12	56.1116	0.224039	0.27756	0.807173	0.419567	0.656218	147.922	1.68814	0.205882	8.19952	2.41341e-16	1.5414e-14	205.083	-0.154373	0.195583	-0.7893	0.429937	0.546994	117.335	-2.11998	0.248319	-8.5373	1.37393e-17	1.18438e-16	63.9981	0.469841
Cara00s752g005010	752	5660	15334	-	1-phosphatidylinositol-3-phosphate 5-kinase FAB1C	224.388	2034.15	1507.2	1242.31	1203.63	996.332	1473.61	1065.29	1534.09	888.331	606.793	236.366	335.847	8.28199	0.693249	11.9466	6.7616e-33	8.24965e-32	1498.55	-0.435421	0.153325	-2.83986	0.00451332	0.0271874	1351.45	-0.273193	0.159572	-1.71203	0.0868905	0.21069	1158.14	-0.0144142	0.268798	-0.0536247	0.957234	0.970614	1150.48	-0.225387	0.350013	-0.643938	0.519615	0.593496	1481.95	0.56219
Cara00s766g005000	766	657	9125	-	palmitoyl- thioesterase 1 isoform X1	18.7989	307.926	225.594	184.796	100.088	42.0635	70.3691	93.7171	58.0557	32.6943	87.5024	264.242	9638.03	-6.49672	0.231908	-28.0143	1.089e-172	2.6e-170	225.805	-0.459298	0.254135	-1.8073	0.0707162	0.217995	201.863	-0.281556	0.136646	-2.06048	0.0393523	0.117479	140.051	-0.848216	0.248075	-3.41918	0.000628094	0.00202227	70.6681	-1.2128	0.416638	-2.91092	0.0036037	0.00677226	67.555	0.742232
Cara00s780g005000	780	12754	14281	+	cytochrome P450 94C1-like	411.858	2.03556	0.784458	8.57993	118.929	29.883	39.1799	4.60725	14.7471	12.5504	100.158	2.73914	222.319	-0.662921	0.239085	-2.77275	0.00555855	0.00977886	1.19259	-1.30557	2.49152	-0.524005	0.600275	0.790644	4.5931	3.48485	1.33387	2.61258	0.0089861	0.0366457	53.289	3.81881	0.679661	5.6187	1.92396e-08	1.39503e-07	71.429	-1.94158	1.41814	-1.3691	0.170968	0.22669	41.354	0.387254
Cara00s785g005000	785	4097	4649	+	leucine-rich repeat extensin 6	2.45769	147.602	136.049	124.281	32.4194	45.4491	48.4096	47.8657	73.3009	84.4493	89.5146	160.427	47.2043	-0.472475	0.349142	-1.35325	0.175977	0.230453	120.006	-0.125275	0.171468	-0.730604	0.465021	0.69401	128.089	-0.121512	0.164566	-0.738378	0.460285	0.65449	79.8281	-1.91304	0.352224	-5.4313	5.59446e-08	3.78726e-07	42.4295	0.539883	0.46177	1.16916	0.24234	0.308432	56.3352	0.0888525
Cara00s795g005020	795	5618	6899	+	unnamed protein product	2.47361	10.1423	19.6874	13.2796	8.33055	5.88133	4.79456	7.74146	3.72417	2.34732	2.64478	47.8018	162.37	-1.73122	0.19342	-8.9506	3.53569e-19	2.33553e-18	12.6091	1.02062	0.526604	1.93811	0.0526096	0.176425	16.1676	-0.5658	0.734917	-0.769884	0.441369	0.637608	10.5187	-0.646339	1.13835	-0.567787	0.57018	0.675786	7.33145	-0.438426	0.890372	-0.492407	0.622432	0.689769	6.40629	-0.314438
Cara00s812g005020	812	7139	10138	-	alpha-L-fucosidase 1-like	121.741	3.14482	9.74437	2.06217	0.682427	31.7652	3.45112	13.4332	8.16577	3.24388	1.07654	8.38051	0.353044	1.87962	3.48183	0.539836	0.58931	0.655729	5.46151	1.61247	1.24189	1.2984	0.194149	0.419269	5.8302	-2.24155	1.33724	-1.67625	0.0936899	0.222423	1.38553	-1.51475	2.06737	-0.732693	0.463746	0.579016	19.8434	5.50174	1.18703	4.63489	3.57133e-06	1.01852e-05	21.127	-3.23797
Cara00s813g005000	813	2010	5781	-	RHOMBOID 2	1880.87	126.388	79.6318	74.8866	127.538	156.065	387.626	894.881	333.651	502.247	531.118	715.159	0.132408	-0.946093	3.53381	-0.267726	0.78891	0.829393	87.2073	-0.681707	0.260702	-2.61488	0.0089258	0.0468589	75.9672	-0.0796163	0.220222	-0.361528	0.717705	0.843894	92.4622	0.800357	0.244325	3.27579	0.00105368	0.00322344	153	0.336225	0.226962	1.48142	0.138496	0.188351	326.108	1.3059
Cara00s816g005000	816	2	725	+	probable CCR4-associated factor 1 homolog 11	24454.7	279.171	245.933	645.135	111.359	453.57	609.835	464.982	352.131	240.911	525.032	1233.92	11.9934	-0.835553	0.780557	-1.07046	0.284413	0.352253	222.204	-0.183759	0.270001	-0.680585	0.496134	0.718023	437.606	1.39543	0.623631	2.23758	0.0252482	0.0834166	390.71	-2.50133	0.705683	-3.54455	0.000393284	0.00132657	328.689	2.07352	0.34461	6.017	1.77674e-09	7.37884e-09	638.554	0.419773
Cara00s850g005000	850	8530	11271	-	probable serine threonine- kinase chloroplastic	860.547	1220.93	1199.11	1010.32	675.463	98.2482	102.291	88.8268	41.7553	25.152	34.029	300.684	192.631	0.471964	0.197592	2.38858	0.0169137	0.0275117	1023.67	-0.0311576	0.129145	-0.241261	0.809353	0.909128	1086.23	-0.238969	0.13523	-1.76712	0.0772075	0.194063	818.079	-0.548056	0.12269	-4.46699	7.93289e-06	3.75266e-05	362.389	-2.7328	0.177244	-15.4183	1.23373e-53	9.16743e-52	120.332	0.049916
Cara00s851g005010	851	6035	6488	-	AF211540_1Avr9 Cf-9 rapidly elicited 75	5.3184	53.4092	38.9573	36.4866	89.2118	18.4437	91.6219	19.5799	17.6632	22.0069	18.5045	5.56704	7.88123	2.28443	0.691808	3.30212	0.000959579	0.00188921	39.0904	-0.476774	0.298766	-1.59581	0.110531	0.292884	37.091	-0.0883017	0.319108	-0.276714	0.782	0.884142	56.1722	1.32574	0.345904	3.83269	0.000126751	0.000474665	51.263	-2.22095	0.466026	-4.76572	1.88178e-06	5.54449e-06	65.928	2.30219
Cara00s865g005000	865	6672	11993	+	FT-interacting 1	0.403024	11.5456	80.0653	67.9785	43.4745	648.91	387.43	402.804	271.421	646.639	1291.15	581.543	218.514	0.595594	0.269823	2.20735	0.0272897	0.0426412	38.697	2.8684	0.514208	5.5783	2.42886e-08	6.4216e-07	72.6095	-0.231521	0.42813	-0.540773	0.588664	0.754956	54.1575	-0.617599	0.543215	-1.13693	0.255567	0.365846	418.552	3.95383	0.32736	12.0779	1.38165e-33	3.64704e-32	622.453	-0.749347
Cara00s878g005000	878	3883	4561	-	probable inactive serine threonine- kinase slob1 isoform X1	1762.09	276.758	378.722	546.821	1662.8	191.091	494.439	168.974	244.5	158.882	276.251	155.653	168.407	1.12344	0.27004	4.16027	3.17872e-05	7.5336e-05	277.172	0.445459	0.177824	2.50506	0.012243	0.0599194	454.949	0.536438	0.190295	2.81898	0.0048177	0.022232	975.338	1.63742	0.173907	9.4155	4.70832e-21	1.24564e-19	860.757	-3.07428	0.459047	-6.69708	2.12629e-11	1.07088e-10	410.726	1.36905
Cara00s880g005000	880	16751	20139	+	late blight resistance homolog R1B-17	0	228.625	802.306	1190.36	816.93	92.0377	88.3073	45.3633	39.6585	17.712	18.0274	23.3279	9.75223	5.87228	1.11606	5.26163	1.42781e-07	4.31259e-07	435.616	1.81528	0.27537	6.59214	4.33541e-11	1.93784e-09	980.816	0.578421	0.143785	4.0228	5.75091e-05	0.000530237	972.338	-0.510857	0.145229	-3.51759	0.00043548	0.00145385	421.701	-3.1011	0.334481	-9.27139	1.83729e-20	2.00148e-19	108.216	-0.0617892
Cara00s891g005000	891	3499	8450	-	15-cis-phytoene chloroplasticchromoplastic	321.394	8.60648	4.55025	4.80002	0.376562	0.183368	0.62523	0.242961	0.219522	1.18191	1.11498	1.33954	184.194	3.04057	0.316967	9.5927	8.58121e-22	6.46849e-21	5.57744	-0.965068	1.25198	-0.770834	0.440805	0.673757	4.60718	0.08473	1.19249	0.0710533	0.943355	0.970746	2.71975	-3.57558	1.68176	-2.12609	0.0334958	0.0674218	0.279623	-0.601528	3.81694	-0.157594	0.874776	0.9038	0.483039	1.30262
Cara00s891g005010	891	8859	11522	+	CHAPERONE-LIKE PROTEIN OF chloroplastic	604.459	51.9128	35.3326	22.8385	11.7384	4.82532	5.66702	1.57485	1.97955	5.04078	4.20973	11.5497	2457.28	-1.47991	0.263285	-5.62093	1.89935e-08	6.19199e-08	36.94	-0.579306	0.441302	-1.31272	0.189278	0.412491	28.6074	-0.625528	0.419567	-1.49089	0.135991	0.290996	17.0421	-0.916118	0.645206	-1.41988	0.155642	0.24559	8.22573	-1.23795	0.837408	-1.47831	0.139325	0.189317	6.2923	0.213302
Cara00s893g005000	893	6701	9160	+	lysine histidine transporter-like 8	34.0047	264.991	271.88	161.469	205.02	33.3352	73.2804	44.1121	74.1394	44.1705	78.5827	27.346	1200.19	0.320179	0.182368	1.75568	0.0791432	0.112917	227.024	0.0317981	0.262208	0.121271	0.903477	0.956869	212.8	-0.743036	0.222103	-3.34546	0.000821476	0.00518628	170.464	0.374785	0.235621	1.59063	0.111693	0.186793	112.047	-2.56777	0.615671	-4.17069	3.03679e-05	7.70076e-05	63.9156	1.13207
Cara00s895g005000	895	2970	7189	-	geraniol 8-hydroxylase-like	1109.72	1.78895	0.261895	0	1.53134	0	0.210729	0	0.431741	0.59221	0	0	670.001	-0.460422	0.182596	-2.52153	0.0116845	0.0195163	0.867995	-2.47729	2.51658	-0.984388	0.324925	0.568911	0.128281	-0.699699	3.53381	-0.198001	0.843044	0.915653	0.630303	3.06083	3.69871	0.82754	0.407931	0.525422	0.684084	-3.2768	3.69889	-0.885887	0.375678	0.45059	0.126276	0.712887
Cara00s903g005000	903	2357	4305	-	probable polyol transporter 6	8.58879	131.88	69.5655	18.034	63.6229	11.363	13.6273	25.2832	22.7109	11.4969	10.8654	1.34907	898.743	-0.165579	0.151676	-1.09166	0.274983	0.342033	85.2529	-0.911791	0.238527	-3.8226	0.000132054	0.00137905	43.0174	-1.93988	0.345406	-5.61623	1.95163e-08	4.029e-07	35.7918	1.85358	0.510938	3.6278	0.000285843	0.000996662	35.4751	-2.43201	0.614408	-3.95829	7.54871e-05	0.000181657	14.9773	0.248764
Cara00s906g005010	906	3168	4181	-	unnamed protein product	2.88292	234.567	5299.24	5963.61	37.9957	2.49	1.01125	5.44524	1.09343	1.1629	6.44919	2.53471	95.1617	-5.23218	1.10688	-4.72694	2.27929e-06	6.10904e-06	2340.87	4.49815	0.46677	9.63677	5.59207e-22	9.81877e-20	5544.78	0.169968	0.473107	0.359259	0.719401	0.844998	3206.04	-7.26107	0.797779	-9.10161	8.90027e-20	2.12424e-18	18.509	-3.88412	1.51033	-2.5717	0.0101201	0.0175913	2.10892	-1.31101
Cara00s909g005010	909	10193	26690	+	formin 18	8.5681	11.5876	8.62042	3.83438	6.14385	80.0836	38.4652	76.1138	61.6716	80.1378	78.4427	105.155	2116.53	0.887374	0.168103	5.27875	1.30066e-07	3.94223e-07	8.5444	-0.370835	0.752668	-0.492694	0.622229	0.804515	6.11397	-1.1728	0.642916	-1.82418	0.0681243	0.177026	4.57686	0.721457	0.826026	0.873407	0.382441	0.500201	51.9956	3.7345	0.474779	7.86577	3.66841e-15	2.59759e-14	71.2662	-1.05816
Cara00s915g005000	915	14262	20824	+	GDT1 chloroplastic isoform X1	1452.05	69.7437	42.9547	26.6386	4.83089	4.23384	1.65142	1.09778	2.01238	3.04587	3.38473	15.6736	808.086	-1.49256	0.210249	-7.099	1.25663e-12	5.58027e-12	47.7302	-0.705332	0.461835	-1.52724	0.126701	0.319997	34.2737	-0.681848	0.560744	-1.21597	0.223996	0.410847	16.2246	-2.44369	0.771105	-3.16907	0.00152926	0.00449322	4.75476	-0.126677	1.08699	-0.116539	0.907225	0.930567	3.53531	-1.37255
Cara00s919g005000	919	8914	10099	-	GRF1-interacting factor 1	61.5801	27.3586	81.5482	65.0103	111.148	226.165	91.0818	109.902	100.164	91.1474	213.494	1805.17	443.628	0.320209	0.174212	1.83804	0.0660562	0.0957527	46.0459	1.53893	0.257505	5.97629	2.28281e-09	7.34388e-08	72.0403	-0.321681	0.204762	-1.571	0.116182	0.260203	80.3649	0.803333	0.288664	2.78293	0.00538699	0.0137083	188.698	1.07278	0.306694	3.49788	0.000468969	0.00100972	190.747	-1.31774
Cara00s924g005000	924	6232	9424	-	Carbonic anhydrase	114.956	79.3911	72.1788	65.2509	63.5879	15.0885	14.0451	16.9097	20.0679	6.19104	6.89295	90.3717	1671.2	0.657671	0.10751	6.11729	9.51775e-10	3.45315e-09	64.1178	-0.142669	0.224536	-0.635396	0.52517	0.738963	67.5798	-0.137231	0.217671	-0.630451	0.5284	0.709648	61.0593	0.000727337	0.308144	0.00236038	0.998117	0.998822	37.7448	-2.02115	0.510648	-3.95802	7.5575e-05	0.000181845	17.4578	-0.111705
Cara00s932g005010	932	7139	11087	-	bifunctional pinoresinol-lariciresinol reductase 2-like	0	16.6222	13.8513	5.59551	0	0	0	0	0	0	0	0	309.205	1.05885	0.17891	5.91832	3.25246e-09	1.13346e-08	12.8996	-0.252851	0.591302	-0.427617	0.66893	0.832914	9.56943	-1.29765	0.619272	-2.09544	0.0361322	0.109862	2.99487	-4.75835	1.56576	-3.03901	0.00237361	0.00664433	0	NA	NA	NA	NA	NA	0	NA
Cara00s941g005000	941	7801	8774	-	cysteine ase inhibitor CPI-4	139.551	1487.96	5203.1	53646.9	284294	3785.03	746.699	298.454	5234.79	4802.72	2295.34	226.431	1029.6	-0.655088	0.178303	-3.67402	0.00023876	0.000510129	2826.72	1.80181	0.218242	8.25603	1.50592e-16	1.50991e-14	29056.7	3.37748	0.243083	13.8943	6.85572e-44	3.19251e-41	145545	2.4396	0.215776	11.3062	1.22334e-29	6.15462e-28	129522	-6.18726	0.455339	-13.5883	4.7018e-42	1.98951e-40	2715.19	-2.34202
Cara00s946g005000	946	9854	16009	-	MDIS1-interacting receptor like kinase 2-like	0	0	1.14119	5.3379	370.124	5.89147	42.3352	9.20518	9.82247	2.90662	12.4026	0	67.7846	0.583337	0.379734	1.53617	0.124496	0.169622	0.481544	2.18727	3.45051	0.633896	0.526148	0.739549	3.19035	2.16177	1.12285	1.92525	0.0541975	0.14926	154.757	6.14401	0.3715	16.5384	1.94078e-61	5.95609e-59	169.011	-5.9196	1.54424	-3.83333	0.000126419	0.000294943	28.8952	2.82968
Cara00s953g005000	953	395	740	-	calcium-binding PBP1-like	5.31871	8.60354	6.5435	6.59672	53.5559	7.1142	47.7099	20.7708	31.93	15.1236	21.303	20.2606	22.3326	-7.3116	1.11906	-6.53372	6.41569e-11	2.54213e-10	6.40974	-0.395275	0.61546	-0.642244	0.520715	0.735288	6.45829	0.0227638	0.601831	0.0378243	0.969828	0.984276	25.5399	3.05033	0.523764	5.82385	5.75059e-09	4.47353e-08	28.3184	-2.85647	0.507446	-5.6291	1.81153e-08	6.75518e-08	32.8554	2.72861
Cara00s1031g005000	1031	199	2844	-	ATPase plasma membrane-type-like	301.723	273.916	138.406	71.0599	2.24911	1.23825	0.813374	1.98571	0.884334	0.285345	0.807073	0.564257	198.193	1.06737	0.255522	4.17721	2.95105e-05	7.01633e-05	174.573	-0.991472	0.344715	-2.8762	0.0040249	0.0246704	103.102	-0.957078	0.299448	-3.19614	0.00139279	0.00803983	38.9432	-4.97772	0.676185	-7.36147	1.81893e-13	2.44831e-12	1.76911	-0.804711	2.10206	-0.382821	0.701853	0.760831	1.23216	-0.610534
Cara00s1037g005010	1037	7937	12230	-	kinesin identical	0	14.5795	10.1203	18.0747	25.9446	8.82077	57.3167	37.6488	24.629	62.2222	44.4995	42.5275	103.37	0.334068	0.204223	1.6358	0.10188	0.141645	10.4528	-0.557542	0.594285	-0.938174	0.348155	0.591262	13.896	0.850584	0.464011	1.83311	0.0667858	0.174348	20.3379	0.554964	0.461368	1.20287	0.229028	0.335724	17.0316	-1.52176	0.506573	-3.00404	0.00266424	0.00511699	39.6422	2.70131
Cara00s1076g005010	1076	18186	23943	-	probable disease resistance At4g27220	11.3002	127.723	112.528	69.9827	10.9311	1.10021	0.574168	3.73174	0.219522	0.285345	0.20039	8.81823	2475.93	-0.250018	0.174011	-1.4368	0.150776	0.20104	101.55	-0.180105	0.464287	-0.387917	0.698077	0.850284	89.5191	-0.675425	0.419507	-1.61005	0.107388	0.245851	41.9244	-2.66426	0.518727	-5.13615	2.80417e-07	1.69823e-06	5.54533	-3.21132	1.58965	-2.02014	0.0433691	0.066432	0.999011	-0.927709
Cara00s1109g005000	1109	7395	11107	-	intracellular transport USO1-like	5.71171	12.9652	4.46947	3.82625	2.28446	4.83876	0.940723	1.97137	0.44529	2.06834	8.30663	77.152	280.211	-0.212174	0.137837	-1.53931	0.123729	0.168702	7.38267	-1.52052	0.758006	-2.00595	0.0448615	0.157058	4.06457	-0.224282	1.12956	-0.198556	0.84261	0.915653	2.98322	-0.725978	1.46274	-0.496313	0.619673	0.718242	3.99432	1.14943	1.09021	1.05432	0.291735	0.36212	3.48222	-2.3079
Cara00s1111g005000	1111	319	14062	+	cytochrome P450 71A1-like	0	10.8712	266.458	89.8327	1.51252	4.54562	0.478412	0.672586	0	0	1.00195	0	267.324	1.34762	0.219796	6.13123	8.72013e-10	3.17174e-09	117.037	4.58046	1.03126	4.44161	8.92883e-06	0.000131538	174.754	-1.5617	0.345236	-4.52358	6.08021e-06	7.33854e-05	48.6808	-5.90093	0.805882	-7.32232	2.43715e-13	3.25546e-12	3.46388	1.65473	1.97736	0.836839	0.402683	0.477853	3.00309	-3.38771
Cara00s1151g005010	1151	6619	15916	+	Thioredoxin family isoform 1	481.107	29.9985	26.5369	25.5167	22.7072	29.1774	21.7987	19.8581	17.1054	22.7414	17.0224	19.2731	130.539	4.77478	1.01914	4.68512	2.7979e-06	7.42145e-06	23.9341	-0.184446	0.442408	-0.416913	0.676742	0.837383	25.6332	-0.0433942	0.39374	-0.11021	0.912243	0.953918	22.9827	-0.134972	0.368461	-0.366313	0.714131	0.796297	28.1016	0.409382	0.391664	1.04524	0.295913	0.366535	30.6272	-0.423071
Cara00s1174g005010	1174	15858	21282	-	chloroplastic-like	1.24144	31.3499	54.6379	56.0681	46.9625	156.976	420.673	340.93	257.507	434.375	158.328	104.007	188.882	0.546485	0.388086	1.40816	0.159085	0.21078	36.3682	0.776477	0.302404	2.56768	0.0102383	0.0523278	54.4673	0.0479565	0.226547	0.211685	0.832353	0.911531	49.3176	-0.219493	0.324828	-0.675721	0.499218	0.611851	117.589	1.78348	0.272442	6.5463	5.89817e-11	2.84699e-10	346.434	1.41574
Cara00s1176g005000	1176	1	1862	+	stearoyl-[acyl-carrier- ] 9- chloroplastic	0	2.20949	8.11091	6.07471	4.15701	53.8878	20.0113	42.1356	35.2688	40.0252	70.8886	43.4877	296.084	-0.0173032	0.137746	-0.125617	0.900035	0.919853	4.36922	1.94638	1.09264	1.78135	0.0748549	0.226927	6.98821	-0.398995	0.865863	-0.460806	0.644938	0.796067	4.95833	-0.527655	1.06565	-0.495151	0.620494	0.718866	34.9987	3.76315	0.70284	5.3542	8.59358e-08	2.96389e-07	44.4797	-1.42466
Cara00s1207g005010	1207	13069	18736	+	probable methyltransferase PMT19	12.306	18.7843	21.034	26.9459	2.26565	13.5738	27.1327	9.32637	16.3123	14.5719	20.1484	15.2216	258.014	-0.258853	0.140651	-1.84039	0.0657104	0.0953018	16.8394	0.162061	0.414129	0.391331	0.695553	0.848278	23.5878	0.364496	0.344449	1.0582	0.289964	0.488189	15.3423	-3.57333	0.790547	-4.52007	6.18186e-06	2.98335e-05	9.35717	2.66021	0.864676	3.07655	0.00209414	0.0040895	24.4195	0.997293
Cara00s1236g005010	1236	23217	24096	+	E3 ubiquitin- ligase PUB23	3952.3	43.154	72.2042	178.626	540.327	280.165	1129.67	411.977	139.094	203.182	253.07	160.831	357.023	1.01868	0.175474	5.80531	6.42479e-09	2.18236e-08	48.8033	0.736628	0.357074	2.06296	0.0391167	0.142365	123.437	1.31484	0.369764	3.5559	0.000376695	0.00267681	317.367	1.62982	0.329567	4.94535	7.60056e-07	4.29633e-06	413.869	-0.902228	0.466401	-1.93445	0.0530583	0.0797499	845.902	2.00272
Cara00s1236g005020	1236	24134	24488	+	E3 ubiquitin- ligase PUB23-like	38.4265	1.03346	1.04758	2.06599	9.17745	3.89761	7.1841	3.40071	2.43944	1.77537	3.65419	1.38495	1698.3	1.14373	0.140076	8.1651	3.21173e-16	1.79034e-15	0.88194	0.0337692	2.56203	0.0131806	0.989484	0.994989	1.5312	0.997651	1.9848	0.502646	0.615213	0.774648	4.88284	2.19378	1.11357	1.97005	0.0488331	0.0927859	6.50733	-1.18608	0.793128	-1.49544	0.134799	0.183913	6.64795	0.85933
Cara00s1238g005010	1238	6667	7838	+	---NA---	0	75.2311	18.2626	32.9826	0.382834	2.078	0.574168	3.27617	1.09655	0.89782	0.748742	0.17295	86.8219	-1.28179	0.239176	-5.35919	8.35937e-08	2.58123e-07	39.5753	-2.03679	0.51081	-3.98737	6.68101e-05	0.000763779	25.2092	0.85729	0.359953	2.38167	0.0172343	0.0619095	17.8095	-6.35449	1.2586	-5.04884	4.44496e-07	2.6066e-06	1.45001	2.44373	1.71978	1.42096	0.155328	0.208353	1.59449	-1.79463
Cara00s1248g005000	1248	3	1080	+	transcription factor MYB36	0	3.12303	14.2849	44.3381	108.232	3.2259	11.7759	2.74525	4.8408	10.0778	7.25424	31.291	15548.5	0.0671874	0.228945	0.293465	0.769167	0.813636	7.3482	2.30713	0.974575	2.36732	0.0179173	0.08041	28.8657	1.63224	0.38342	4.25704	2.0715e-05	0.000217236	68.1224	1.31656	0.274089	4.80338	1.56008e-06	8.35314e-06	50.3079	-5.06223	0.517225	-9.78728	1.27686e-22	1.63792e-21	8.99417	1.87728
Cara00s1248g005020	1248	16887	17690	-	---NA---	0	0	2.05843	2.54656	4.11539	40.9945	70.68	60.3793	35.3002	49.3797	61.7938	17.1561	817.751	0.123988	0.154433	0.802861	0.422055	0.495715	0.8695	3.0238	1.9328	1.56446	0.117709	0.30512	2.25846	0.326494	1.03456	0.315588	0.752315	0.866369	3.0537	0.717621	1.11386	0.644267	0.519402	0.630352	27.0583	3.3796	0.606324	5.57391	2.49078e-08	9.14077e-08	67.0371	0.784761
Cara00s1264g005000	1264	9439	12904	-	unnamed protein product	8.5846	6.25168	14.4208	21.0239	1.85373	0	0	0.448391	0	0	0	0	47.7745	-0.334221	0.328655	-1.01694	0.309184	0.379046	8.73842	1.17443	0.786008	1.49417	0.13513	0.333392	17.4131	0.552058	0.6833	0.807929	0.419132	0.617452	12.0096	-3.48349	0.875605	-3.97838	6.93877e-05	0.000273328	0.826091	-3.55142	2.49392	-1.42403	0.154437	0.207302	0	NA
Cara00s1304g005000	1304	2270	9919	-	ABC transporter C family member 2-like	173.302	153.243	303.011	423.984	493.665	367.98	350.319	208.453	324.848	249.043	440.24	51.5432	1175.83	-0.113812	0.0918783	-1.23873	0.215447	0.275708	192.844	0.984412	0.395602	2.48839	0.0128323	0.0622233	357.708	0.496045	0.258265	1.92068	0.0547723	0.150371	429.16	0.249134	0.345515	0.721051	0.470878	0.585707	446.761	-0.375229	0.47554	-0.789058	0.430078	0.505196	430.903	-0.0740132
Cara00s1332g005000	1332	8476	18412	-	F-box PP2-B12	11.8534	47.9221	49.4919	43.2174	64.2413	4.18613	1.24072	1.12098	3.78807	2.36884	2.90936	5.81189	1208.73	-1.81765	0.221086	-8.22149	2.00983e-16	1.13438e-15	41.2019	0.0760805	0.306712	0.248052	0.804094	0.906202	45.5938	-0.190654	0.265125	-0.71911	0.472073	0.664319	49.5239	0.60762	0.308162	1.97175	0.0486376	0.0924861	31.3116	-3.90958	0.454765	-8.59691	8.18925e-18	7.19344e-17	3.26381	-1.75901
Cara00s1342g005000	1342	5980	10717	+	indeterminate-domain 2	11.1141	42.4315	79.0322	109.297	87.2728	0.413876	0.579036	0.224195	0.219522	0.306865	1.59231	0.850978	0.910935	3.20049	1.82499	1.7537	0.0794815	0.113351	51.3478	0.883558	0.294129	3.00398	0.0026647	0.0176123	92.7123	0.473816	0.267166	1.77349	0.076148	0.192203	94.3442	-0.292135	0.256467	-1.13907	0.254673	0.364878	39.2684	-7.6726	1.05169	-7.29549	2.97577e-13	1.77909e-12	0.595686	0.46022
Cara00s1381g005010	1381	18192	21015	-	basic leucine zipper 61-like	0	3.84977	51.0682	84.9834	18.7665	6.06957	9.80659	4.89857	0.891073	2.01894	0.428131	3.82326	1882.51	-0.290275	0.130386	-2.22628	0.0259954	0.0407829	23.1938	3.99512	0.656976	6.08108	1.19378e-09	4.06383e-08	66.993	0.74013	0.240053	3.0832	0.00204788	0.0110546	53.181	-2.1596	0.434211	-4.97362	6.57157e-07	3.75095e-06	12.1014	-1.56747	0.730451	-2.14589	0.0318815	0.05022	9.52353	0.691066
Cara00s1415g005000	1415	2603	13738	-	Kinase superfamily isoform 1	6.14246	25.3582	43.5978	25.6785	9.98018	82.0593	1.50516	5.00925	1.96677	3.45579	11.6569	492.484	83.9832	-0.13005	0.266785	-0.487472	0.625924	0.689496	29.1627	0.775165	0.289468	2.6779	0.00740858	0.0402774	33.999	-0.760312	0.442996	-1.71629	0.0861081	0.209327	17.817	-1.33748	0.726476	-1.84105	0.0656136	0.119503	54.8929	3.08967	0.643711	4.79978	1.58843e-06	4.72778e-06	50.3515	-5.70805
Cara00s1418g005000	1418	9558	11642	+	probable S-adenosylmethionine-dependent methyltransferase At5g38780	0	10.6197	95.8023	25.4186	1.1485	0	0	0	0	0	0	0.801653	119.996	0.284938	0.182369	1.56243	0.118187	0.161768	44.9154	3.20214	0.692804	4.62201	3.80042e-06	6.18191e-05	59.3348	-1.90303	0.758356	-2.50941	0.0120933	0.0464101	14.0738	-4.46981	1.25833	-3.55217	0.000382068	0.00129264	0.513063	-2.86049	3.72144	-0.768652	0.4421	0.517373	0	NA
Cara00s1440g005000	1440	312	7637	-	unnamed protein product	0	0	0	0.515445	7.98105	229.928	174.973	318.757	203.122	274.622	380.402	385.788	106.586	0.565672	0.255016	2.21818	0.0265424	0.0415802	0	NA	NA	NA	NA	NA	0.253247	1.46631	3.53226	0.415119	0.678055	0.819511	3.55936	4.00413	1.38151	2.89837	0.00375105	0.00995962	145.005	4.88364	0.395443	12.3498	4.88273e-35	1.42806e-33	243.342	-0.397154
Cara00s1455g005000	1455	15485	18248	-	unnamed protein product	79.301	90.9772	91.6742	104.431	94.3819	7.30338	16.1401	12.6688	13.7193	2.69723	5.03899	9.54517	161.829	-0.204439	0.235416	-0.868415	0.385167	0.458205	77.2634	-0.00906882	0.253564	-0.0357655	0.971469	0.986415	96.4368	0.192732	0.224984	0.856647	0.39164	0.592177	94.636	-0.114178	0.234955	-0.485956	0.626999	0.724748	46.6658	-3.61774	0.482854	-7.4924	6.76254e-14	4.287e-13	14.0549	1.12491
Cara00s1473g005000	1473	5778	12241	-	alcohol dehydrogenase-like 4	100.814	10.575	25.8304	5.31448	20.6599	36.2461	108.899	48.3733	7.05241	33.6645	66.3868	174.366	2493.49	-0.290568	0.154195	-1.88442	0.0595083	0.0871065	15.3917	1.23288	0.534613	2.30612	0.0211039	0.0909085	15.2903	-2.26976	0.505865	-4.48688	7.22729e-06	8.53265e-05	11.3248	1.98512	0.653525	3.03756	0.00238501	0.0066722	31.5245	0.855275	0.408369	2.09437	0.0362271	0.056445	87.0621	1.58445
Cara00s1477g005010	1477	8121	9175	-	thioredoxin H2-like	25.2387	829.849	996.612	385.829	1.36485	0	0.188145	0	0	0	0.20039	0.518851	511.498	0.392169	0.21509	1.82328	0.0682607	0.0986429	774.087	0.263603	1.14704	0.229812	0.818238	0.913754	683.138	-1.37457	1.13846	-1.20739	0.227281	0.414969	207.001	-8.02387	0.842241	-9.52682	1.62182e-21	4.45389e-20	0.615205	-3.13447	3.7059	-0.845807	0.397661	0.472737	0.113311	0.712887
Cara00s1480g005000	1480	5434	6442	+	BURP domain-containing 16-like	119.785	0	0	0	0	0	0	0	0	0	0	0	263.54	0.994465	0.183191	5.42856	5.68119e-08	1.78304e-07	0	NA	NA	NA	NA	NA	0	NA	NA	NA	NA	NA	0	NA	NA	NA	NA	NA	0	NA	NA	NA	NA	NA	0	NA
Cara00s1498g005030	1498	12133	18179	-	caffeic acid 3-O-methyltransferase-like	1942.88	3.62515	6.3333	3.79225	15.7395	10.4911	13.6381	18.5554	28.4126	16.9286	20.2776	38.7745	21.2536	0.327517	0.601289	0.544691	0.585966	0.652827	4.21263	0.81195	0.908496	0.893729	0.371467	0.612909	4.98487	-0.73823	0.914569	-0.807189	0.419558	0.61785	8.50071	2.08248	0.769604	2.70591	0.00681166	0.0168675	13.4939	-0.551009	0.710449	-0.775579	0.437998	0.513312	14.4958	0.377531
Cara00s1504g005000	1504	3505	3931	-	kDa proline-rich -like	0	16.9627	49.4366	86.3035	12.6352	1.25025	0.188145	0	0.441885	0.295477	1.9439	8.31229	11287.6	0.883511	0.207379	4.26037	2.04087e-05	4.94172e-05	28.089	1.51768	0.464109	3.27009	0.00107514	0.0082403	66.8855	0.812746	0.332271	2.44603	0.0144438	0.0536943	51.3824	-2.72885	0.432053	-6.31602	2.68387e-10	2.50099e-09	6.42656	-3.30671	0.919607	-3.59579	0.000323406	0.000711825	0.864679	-2.31764
Cara00s1546g005000	1546	3285	6043	-	extensin-2-like	502.317	10201.3	27563.7	22942.7	16265.6	859.792	3346.7	2342.01	1433.11	825.967	753.398	1966.45	425.304	3.32207	0.172674	19.239	1.74668e-82	8.38429e-81	15962.5	1.42907	0.159426	8.96384	3.13554e-19	4.24594e-17	24843.4	-0.255625	0.167616	-1.52506	0.127243	0.277426	18962	-0.462239	0.243351	-1.89948	0.0575017	0.106821	7801.3	-4.19607	0.307873	-13.6292	2.68498e-42	1.15347e-40	2523.13	1.95779
Cara00s1546g005020	1546	6572	7969	+	PREDICTED: uncharacterized protein LOC105794295 isoform X15	0	15.712	31.0352	21.4062	21.6587	0.389744	1.53261	2.19557	0.636656	0	0.757882	1.14841	300.703	0.628304	0.123417	5.0909	3.56367e-07	1.03926e-06	19.7562	1.03968	0.528685	1.96654	0.0492364	0.168312	25.7339	-0.530689	0.393373	-1.34907	0.177313	0.350399	20.3671	0.0575918	0.468338	0.12297	0.902131	0.934793	9.94524	-5.67548	1.21803	-4.65955	3.16906e-06	9.094e-06	1.15485	1.928
Cara00s1608g005000	1608	1063	3453	+	glucose-6-phosphate phosphate translocator chloroplastic-like	2049.11	40.3373	35.1916	174.597	84.3293	17.1189	1.2397	0.224195	1.78243	14.4964	90.7712	17.8759	497.463	2.57067	0.231489	11.1049	1.18691e-28	1.22097e-27	31.9817	-0.212511	0.501432	-0.423808	0.671706	0.834448	103.264	2.31712	0.482328	4.80402	1.55512e-06	2.15642e-05	127.942	-1.02037	0.484358	-2.10665	0.0351481	0.0703058	48.1428	-2.2466	0.839183	-2.67713	0.00742554	0.0132135	10.982	-3.79227
Cara00s1620g005000	1620	2227	13409	+	lupeol synthase-like	0	1.52338	10.6407	169.509	32.5614	94.2488	272.322	1.79356	1.09968	1.74372	7.64106	92.0366	4.39856	1.16427	0.916959	1.26971	0.204189	0.262906	5.13236	2.92798	1.09556	2.67259	0.00752674	0.040811	88.3495	3.98744	0.666583	5.98191	2.2054e-09	5.35174e-08	103.916	-2.35696	1.28382	-1.8359	0.0663728	0.120689	72.4355	1.58865	1.39172	1.1415	0.253661	0.320908	219.564	1.52976
Cara00s1622g005010	1622	13647	16368	+	probable disease resistance At4g27220	0	9.34249	7.20832	19.8618	27.2718	12.1917	11.3048	12.2322	21.4228	7.34004	7.14253	2.47112	2329.64	0.823985	0.395973	2.08091	0.037442	0.0569835	7.00157	-0.383958	0.638735	-0.601123	0.547758	0.755225	13.3372	1.46303	0.466429	3.13666	0.00170883	0.00953649	21.8317	0.492614	0.41211	1.19535	0.231952	0.339147	19.6948	-1.10597	0.522314	-2.11743	0.034223	0.0535828	14.0808	-0.126964
Cara00s1646g005010	1646	15387	16943	+	desiccation-related PCC13-62-like	130.606	97.2965	146.663	44.2735	44.1721	3.538	5.45467	2.62294	19.6423	12.306	10.8613	18.3815	3.0019	0.374526	1.0472	0.357646	0.720609	0.772505	103.034	0.594613	0.600936	0.989479	0.322429	0.566393	93.572	-1.7149	0.573976	-2.98776	0.00281029	0.014357	41.8105	0.0244995	0.59399	0.0412457	0.9671	0.977418	21.8792	-3.59622	0.640949	-5.61078	2.01419e-08	7.47429e-08	5.39611	0.60034
Cara00s1659g005040	1659	24792	28212	+	heparanase 3	41.334	170.458	211.257	236.549	19.8024	9.889	13.4687	4.10779	5.97537	18.8566	69.1539	137.908	123.303	-0.0937461	0.208066	-0.45056	0.652307	0.712606	161.433	0.319736	0.278505	1.14804	0.25095	0.490264	220.261	0.172222	0.175585	0.980846	0.326669	0.528636	134.712	-3.54788	0.296157	-11.9797	4.53797e-33	2.80403e-31	14.9171	-0.961957	0.675831	-1.42337	0.154629	0.207529	14.018	0.444642
Cara00s1685g005000	1685	1	16018	-	disease resistance RGA4 isoform X1	226.343	43.3136	44.7925	12.6868	0	0.415001	0	0	0	0	0	1.45246	1050.74	-0.457786	0.188662	-2.42649	0.0152457	0.0249949	37.3355	0.0389023	0.843847	0.0461011	0.96323	0.982643	28.34	-1.82355	0.92736	-1.96639	0.0492531	0.139304	6.78501	-5.93866	1.43432	-4.14039	3.4671e-05	0.000145309	0.255331	1.11436	3.81064	0.292433	0.769956	0.817068	0.250709	-1.48981
Cara00s1686g005010	1686	5165	7441	+	NRT1 PTR FAMILY -like	6.52747	444.07	384.001	454.69	28.7262	0.986987	1.98093	2.25629	1.99911	0.602342	5.84732	24.3405	476.096	-1.16555	0.278651	-4.18284	2.87892e-05	6.85421e-05	350.645	-0.21515	0.44566	-0.482767	0.629261	0.808345	413.076	0.247354	0.322982	0.765845	0.443769	0.639623	255.069	-3.96394	0.295796	-13.4009	5.97252e-41	5.96071e-39	13.4288	-4.76375	0.89726	-5.30921	1.101e-07	3.74781e-07	1.77787	0.941027
Cara00s1715g005000	1715	566	5810	-	polyphenol oxidase	17.5336	223.238	51.0435	56.1946	46.3795	9.0908	0.960192	1.005	2.46441	6.78199	9.08538	14.1199	345.889	-0.00167261	0.212657	-0.0078653	0.993724	0.994868	116.091	-2.12426	0.338938	-6.2674	3.67118e-10	1.40043e-08	52.6648	0.145122	0.38746	0.374547	0.707997	0.837252	49.1203	-0.241047	0.373478	-0.645412	0.51866	0.629618	26.3416	-2.29568	0.446621	-5.1401	2.74593e-07	8.93532e-07	6.03218	-3.18533
Cara00s1731g005000	1731	1178	3872	+	organic cation carnitine transporter 7-like	112.426	112.237	109.281	98.995	89.482	5.10504	15.6685	9.67334	10.0477	7.32865	9.37997	10.9901	391.799	0.37073	0.253706	1.46126	0.143945	0.19284	93.7064	-0.0465338	0.192478	-0.241762	0.808965	0.908969	102.334	-0.134877	0.242592	-0.555983	0.578223	0.747659	89.6858	-0.113976	0.278334	-0.409493	0.682178	0.770253	43.1235	-4.04547	0.496834	-8.14249	3.87239e-16	2.95752e-15	12.4415	1.59288
Cara00s1737g005000	1737	5279	8176	+	SRG1-like isoform X1	0	37.8033	24.449	5.63433	0	0	0	0	0	0	0	0	622.816	-2.33191	1.02916	-2.26583	0.0234618	0.0371445	26.3783	-0.648614	0.676928	-0.958172	0.337976	0.581659	14.8242	-2.12079	0.946718	-2.24015	0.0250812	0.0829756	3.01385	-4.76637	1.98393	-2.40248	0.0162842	0.0362826	0	NA	NA	NA	NA	NA	0	NA
Cara00s1750g005000	1750	2312	4535	+	ubiquinol oxidase mitochondrial	139.8	123.89	136.776	1040.12	2937.82	547.359	485.935	449.616	1748.31	510.468	1091.29	86.6306	2919.78	-8.7281	0.336715	-25.9213	3.8279e-148	6.0013e-146	110.293	0.136565	0.340002	0.40166	0.687934	0.843829	581.125	2.93761	0.221587	13.2572	4.10117e-40	1.5554e-37	1762.36	1.5297	0.231446	6.60932	3.86091e-11	3.98726e-10	1649.02	-2.37697	0.389275	-6.10614	1.02067e-09	4.34095e-09	619.508	-0.174635
Cara00s1754g005000	1754	4135	9766	+	probable carotenoid cleavage dioxygenase chloroplastic	1309.48	12.8633	3.63408	3.05328	0	0	0	0.201001	0	0	0	0	226.824	-1.419	0.477358	-2.9726	0.00295286	0.00541545	6.99107	-1.86936	0.898862	-2.07969	0.0375535	0.138294	3.28906	-0.237509	0.976044	-0.243338	0.807744	0.898801	1.63272	-3.883	2.13919	-1.81517	0.0694979	0.125466	0	NA	NA	NA	NA	NA	0	NA
Cara00s1763g005000	1763	477	6531	+	probable galactinol--sucrose galactosyltransferase 2	1245.64	76.3495	47.7902	32.7589	12.1523	4.58844	4.04689	1.45697	3.50237	2.33342	4.40516	3.7571	1202.98	0.435073	0.171045	2.54361	0.0109712	0.0184105	52.5603	-0.674036	0.527921	-1.27678	0.201682	0.42935	39.6571	-0.540418	0.539227	-1.00221	0.316242	0.517506	22.5001	-1.40267	0.578046	-2.42656	0.0152426	0.034228	8.24187	-1.34047	0.773765	-1.7324	0.0832025	0.119478	5.17662	-0.202471
Cara00s1790g005000	1790	6965	8658	+	xyloglucan endotransglucosylase hydrolase 2	16.2303	2.61414	32.0864	36.3815	1.51252	0	0	0	0	0	0.249581	0.455752	1112.14	0.766694	0.194995	3.93187	8.42874e-05	0.00019014	14.6524	3.75432	0.724791	5.17988	2.22035e-07	4.7845e-06	33.6788	0.185133	0.346697	0.53399	0.593349	0.758526	20.0902	-4.59372	0.862894	-5.32363	1.01719e-07	6.59387e-07	0.67229	-3.25305	3.47337	-0.936569	0.34898	0.423051	0	NA
Cara00s1815g005010	1815	11046	17030	-	ABC transporter B family member 13-like	287.846	28.6476	26.0562	12.492	16.9025	12.9296	30.4759	24.8997	37.9122	32.1218	15.2123	24.8353	123.275	3.07989	0.283973	10.8457	2.08964e-27	2.03608e-26	23.1404	-0.112525	0.364402	-0.308794	0.757478	0.883315	18.9164	-1.05714	0.445657	-2.37208	0.0176881	0.0631697	13.6391	0.476961	0.652868	0.730563	0.465046	0.580276	15.5304	-0.342932	0.653949	-0.524402	0.599999	0.669088	26.0367	1.23088
Cara00s1816g005010	1816	30212	34526	-	transcription factor bHLH35	4576.79	148.007	171.267	298.24	1078.56	237.701	1011.25	1059.85	1001.02	1358.75	1421.85	1014.88	21.4551	0.627569	0.451952	1.38857	0.164962	0.21766	134.988	0.204951	0.263974	0.776404	0.43751	0.670949	231.16	0.810881	0.265385	3.05549	0.00224694	0.0118987	602.559	1.88719	0.192146	9.82164	9.08536e-23	2.76062e-21	628.256	-2.13458	0.210548	-10.1382	3.73831e-24	5.35537e-23	748.666	2.08307
Cara00s1827g005000	1827	5815	9625	+	NRT1 PTR FAMILY -like	609.63	153.432	96.2345	26.2895	0.382834	0	0.193012	0	0.229666	0	0.357101	11.9162	425.11	-0.390631	0.164613	-2.37303	0.0176429	0.0286091	105.68	-0.673892	0.295251	-2.28244	0.0224635	0.0953438	60.2211	-1.86725	0.290845	-6.42011	1.3618e-10	3.93851e-09	14.2243	-6.02745	1.28366	-4.69552	2.6593e-06	1.36512e-05	0.171021	-1.32287	3.81694	-0.346578	0.728909	0.781861	0.115391	0.712887
Cara00s1837g005010	1837	1986	7556	-	cyclin A	18.8301	228.565	305.381	335.053	148.884	242.075	580.008	507.778	329.535	1338.45	653.184	715.587	3629.47	-2.11917	0.171628	-12.3475	5.02614e-35	6.64735e-34	225.806	0.423262	0.230842	1.83356	0.06672	0.209178	315.04	0.14243	0.104859	1.3583	0.174369	0.346141	240.443	-1.13422	0.150445	-7.53914	4.73067e-14	6.7291e-13	215.491	0.743591	0.245226	3.03226	0.00242727	0.00469515	493.28	1.2546
Cara00s1853g005000	1853	2677	4172	+	nuclease HARBI1	41908.1	79.3965	84.1335	468.017	497.245	547.269	1249.12	260.09	317.141	375.726	1161.47	507.191	88205.9	-4.96049	0.145945	-33.9886	3.2802e-253	2.6049e-250	69.1846	0.0922155	0.437124	0.21096	0.832919	0.921335	271.084	2.48015	0.823883	3.01032	0.00260973	0.0134841	454.267	0.120227	0.862436	0.139404	0.889131	0.925398	558.712	0.185099	0.276349	0.669804	0.502983	0.57724	1077.4	1.1828
Cara00s1886g005000	1886	3439	5335	+	dirigent 22-like	1.28598	1.66575	20.1796	19.7748	27.2467	19.0225	2.91528	1.8554	6.2029	2.0835	4.62544	14.1806	0.506129	-1.56314	2.71045	-0.57671	0.564136	0.632281	9.22036	3.85627	0.917993	4.20076	2.6602e-05	0.000348773	19.616	-0.0250966	0.477609	-0.0525463	0.958093	0.978331	21.7469	0.487335	0.547572	0.889993	0.373469	0.491469	23.8474	-0.460781	0.788389	-0.584459	0.558912	0.630792	13.1348	-2.68199
Cara00s1924g005010	1924	16846	19418	-	glyceraldehyde-3-phosphate dehydrogenase chloroplastic	6334.29	30.8845	13.9969	15.4819	0.682427	0.183368	0	0	0	0	0	0	1602.56	0.924122	0.225191	4.10373	4.06549e-05	9.50819e-05	19.0105	-1.16609	0.58055	-2.0086	0.0445796	0.15628	14.5024	0.152355	0.648885	0.234795	0.814368	0.902677	8.56137	-4.39139	1.28942	-3.40571	0.00065993	0.00211388	0.420135	-1.4188	3.77906	-0.375438	0.707335	0.765526	0.109153	-0.729785
Cara00s1961g005010	1961	26490	27459	-	AAA-ATPase At3g28580-like	13.0729	104.731	95.6362	87.4297	35.1631	10.3181	20.1416	26.3338	27.695	16.5243	49.8441	6.01584	201.118	-0.274054	0.402898	-0.680206	0.496374	0.569134	84.667	-0.130911	0.558037	-0.234591	0.814526	0.911843	89.8508	-0.116139	0.566643	-0.20496	0.837603	0.913491	61.1932	-1.28916	0.475103	-2.71344	0.00665895	0.0165349	22.0182	-1.70499	0.76785	-2.22048	0.0263862	0.0422705	18.2377	0.95213
Cara00s1996g005010	1996	13898	14412	+	probable cysteine protease RD19D	0	0	0	0.249884	0	10.5242	1.19662	12.2457	6.13595	10.9085	29.2866	126.362	10.4108	-3.38318	0.79908	-4.23385	2.29725e-05	5.52954e-05	0	NA	NA	NA	NA	NA	0.122902	0.742974	3.53381	0.210247	0.833475	0.911531	0.13352	-0.58042	3.81695	-0.152064	0.879136	0.918285	6.47	5.74658	1.3992	4.10705	4.00751e-05	0.000100041	7.04964	-3.11084
Cara00s1996g005020	1996	14443	17012	+	probable cysteine protease RD19D	1.20907	0	0	1.81826	1.12969	124.526	6.00458	94.2905	29.3999	78.341	188.972	1632.56	446.978	-1.80547	0.150429	-12.0022	3.46069e-33	4.28092e-32	0	NA	NA	NA	NA	NA	0.901856	3.3041	3.06073	1.07951	0.28036	0.477455	1.43414	-0.669078	2.42746	-0.275629	0.782833	0.848198	77.0756	6.86511	0.923378	7.43477	1.04746e-13	6.53596e-13	78.6127	-4.36123
Cara00s1997g005000	1997	3019	4304	+	7-deoxyloganetin glucosyltransferase-like	302.508	457.573	182.878	314.226	96.5598	2.45186	3.36005	1.4302	2.23864	0.866167	1.2352	2.36176	210.767	-0.217455	0.24887	-0.873769	0.382244	0.455058	271.333	-1.32712	0.605409	-2.19211	0.0283716	0.113046	245.039	0.783548	0.416325	1.88206	0.0598283	0.160519	207.734	-1.67471	0.226363	-7.39837	1.37867e-13	1.87698e-12	44.6048	-5.24001	0.563537	-9.29842	1.42545e-20	1.56261e-19	3.48501	0.460657
Cara00s2065g005000	2065	4925	9881	+	gamma-tocopherol methyltransferase	4.8662	0	0.219823	3.07502	0	3.12187	0.376289	1.59804	0.671551	0	0.856263	19.016	25565	-3.65835	0.164108	-22.2923	4.3905e-110	3.7472e-108	0.0926292	0.280355	3.53381	0.0793351	0.936766	0.970731	1.62914	3.33819	1.77025	1.88571	0.0593342	0.159654	1.64688	-3.89403	2.15832	-1.80419	0.0712009	0.128033	1.92059	3.99189	1.6972	2.35204	0.0186709	0.030846	2.10423	-2.93892
Cara00s2094g005000	2094	5564	10811	-	serine carboxypeptidase-like 7 isoform X2	13.9521	299.988	1134.36	1687.45	1646.8	2265.83	2452.17	2071.3	1801.35	1953.08	1865.58	2156.5	143.376	-0.278724	0.184167	-1.51343	0.130169	0.176423	605.943	1.91811	0.239779	7.99952	1.24904e-15	1.0836e-13	1387.92	0.582364	0.202757	2.87222	0.00407595	0.0194544	1578.72	-0.00348941	0.172845	-0.0201881	0.983893	0.988925	2129.1	0.506905	0.193695	2.61703	0.00886985	0.0155676	2831.36	0.110356
Cara00s2121g005000	2121	1607	1937	-	RNA-binding 12-like	0	14.1118	45.8427	11.7094	0.382834	2.0475	0.188145	0	0	0	1.2352	7.1479	929.991	-0.374425	0.127901	-2.92746	0.00341744	0.00620857	25.2937	1.72079	0.857338	2.00713	0.0447355	0.156692	28.1531	-1.95735	0.697178	-2.80753	0.00499229	0.0228485	6.42305	-4.86141	1.3532	-3.59254	0.000327476	0.00112458	1.43161	2.42774	2.11652	1.14704	0.251364	0.318299	1.34707	-3.03862
Cara00s2157g005000	2157	10419	11652	+	chaperone dnaJ chloroplastic-like	4830.43	344.748	430.357	252.188	620.065	586.655	3552.96	6624.61	2279.13	4644.98	4933.52	2904.28	1.06709	-3.65957	1.83297	-1.99652	0.0458768	0.0686881	328.086	0.313865	0.376586	0.83345	0.404591	0.642488	336.021	-0.768447	0.301601	-2.54789	0.0108376	0.0425249	389.273	1.32918	0.383809	3.46314	0.000533914	0.0017484	637.6	-0.0310338	0.405767	-0.0764819	0.939036	0.953061	2482.58	2.59192
Cara00s2180g005010	2180	13079	18041	+	WEB family chloroplastic isoform X1	3.25402	106.701	169.656	157.141	77.5378	80.576	75.4832	38.9889	31.2968	99.0256	141.22	295.731	32.2985	-3.46499	0.646183	-5.36225	8.21922e-08	2.54053e-07	116.828	0.681252	0.282674	2.41002	0.0159515	0.073309	160.648	-0.102387	0.183502	-0.557963	0.57687	0.746645	115.938	-0.983324	0.20282	-4.84825	1.24553e-06	6.7874e-06	84.2325	0.0969493	0.272529	0.355739	0.722036	0.778647	93.7071	-0.102746
Cara00s2186g005020	2186	8123	9563	+	ATP synthase CF1 beta subunit chloroplast	4992.49	50.37	63.4864	50.6256	23.8203	7.43129	19.4385	8.6043	39.3949	25.8194	26.6319	19.1431	565.956	-1.30602	0.149168	-8.75538	2.03408e-18	1.28797e-17	48.1708	0.316738	0.342891	0.923729	0.355627	0.598184	56.1764	-0.319455	0.253031	-1.26251	0.206764	0.388777	36.8868	-1.05424	0.361924	-2.91288	0.0035811	0.00955454	15.2267	-1.64994	0.549537	-3.00242	0.00267843	0.00514181	16.1186	1.38661
Cara00s2190g005010	2190	103950	105012	+	photosystem II D1 chloroplast	3577.25	280.118	72.7737	45.6498	39.0147	11.5322	49.4007	11.6612	66.6543	56.1713	75.8807	46.2444	12.0244	-0.178294	0.499879	-0.356674	0.721336	0.773081	149.533	-1.95004	0.892377	-2.18521	0.0288731	0.114534	58.4812	-0.669998	0.596083	-1.124	0.261013	0.45525	40.4881	-0.18823	0.515625	-0.365052	0.715073	0.797106	24.5839	-1.71385	0.828769	-2.06794	0.0386456	0.0598257	36.5148	2.09089
Cara00s2190g005030	2190	120223	120850	+	photosystem I P700 apo A1 chloroplast	324.963	12.82	10.6212	5.63627	4.77273	2.62698	10.0005	0.872194	14.2985	25.0462	17.8196	6.94788	668.453	-4.93055	0.367273	-13.4247	4.33088e-41	7.05003e-40	9.93182	-0.312552	0.912514	-0.342518	0.731961	0.870211	8.02545	-0.90598	0.803144	-1.12804	0.259302	0.452984	4.97358	-0.208028	0.858913	-0.242199	0.808626	0.867265	3.74709	-0.800898	0.953416	-0.84003	0.400892	0.475943	7.5626	1.90962
Cara00s2191g005000	2191	8213	10896	-	SHOOT GRAVITROPISM 5	49.4717	14.1378	19.6311	4.57247	2.97715	7.61957	0	0	0	0	1.13682	142.821	8.39316	0.168342	0.801466	0.210043	0.833634	0.866907	14.2845	0.4897	0.434343	1.12745	0.259552	0.500461	11.8741	-2.0969	0.641852	-3.26696	0.00108709	0.00656893	3.66059	-0.599243	1.36254	-0.439797	0.660084	0.752566	6.00549	1.40566	1.53071	0.918309	0.358457	0.432674	4.59648	-5.65113
Cara00s2249g005030	2249	11781	15838	-	growth-regulating factor 9	165.29	117.589	121.215	55.802	60.733	143.723	20.4474	38.0105	45.1522	61.1921	144.928	1933.81	1300.18	0.174457	0.131231	1.32939	0.183719	0.239527	101.059	0.0276617	0.211205	0.130971	0.895798	0.953646	87.0097	-1.11566	0.306019	-3.64572	0.000266642	0.00199051	54.7871	0.156647	0.377005	0.415503	0.677774	0.766714	115.529	1.28444	0.328645	3.9083	9.29492e-05	0.000221074	98.762	-2.82018
Cara00s2257g005000	2257	6822	7445	+	hypothetical protein MIMGU_mgv1a016548mg	495.61	516.247	1251.71	907.108	11.7572	1.09326	0.772047	0.201001	0.678854	0.295477	1.61415	11.5836	361.706	-0.26059	0.149197	-1.74662	0.080704	0.114924	747.529	1.27454	0.167157	7.62482	2.44378e-14	1.80444e-12	1061.46	-0.457236	0.0928805	-4.92284	8.52977e-07	1.25117e-05	490.239	-6.24938	0.677491	-9.22429	2.85446e-20	7.07411e-19	5.91335	-3.40507	1.4136	-2.4088	0.0160051	0.0268002	1.12237	-0.490722
Cara00s2280g005010	2280	7211	12290	-	LEAF RUST 10 DISEASE-RESISTANCE LOCUS RECEPTOR-LIKE PROTEIN KINASE-like isoform X1	210.585	66.9517	48.0602	49.7699	94.5704	7.38383	8.43251	11.9459	10.1998	8.23275	8.35625	45.9659	4.63919	0.734091	0.962028	0.763066	0.445424	0.518876	48.6492	-0.477028	0.390462	-1.2217	0.221821	0.455239	48.1028	0.0579425	0.40773	0.14211	0.886993	0.940274	65.5108	0.959204	0.442639	2.16701	0.0302342	0.0617682	46.8314	-3.63204	0.573826	-6.32951	2.45934e-10	1.1169e-09	9.48228	0.178483
Cara00s2301g005000	2301	13254	18966	+	CYC02_CATRO ame: Full=CYC02	140.102	324814	133106	67201.1	1783.64	300.771	13.6222	70.5848	129.318	89.9288	193.3	670.643	0.893346	3.19754	2.24922	1.42163	0.155135	0.206145	193916	-1.28999	0.225755	-5.71414	1.10258e-08	3.07884e-07	98512.5	-0.982958	0.268539	-3.66039	0.000251834	0.00189652	36685.2	-5.2042	0.478835	-10.8685	1.62919e-27	7.06337e-26	980.551	-2.52033	0.483281	-5.21504	1.83777e-07	6.10846e-07	189.418	-4.46544
Cara00s2368g005000	2368	18287	19831	+	TIFY 5A-like	8.87999	6.75406	6.45936	26.2477	279.62	8.01854	1.20149	0	0	0.920595	11.6986	0.345901	2.82083	-1.03121	1.04473	-0.987061	0.323613	0.394331	5.59002	-0.0695034	0.911487	-0.0762528	0.939218	0.971643	16.065	2.01953	0.552805	3.65324	0.000258951	0.00194097	128.913	3.44712	0.358468	9.61625	6.82769e-22	1.93121e-20	129.981	-5.07146	1.19341	-4.24955	2.14201e-05	5.53934e-05	5.50997	-2.72581
Cara00s2380g005010	2380	6939	11331	-	aldehyde dehydrogenase family 3 member F1	3155.34	354.611	359.228	752.64	1121.7	245.589	310.373	244.531	269.637	285.296	162.719	188.482	65.3133	0.657347	0.315678	2.08234	0.0373118	0.0568114	301.918	0.0183806	0.151676	0.121183	0.903546	0.956869	547.865	1.07753	0.194265	5.54667	2.91158e-08	5.8403e-07	863.247	0.607848	0.198688	3.0593	0.00221851	0.00626468	652.404	-2.14412	0.202681	-10.5788	3.7383e-26	6.14517e-25	333.603	0.331897
Cara00s2380g005020	2380	19009	21445	+	floral homeotic DEFICIENS-like	18.4732	33.7672	26.2396	8.3955	1.05899	0.941524	0	0	0	0	0	19.9643	129.397	-0.0882569	0.483119	-0.182681	0.855048	0.884867	25.3982	-0.377979	0.363019	-1.04121	0.297777	0.541607	16.9886	-1.64193	0.627403	-2.61702	0.00886998	0.0362566	4.92485	-2.92412	1.33196	-2.19536	0.0281379	0.0580816	1.05304	-0.166432	2.70962	-0.0614228	0.951023	0.962315	0.569481	-2.6261
Cara00s2385g005000	2385	1244	4678	+	-related isoform 1	398.912	93.5037	80.8581	72.3759	258.209	13.5501	99.7755	17.8575	62.7735	52.5493	129.24	24.847	1188.04	5.28639	0.223319	23.6719	7.0189e-124	7.6082e-122	73.7521	-0.217055	0.318079	-0.682394	0.49499	0.717199	75.2859	-0.156119	0.237429	-0.65754	0.510834	0.695557	144.572	1.86576	0.335828	5.55569	2.76521e-08	1.96024e-07	123.64	-4.19133	0.491536	-8.52699	1.50202e-17	1.29144e-16	67.8777	2.86472
Cara00s2406g005000	2406	3042	13348	-	pectinesterase-like	2.07059	22.5571	48.9781	21.3436	1.40647	3.88715	1.2397	0.845963	0.657509	7.17368	10.433	44.7632	36.4643	4.43183	0.524804	8.44473	3.04752e-17	1.7993e-16	30.2496	1.16699	0.485187	2.40524	0.016162	0.0740981	34.5745	-1.18672	0.360442	-3.29239	0.000993387	0.00607964	12.0004	-3.84756	0.949783	-4.05099	5.10017e-05	0.000206423	3.02154	1.4661	1.29957	1.12814	0.259261	0.326943	3.08416	-1.64313
Cara00s2447g005000	2447	11617	12223	-	UDP-glycosyltransferase 86A1-like	32.1705	165.504	80.9042	99.9015	12.0711	0.940972	0.193012	0.269191	2.17225	0	2.81481	0.758452	520.697	-0.225119	0.232872	-0.966708	0.33369	0.405003	104.316	-1.04052	0.254523	-4.08814	4.34848e-05	0.000534414	88.8172	0.31108	0.350075	0.888609	0.374213	0.575477	58.373	-3.03111	0.645301	-4.69721	2.63735e-06	1.35442e-05	5.94676	-3.57534	1.45554	-2.45636	0.0140353	0.0237575	0.677357	-1.92037
Cara00s2477g005000	2477	1180	9450	-	probable sucrose-phosphate synthase 2	3459.61	233.897	105.353	63.4025	62.4605	775.389	243.799	1225.69	394.688	787.573	952.864	789.567	1325.71	-0.341841	0.139367	-2.45281	0.0141744	0.0233443	143.733	-1.15534	0.568163	-2.03347	0.0420051	0.149787	83.2132	-0.733347	0.597464	-1.22743	0.21966	0.405073	59.5953	0.0130516	0.308776	0.0422688	0.966284	0.976815	504.858	3.67716	0.296899	12.3852	3.14194e-35	9.29338e-34	613.507	-1.67193
Cara00s2507g005000	2507	2144	2786	-	probable LRR receptor-like serine threonine- kinase At3g47570	0	8.25868	85.3903	87.1788	44.3072	5.24272	0.62523	2.53789	0	0	0.601171	4.09702	189.236	0.291073	0.170631	1.70586	0.0880335	0.124137	39.5127	3.3886	0.6432	5.26835	1.37659e-07	3.11639e-06	84.7523	0.0418384	0.522404	0.0800882	0.936167	0.967257	64.8302	-0.949128	0.275654	-3.44318	0.000574912	0.00186952	23.01	-3.01261	0.558203	-5.39698	6.77732e-08	2.36808e-07	3.52477	-3.0906
Cara00s2513g005020	2513	9552	12762	+	dihydroflavonol 4-reductase	0	0	10.5129	11.7433	15.9995	73.3817	86.3944	69.1735	46.1945	45.8643	47.09	38.8476	147.562	1.74939	0.301023	5.81146	6.19287e-09	2.10672e-08	4.43381	5.38393	1.35877	3.96235	7.42153e-05	0.00083722	10.9335	0.158788	0.570629	0.278269	0.780806	0.88344	12.8522	0.472508	0.551804	0.856297	0.391834	0.509212	52.2767	2.2513	0.406853	5.53344	3.14015e-08	1.14025e-07	95.9596	0.233815
Cara00s2514g005000	2514	3665	4019	-	calcium-binding PBP1-like	57.3567	26.246	2.07893	4.58149	0	0	0	0	0	0	0	0.518851	83.5129	0.640902	0.263925	2.42835	0.0151675	0.0248778	11.9975	-3.67728	0.702064	-5.23782	1.62488e-07	3.61384e-06	3.27176	1.1618	0.970202	1.19748	0.23112	0.419543	2.45042	-4.4688	1.71989	-2.5983	0.00936867	0.0223719	0	NA	NA	NA	NA	NA	0	NA
Cara00s2514g005010	2514	8239	12026	+	G-type lectin S-receptor-like serine threonine- kinase At4g27290 isoform X2	372.932	142.204	118.965	120.199	116.702	7.29137	13.8691	3.01555	5.72546	3.27679	3.59195	18.5737	423.077	-0.863691	0.264898	-3.26046	0.0011123	0.00216943	110.512	-0.25599	0.188453	-1.35837	0.174345	0.391216	117.684	0.025204	0.157604	0.15992	0.872944	0.932561	112.284	-0.0065616	0.211346	-0.0310467	0.975232	0.982865	56.7102	-3.96451	0.443555	-8.93803	3.96185e-19	3.87276e-18	12.6959	0.931262
Cara00s2539g005000	2539	866	2478	+	flavonol sulfotransferase-like	81.7927	9.67502	32.6985	24.9812	0.753125	0	0.193012	0	0	0	0	9.18841	412.015	-1.6511	0.179111	-9.21833	3.01768e-20	2.10408e-19	17.9195	1.84405	0.510617	3.61141	0.000304537	0.00282283	28.3436	-0.38231	0.366021	-1.0445	0.296254	0.494997	13.6717	-5.05598	1.13908	-4.43866	9.05221e-06	4.23914e-05	0.334179	-2.24388	3.76895	-0.595358	0.551604	0.623816	0.115391	0.712887
Cara00s2583g005000	2583	128	1698	+	viridiflorene synthase	2.92372	37.2403	19.517	3.57578	1.48971	0	0	0.269191	0	0.285345	1.79598	0	616.465	-0.168617	0.137065	-1.2302	0.218623	0.279214	24.0205	-0.923837	0.542621	-1.70255	0.0886531	0.253966	11.3325	-2.43927	0.540174	-4.51572	6.3102e-06	7.57883e-05	2.5272	-1.24006	1.24032	-0.999793	0.31741	0.433413	0.666864	-3.24208	3.47959	-0.931744	0.351469	0.425634	0	NA
Cara00s2613g005000	2613	227654	235816	-	heat shock 83	44.346	10.3109	9.75076	15.7099	11.6198	4.26285	61.597	262.966	116.854	227.092	325.4	24.2452	12.7047	-3.25234	0.791545	-4.10885	3.97642e-05	9.31121e-05	8.48343	-0.0606593	0.985107	-0.0615763	0.9509	0.976936	12.4924	0.690956	0.793646	0.87061	0.383967	0.584345	13.1659	-0.413137	0.677429	-0.609859	0.541955	0.650837	7.80414	-1.38203	0.779645	-1.77264	0.0762879	0.110557	39.4917	3.82967
Cara00s2616g005000	2616	2	3140	+	SCARECROW	1.21536	81.6435	541.111	350.309	173.835	158.198	39.0415	9.34336	84.6171	173.61	193.991	1042.27	2993.86	-4.35214	0.187753	-23.1802	7.2158e-119	7.0666e-117	263.07	2.73766	0.338236	8.09394	5.77671e-16	5.31298e-14	437.602	-0.620716	0.231196	-2.68481	0.00725713	0.030857	258.571	-0.982409	0.418622	-2.34677	0.0189371	0.0412881	174.751	-0.0874296	0.525017	-0.166527	0.867742	0.898818	118.46	-2.02711
Cara00s2659g005000	2659	1072	3217	+	unnamed protein product	16.0471	22.2884	18.6656	10.679	0	0.366736	0	0.224195	0	0	0.357101	0.283659	32.6499	5.89551	0.844606	6.98019	2.9478e-12	1.27886e-11	17.3385	-0.285101	0.461232	-0.618129	0.53649	0.747041	14.4081	-0.797397	0.548996	-1.45247	0.146372	0.306806	5.7117	-5.68984	1.46525	-3.8832	0.00010309	0.000394181	0.225066	1.01372	3.81435	0.265765	0.79042	0.834088	0.218306	-1.37898
Cara00s2667g005010	2667	4863	8069	+	30S ribosomal S1 isoform X1	932.082	107.564	85.8165	73.3934	53.4159	112.832	75.4608	92.1666	56.887	73.0991	119.369	35.6597	72.8079	4.70281	0.422167	11.1397	8.03987e-29	8.33631e-28	81.853	-0.331814	0.238207	-1.39296	0.163631	0.376546	78.3478	-0.218182	0.328458	-0.664263	0.506522	0.692156	61.2036	-0.424801	0.349174	-1.21659	0.223761	0.329499	93.2847	1.12492	0.23611	4.76437	1.89441e-06	5.57946e-06	113.072	-0.588369
Cara00s2784g005010	2784	7955	11680	+	unnamed protein product	596.398	170.425	178.695	133.002	141.41	3.69011	1.81387	2.81151	4.63673	2.11515	2.301	22.5967	173.031	-1.50733	0.293719	-5.13188	2.86865e-07	8.4371e-07	147.646	0.0678419	0.243304	0.278836	0.780371	0.894341	153.169	-0.419738	0.201846	-2.0795	0.0375715	0.113303	129.295	0.122045	0.254134	0.480238	0.631058	0.72816	65.5177	-5.20684	0.479849	-10.851	1.97292e-27	3.52188e-26	3.30398	-1.01734
Cara00s2837g005030	2837	17861	19253	+	disease resistance RPM1	88.5544	4.14362	5.65151	24.8021	23.8178	10.3524	0	0	0.636656	1.73359	20.9493	4.3377	2182.89	-0.422637	0.224629	-1.88149	0.0599049	0.0876429	4.14431	0.481345	0.925226	0.520246	0.602892	0.792044	14.9897	2.12977	0.646811	3.29272	0.000992249	0.00607452	23.021	-0.032611	0.548115	-0.0594966	0.952557	0.967665	16.9839	-1.14553	0.725786	-1.57833	0.114489	0.159089	6.21451	-6.09267
Cara00s2837g005040	2837	19948	20626	+	disease resistance RPM1-like	30.4884	1.03346	3.64907	5.90978	14.0916	3.0865	1.05954	0.224195	0.222645	0.866167	6.80098	2.59695	309.739	-0.849438	0.224115	-3.7902	0.000150529	0.0003293	1.98247	1.85725	1.42929	1.29942	0.1938	0.41879	4.70584	0.713129	0.971799	0.733823	0.463057	0.65668	8.94573	1.28641	0.794539	1.61906	0.105435	0.178178	8.1928	-2.1361	0.787141	-2.71374	0.00665276	0.0119359	2.4942	-1.56935
Cara00s2848g005000	2848	40624	41779	+	probable sarcosine oxidase	168.497	505.032	983.44	2566.21	2190.31	194.82	165.93	149.874	296.796	94.2997	92.8735	85.4496	3114.59	-1.66006	0.332574	-4.99156	5.9893e-07	1.70541e-06	629.066	0.958152	0.228909	4.18573	2.84255e-05	0.000369381	1749.17	1.39581	0.240108	5.81325	6.12719e-09	1.36934e-07	2272.58	-0.196371	0.183458	-1.07039	0.284445	0.398163	1098.72	-3.44396	0.500021	-6.88764	5.67265e-12	3.02356e-11	216.185	-0.231941
Cara00s2857g005000	2857	9438	11346	+	premnaspirodiene oxygenase	0	0	0.480492	0	1.70607	2.55701	0	0	0.212219	0	0	31.7417	347.297	-3.95777	0.2516	-15.7304	9.35802e-56	2.33178e-54	0.202283	0.969116	3.52963	0.274566	0.78365	0.895708	0.234322	-1.3878	3.52955	-0.393194	0.694176	0.828973	0.70479	3.232	3.69115	0.875608	0.381243	0.499042	2.3402	0.591233	1.86452	0.317097	0.75117	0.801144	1.54073	-4.07332
Cara00s2861g005030	2861	18211	23611	-	ferrochelatase- chloroplastic-like	4123.8	461.86	406.36	310.091	961.281	185.186	534.607	426.31	820.944	522.738	366.101	268.477	2195.43	0.603217	0.125487	4.80701	1.53202e-06	4.18071e-06	367.286	-0.192463	0.163562	-1.1767	0.239317	0.477112	352.21	-0.381106	0.205252	-1.85677	0.0633436	0.167592	560.663	1.66485	0.202071	8.23896	1.73718e-16	3.18125e-15	543.644	-2.32745	0.134401	-17.3172	3.49091e-67	4.60738e-65	431.717	1.52117
Cara00s2864g005000	2864	4626	5341	+	unnamed protein product	77.6943	3128.51	8219.38	6001.93	468.088	236.817	2820.69	292.894	111.954	65.2707	79.0604	235.726	3265.4	0.488597	0.177583	2.75137	0.0059346	0.0103979	4794.5	1.38892	0.24298	5.71618	1.08946e-08	3.0519e-07	6985.04	-0.444999	0.207387	-2.14574	0.031894	0.0998906	3403.65	-3.64955	0.224899	-16.2275	3.22224e-59	8.59893e-57	354.659	-0.934306	0.378394	-2.46913	0.0135441	0.0229942	1830.82	3.56985
Cara00s2872g005000	2872	2678	10385	-	5-epi-aristolochene synthase	525.603	13733	10308.9	15785.2	11718.4	3485.85	6474.18	3746.79	5247.91	1756	1066.18	2966.06	2507.57	-0.51018	0.15624	-3.26535	0.00109328	0.00213484	10174.4	-0.41806	0.123526	-3.38439	0.000713372	0.00584344	12845.5	0.622495	0.0828705	7.51166	5.83807e-14	2.73245e-12	13255.6	-0.397967	0.140018	-2.84225	0.00447965	0.0116366	7379.82	-1.70289	0.504224	-3.37725	0.000732139	0.00153336	5972.28	0.894181
Cara00s2876g005000	2876	34246	35405	+	probable sarcosine oxidase	163.304	236.113	459.053	1138.11	956.775	84.8256	52.826	51.7708	85.1795	22.5772	34.3622	20.9492	4.71858	-3.0338	1.00033	-3.03279	0.00242302	0.00449954	293.773	0.961018	0.271411	3.54082	0.000398879	0.00356321	786.722	1.32129	0.243845	5.41859	6.00721e-08	1.13003e-06	1001.67	-0.218989	0.178696	-1.22548	0.220393	0.325477	479.568	-3.44623	0.510202	-6.75463	1.43197e-11	7.35271e-11	82.4908	-0.685446
Cara00s2895g005000	2895	4294	6272	-	short-chain dehydrogenase reductase 3b-like	0	0	13.1153	477.167	570.787	183.505	258.792	119.049	52.3776	27.3735	26.5768	1.36726	129.059	0.0232077	0.215267	0.107809	0.914147	0.931435	5.53989	5.6959	1.23395	4.61599	3.9122e-06	6.33287e-05	242.178	5.20986	0.351685	14.814	1.18987e-49	7.81663e-47	489.667	0.290598	0.282587	1.02835	0.303787	0.418806	368.017	-1.59115	0.851819	-1.86794	0.0617699	0.0913567	265.013	0.496501
Cara00s2901g005030	2901	523078	524332	+	F-box kelch-repeat SKIP25-like	53.9801	8.44568	1.76472	11.4857	30.711	1.01712	0	1.12098	0.431741	0.590955	0	0.474793	488.307	1.22434	0.287101	4.26449	2.00362e-05	4.85539e-05	4.32282	-2.25666	0.883171	-2.55518	0.0106134	0.0538478	6.52838	2.71106	0.72259	3.75187	0.000175519	0.0013892	18.7616	1.45351	0.41917	3.46759	0.000525142	0.00172243	14.3586	-4.85388	0.801578	-6.05541	1.40062e-09	5.87151e-09	0.611385	-2.74729
Cara00s2925g005000	2925	3466	7464	-	unnamed protein product	210.295	43.7236	45.8489	38.0041	39.2268	2.16559	1.16119	1.05139	2.67691	3.28567	2.04228	3.87991	218.205	0.258258	0.152872	1.68937	0.0911477	0.128094	37.8822	0.0638817	0.318186	0.200769	0.840879	0.925409	41.2055	-0.268313	0.27793	-0.965401	0.334344	0.536854	36.4653	0.0833586	0.327094	0.254846	0.798842	0.860178	18.8892	-4.0955	0.712367	-5.74913	8.97013e-09	3.45781e-08	1.9957	-0.882143
Cara00s2976g005000	2976	42235	49401	-	basic leucine zipper 9	735.145	1382.3	1403.95	1315.75	1058.18	150.023	7.4826	5.77105	8.34073	21.5131	59.9868	910.717	252.774	-3.36996	0.200325	-16.8224	1.67132e-63	5.13901e-62	1178.92	0.0160641	0.108943	0.147455	0.882773	0.946328	1338.06	-0.0867817	0.112773	-0.769528	0.44158	0.637803	1138.7	-0.280985	0.133055	-2.1118	0.0347038	0.069528	565.351	-2.77487	0.29029	-9.55894	1.18968e-21	1.42229e-20	94.7712	-4.33814
Cara00s3019g005010	3019	5455	9554	-	IRK-interacting -like	10.2719	0.508889	1.00305	2.28912	4.43779	4.27409	8.08013	6.32959	7.10604	8.86298	7.58832	10.8557	105.043	4.2894	0.309167	13.8741	9.0969e-44	1.59991e-42	0.638185	1.27003	2.1777	0.583199	0.559759	0.762379	1.62386	1.20361	1.29238	0.931309	0.351694	0.553241	3.04561	0.980439	1.06907	0.917095	0.359093	0.477136	4.60877	0.00407817	0.858628	0.00474963	0.99621	0.997113	7.40874	0.896551
Cara00s3165g005000	3165	18601	22318	-	unnamed protein product	164.262	61.5951	63.7104	61.8687	22.3888	44.5429	5.28872	4.92917	5.74653	5.08382	1.65587	5.07831	48.6035	7.49482	1.0395	7.21	5.59517e-13	2.53927e-12	53.0114	0.0292263	0.230044	0.127046	0.898904	0.955538	61.7931	-0.0358703	0.249664	-0.143674	0.885758	0.939676	42.2976	-1.43573	0.353164	-4.06532	4.79656e-05	0.000195315	37.3946	1.04228	0.401719	2.59456	0.00947115	0.0165435	29.9221	-3.04489
Cara00s3225g005000	3225	3285	5310	-	STRICTOSIDINE SYNTHASE-LIKE 6-like	5.29268	116.453	130.147	78.1376	46.8416	8.72627	18.6112	5.62938	3.76381	1.49129	2.4411	12.1733	221.66	-0.391448	0.136837	-2.86068	0.00422729	0.00758181	104.3	0.157305	0.183677	0.856421	0.391765	0.631161	102.294	-0.729226	0.194027	-3.75838	0.00017102	0.00135944	61.0442	-0.709054	0.289088	-2.45272	0.0141779	0.032135	26.3042	-2.36284	0.667673	-3.53892	0.000401764	0.000873407	16.3791	1.07872
Cara00s3241g005010	3241	16522	17782	-	uncharacterized acetyltransferase At3g50280-like	0	0	0	0	0	1.12489	0	0	0.424437	1.42673	0.378941	46.984	976.879	-1.04093	0.167907	-6.19946	5.6657e-10	2.09116e-09	0	NA	NA	NA	NA	NA	0	NA	NA	NA	NA	NA	0	NA	NA	NA	NA	NA	0.690876	2.50979	3.63593	0.690274	0.490022	0.564634	0.678634	-2.88583
Cara00s3278g005000	3278	5891	7793	+	GATA transcription factor 12	233.216	7.75899	11.1777	18.0781	21.1801	25.378	9.23506	11.2585	9.97551	4.45108	4.70561	2.09849	1.97475	0.97879	1.15985	0.843892	0.39873	0.472145	8.0103	0.535388	0.806675	0.663697	0.506884	0.725707	14.4031	0.700475	0.54692	1.28076	0.200277	0.380804	18.3695	0.255777	0.498128	0.513475	0.607619	0.708507	25.0645	0.316386	0.650777	0.486167	0.626849	0.693781	20.7475	-1.4484
Cara00s3279g005000	3279	6730	12216	+	unnamed protein product	833.763	75.8342	92.5046	91.7183	46.2153	155.219	323.476	239.108	295.656	350.676	415.029	253.829	16.9852	2.15244	0.549059	3.92024	8.84625e-05	0.000198846	71.2174	0.273813	0.231265	1.18398	0.23642	0.473829	90.6134	-0.00708471	0.208243	-0.0340213	0.97286	0.986189	68.0678	-0.956194	0.25924	-3.68845	0.000225624	0.000804985	116.152	1.79349	0.24385	7.35489	1.91081e-13	1.16487e-12	287.236	1.05411
Cara00s3296g005000	3296	1596	5957	+	BAG family molecular chaperone regulator 2-like	110.511	25.3766	62.5746	86.1461	118.875	8.41285	9.33985	9.62372	12.1707	12.3454	14.3014	69.5152	1632.39	0.323867	0.204096	1.58684	0.11255	0.154881	37.1783	1.33694	0.372115	3.59282	0.000327114	0.00300704	73.2145	0.470262	0.249485	1.88493	0.0594394	0.15981	94.9659	0.500631	0.287553	1.741	0.0816836	0.143725	58.3781	-3.7712	0.38875	-9.70084	2.99024e-22	3.74513e-21	10.658	0.138468
Cara00s3396g005000	3396	17133	21456	-	DETOXIFICATION 21-like	300.024	383.311	315.07	239.461	138.488	25.7599	0.381156	0.694388	1.3265	3.28818	5.0422	294.691	23.4156	7.15686	1.06985	6.6896	2.23783e-11	9.16535e-11	295.545	-0.292077	0.157715	-1.85192	0.0640371	0.203004	272.688	-0.390051	0.160116	-2.43606	0.0148483	0.0549978	185.006	-0.758475	0.223173	-3.3986	0.000677324	0.00216301	77.7486	-2.39161	0.368091	-6.49734	8.17552e-11	3.89128e-10	15.749	-5.96946
Cara00s3417g005000	3417	2783	3874	-	DNA-damage-repair toleration DRT100	0.40766	1.55803	6.61815	47.3815	90.8383	29.5092	45.554	7.50667	3.13701	2.36758	2.32444	45.9303	1045.75	-0.675246	0.185772	-3.6348	0.000278196	0.000589559	3.45848	2.04401	1.16327	1.75712	0.0788976	0.234856	26.7081	2.85418	0.623784	4.57559	4.74881e-06	5.9e-05	62.6742	0.972413	0.529068	1.83797	0.0660667	0.120215	58.8036	-1.57469	0.491391	-3.20455	0.00135275	0.00271896	45.0385	0.619949
Cara00s3467g005000	3467	19864	23917	-	probable LRR receptor-like serine threonine- kinase At3g47570	0.403024	2.33269	37.9852	24.9789	20.327	1.97622	0	0.850393	0.434864	0	0	0.345901	2319.62	-4.1595	0.186853	-22.2608	8.8599e-110	7.5266e-108	17.0117	4.18735	0.85253	4.91167	9.03037e-07	1.69768e-05	30.8846	-0.598557	0.478569	-1.25072	0.211036	0.39389	21.6996	-0.274272	0.566182	-0.484423	0.628086	0.725709	10.278	-3.28164	0.953936	-3.4401	0.00058149	0.00123475	1.18635	-3.70836
Cara00s3518g005000	3518	11765	14009	+	myb-related 306-like	3.33811	1.63719	1.77619	0.762193	2.85457	33.1912	56.8033	43.1608	85.1901	107.064	93.0023	29.5305	4182.92	0.621908	0.176655	3.52047	0.000430782	0.000889123	1.44494	0.201389	1.65776	0.121482	0.903309	0.956784	1.24974	-1.21475	1.61504	-0.752146	0.451963	0.64721	1.58532	1.94705	1.89766	1.02602	0.304881	0.419952	21.7002	3.5534	0.674491	5.26828	1.37711e-07	4.6363e-07	54.0471	0.773303
Cara00s3531g005020	3531	58194	69227	+	cysteine-rich receptor kinase 10	0	3.86565	1.82591	7.14322	77.9899	48.7329	110.897	132.298	88.2585	76.1154	47.9513	27.7831	77.8044	5.68989	0.506392	11.2361	2.70964e-29	2.874e-28	2.40547	-1.05026	1.40668	-0.746624	0.455291	0.685727	4.41438	1.99801	1.15356	1.73204	0.0832668	0.204679	35.8997	3.48518	0.493923	7.05613	1.71206e-12	2.08017e-11	64.8914	-0.638761	0.313936	-2.03469	0.0418822	0.0643604	95.7614	1.18386
Cara00s3628g005010	3628	4239	8754	-	3-oxoacyl-[acyl-carrier- ] reductase -like	32.8599	28.5461	5.36358	2.81534	65.7954	5.18079	8.38669	12.3912	17.6032	14.1688	14.1683	13.569	1188.59	0.178144	0.111959	1.59116	0.111573	0.153694	14.3589	-2.39841	0.851926	-2.81528	0.00487344	0.0289199	4.0128	-0.941148	0.998956	-0.942132	0.346125	0.547808	28.5209	4.58168	0.582938	7.85964	3.85235e-15	6.14157e-14	32.5813	-3.65379	0.514456	-7.10224	1.22748e-12	6.94235e-12	8.14984	0.700982
Cara00s3657g005010	3657	7769	8929	+	Hsp40 cysteine-rich domain superfamily isoform 1	69.7585	0.271869	2.5859	3.08894	3.63677	1.53877	0	0	0	0.57069	0.378941	15.3478	1165.51	-2.1843	0.160888	-13.5765	5.51978e-42	9.25341e-41	1.21091	2.63631	2.07397	1.27114	0.203679	0.432091	2.79522	0.271895	1.38551	0.196242	0.844421	0.916436	3.14646	0.274106	1.13023	0.242521	0.808376	0.867073	2.5715	-1.23893	1.16452	-1.0639	0.287375	0.357449	0.928149	-3.3311
Cara00s3677g005010	3677	8713	10285	-	ASPARTIC PROTEASE IN GUARD CELL 2-like	18.4619	323.737	719.114	708.245	422.544	52.3467	31.1543	45.9061	19.1625	14.3638	26.9458	172.761	168.024	0.639114	0.18249	3.50218	0.000461461	0.000948338	440.618	1.15021	0.279378	4.11704	3.8377e-05	0.000478956	701.272	-0.0119876	0.246092	-0.048712	0.961149	0.979928	552.539	-0.710513	0.150943	-4.70717	2.51179e-06	1.29518e-05	221.196	-2.97057	0.221332	-13.4213	4.53547e-41	1.7945e-39	50.1949	-0.744777
Cara00s3713g005000	3713	16143	18471	-	receptor kinase 1	0	20.081	32.9711	18.9234	0.682427	0.183368	0	0.224195	0	0	0.499161	0.345901	83.4852	-3.87859	0.385082	-10.0721	7.33816e-24	6.11441e-23	22.4325	0.736099	0.759	0.969827	0.332133	0.575978	25.5204	-0.798779	0.358631	-2.2273	0.0259271	0.0851918	10.4082	-4.67163	1.17725	-3.96825	7.24023e-05	0.000284351	0.420135	-1.4188	3.77906	-0.375438	0.707335	0.765526	0.109153	-0.729785
Cara00s3742g005000	3742	5644	14188	+	subtilisin-like protease	0	0	0	0	3.66186	33.1357	4.10422	22.3749	5.06556	6.85032	13.6744	82.8225	1018.63	0.727893	0.137209	5.30499	1.1268e-07	3.43378e-07	0	NA	NA	NA	NA	NA	0	NA	NA	NA	NA	NA	1.50929	4.32461	2.54935	1.69636	0.0898178	0.155591	22.0194	3.21809	0.734428	4.38176	1.17722e-05	3.15228e-05	22.437	-3.00173
Cara00s3754g005000	3754	3105	5283	-	NRT1 PTR FAMILY -like	25.6144	2.60456	3.54566	0.511623	4.95373	0	0.717618	0.448391	5.05189	0.306865	2.29905	0.17295	142.592	1.87839	0.186894	10.0506	9.13337e-24	7.58429e-23	2.60155	0.521372	1.14779	0.45424	0.649656	0.821121	1.98816	-2.78643	1.43853	-1.937	0.0527454	0.14645	2.30904	3.32173	1.82962	1.81553	0.0694423	0.125391	2.21966	-4.98144	2.47264	-2.01462	0.0439442	0.067234	0.429314	2.20347
Cara00s3794g005000	3794	19163	20407	-	transcription factor TT2-like	1.20907	6.76984	3.09881	2.79722	0	0	1.00049	0	0	0	0	8.58545	1615.5	-0.151328	0.17881	-0.846306	0.397382	0.470778	4.17604	-1.0986	1.04716	-1.04911	0.294125	0.538008	2.90548	-0.134382	1.28954	-0.10421	0.917003	0.956443	1.49753	-3.75805	2.79613	-1.34402	0.178942	0.275256	0	NA	NA	NA	NA	NA	0.598724	2.70996
Cara00s3829g005000	3829	28	6473	-	sacsin	135.918	120.686	176.38	143.498	94.5595	225.786	126.576	130.035	143.356	126.459	175.972	19.1594	361.337	-0.369957	0.175028	-2.1137	0.034541	0.0529657	125.557	0.555963	0.527061	1.05484	0.2915	0.53528	157.196	-0.285861	0.35941	-0.795362	0.426403	0.623983	115.527	-0.571956	0.433626	-1.31901	0.187166	0.285379	181.091	1.30435	0.440408	2.96169	0.0030596	0.00582124	211.469	-0.836474
Cara00s3841g005010	3841	42065	47300	+	Senescence-related gene 1	1.22298	104.123	166.548	152.915	89.357	0.413876	2.19814	2.444	9.48181	1.19455	0.936433	15.8431	793.222	0.239167	0.118597	2.01664	0.0437331	0.065731	114.463	0.671327	0.199053	3.3726	0.000744634	0.0060576	157.071	-0.116345	0.202494	-0.574558	0.56559	0.738145	118.468	-0.746479	0.310971	-2.40048	0.0163737	0.036459	40.1284	-7.70156	1.09211	-7.05198	1.7639e-12	9.83622e-12	1.56879	2.40062
Cara00s3869g005000	3869	18157	25010	+	unnamed protein product	13.1562	9.24174	7.7965	4.61568	16.6591	94.9783	401.95	164.208	257.051	274.393	135.222	13.032	4490.09	6.65369	0.484895	13.7219	7.50507e-43	1.28771e-41	7.20801	-0.246233	0.73046	-0.337093	0.736047	0.872446	6.10471	-0.756509	0.961341	-0.786931	0.431322	0.628092	9.31421	1.8864	0.841329	2.24217	0.0249505	0.05244	65.9009	2.564	0.449206	5.70786	1.14407e-08	4.3628e-08	297.96	2.07496
Cara00s3872g005000	3872	5345	17729	-	unnamed protein product	31.7331	23.4989	35.2132	52.0967	62.5187	5.2757	7.38325	4.99127	5.50822	2.02907	3.18043	4.23226	757.78	0.82917	0.397478	2.08608	0.0369715	0.0563591	24.8136	0.604503	0.525004	1.15143	0.249557	0.488767	42.9394	0.570998	0.315226	1.81139	0.07008	0.180818	53.5699	0.297944	0.283416	1.05126	0.293139	0.407174	31.2072	-3.51663	0.690319	-5.09421	3.50206e-07	1.12704e-06	7.58534	0.479794
Cara00s3886g005000	3886	2931	4855	+	UDP-glycosyltransferase 83A1-like	761.262	18.8061	14.0518	4.3371	1.50625	0	0	0	0	0	0.20039	0	3826.67	-1.03657	0.174116	-5.95334	2.62717e-09	9.22592e-09	13.911	-0.437533	0.499491	-0.875959	0.381052	0.621018	9.01698	-1.6996	1.10778	-1.53424	0.124972	0.274115	2.93252	-1.5082	2.25587	-0.668567	0.503772	0.615827	0.668358	-3.24553	3.70037	-0.877083	0.380442	0.455287	0	NA
Cara00s3927g005010	3927	49564	54027	-	FHA domain-containing PS1-like	10.3286	204.316	191.735	233.259	125.75	78.6106	257.062	156.592	131.309	287.961	177.797	265.524	150.861	-0.226925	0.222647	-1.01921	0.308101	0.377888	167.564	-0.0901368	0.222886	-0.404407	0.685913	0.842625	209.057	0.291853	0.131324	2.22238	0.0262574	0.0860541	176.439	-0.859638	0.17346	-4.95582	7.20245e-07	4.08508e-06	104.532	-0.635929	0.363022	-1.75176	0.0798142	0.11511	201.312	1.70415
Cara00s3951g005020	3951	120698	128794	+	nitrate reductase	377.491	21.4746	284.548	390.912	7471.7	240.861	125.196	49.9695	110.679	305.298	1815.6	1312.52	562.191	2.18871	0.201782	10.8469	2.0634e-27	2.01104e-26	129.095	3.74958	0.503358	7.44913	9.39556e-14	6.30123e-12	331.64	0.46764	0.427552	1.09376	0.27406	0.470424	3268.66	4.2858	0.535506	8.00327	1.21162e-15	2.03746e-14	3480.91	-4.90662	0.489076	-10.0324	1.09765e-23	1.52004e-22	219.341	-0.947504
Cara00s3980g005010	3980	60584	64398	+	leucine-rich repeat receptor-like tyrosine- kinase PXC3	8918.97	947.142	919.919	691.834	62.1772	40.7933	28.7175	76.8083	41.9794	38.8691	95.9135	252.626	78.0979	-0.674651	0.356716	-1.89128	0.0585866	0.0858482	789.474	-0.0477571	0.30211	-0.158078	0.874395	0.942535	790.739	-0.403375	0.31375	-1.28566	0.198562	0.378441	395.609	-3.44463	0.286161	-12.0374	2.25984e-33	1.42995e-31	52.8686	-0.55433	0.400922	-1.38264	0.166775	0.221811	41.7299	-0.503927
Cara00s4013g005020	4013	41113	45082	+	sucrose transport SUC2	7.95921	198.633	57.2641	25.3885	26.1404	562.833	466.014	1413.59	376.056	564.201	493.292	2591.64	66.595	3.14562	0.328203	9.58437	9.30221e-22	6.98891e-21	108.291	-1.7901	0.424312	-4.21884	2.45567e-05	0.000324391	40.4884	-1.17136	0.581778	-2.01341	0.0440712	0.128064	24.3246	0.0742222	0.739126	0.100419	0.920012	0.946495	357.769	4.47855	0.504753	8.87275	7.13635e-19	6.85311e-18	618.577	-0.278229
Cara00s4040g005000	4040	1000	3326	-	transcription factor bHLH18-like	5.85207	0	9.17999	68.1802	696.475	32.5453	63.1523	32.6771	50.7691	26.7445	38.7818	9.2991	75.2662	-1.38762	0.278226	-4.98738	6.12028e-07	1.74078e-06	3.86874	5.18459	1.47948	3.50433	0.000457751	0.00400909	38.1508	2.89929	0.533262	5.43689	5.42187e-08	1.0308e-06	322.635	3.38564	0.225085	15.0416	3.9206e-51	6.90833e-49	331.578	-4.36858	0.615511	-7.09748	1.27056e-12	7.17494e-12	57.3258	0.95248
Cara00s4041g005000	4041	6693	15147	+	dammarenediol II synthase-like	109.952	6096.81	4464.79	2868.29	477.358	229.528	521.635	751.883	2094.64	888.078	241.168	213.381	415.252	-0.135209	0.176174	-0.767474	0.4428	0.516279	4468.45	-0.45391	0.166971	-2.7185	0.00655786	0.0365958	3602.96	-0.630538	0.121806	-5.17657	2.26008e-07	3.76899e-06	1730.48	-2.55627	0.188806	-13.5391	9.18614e-42	9.63812e-40	354.365	-1.00759	0.389114	-2.58946	0.00961276	0.0167764	451.176	1.18514
Cara00s4077g005010	4077	90408	94872	-	FHA domain-containing PS1-like	13.971	309.791	324.475	386.326	263.299	216.097	914.573	641.847	386.037	913.24	639.098	491.025	2102.41	7.32454	0.511685	14.3145	1.7752e-46	3.36515e-45	268.318	0.0662591	0.205386	0.322607	0.746993	0.877281	349.784	0.260432	0.140651	1.85162	0.0640806	0.169038	314.852	-0.52028	0.169688	-3.0661	0.00216869	0.00614216	250.632	-0.240609	0.213389	-1.12756	0.259507	0.32716	677.98	2.07495
Cara00s4134g005010	4134	11172	12710	-	aspartyl protease AED3	2.04285	96.1979	1606.35	3296.03	34.7846	40.2549	2.93859	1.30096	1.98295	1.74372	2.92401	3225.57	4280.46	-0.158307	0.224939	-0.703779	0.481571	0.554707	720.4	4.06519	0.383886	10.5896	3.33162e-26	8.43175e-24	2414.69	1.04271	0.334972	3.11282	0.00185306	0.0102006	1778.02	-6.53967	0.722053	-9.05704	1.34033e-19	3.16413e-18	40.2328	0.261006	0.849972	0.307076	0.758786	0.807817	25.9866	-3.75706
Cara00s4134g005040	4134	50251	52790	-	AT-hook motif nuclear-localized 17-like	48.6056	1221.67	1083.7	871.119	318.048	403.684	581.956	390.052	625.021	510.798	716.397	607.888	168.352	-0.577492	0.162128	-3.56194	0.000368125	0.000766967	975.688	-0.177289	0.16904	-1.0488	0.294272	0.53811	961.448	-0.308719	0.178657	-1.728	0.083989	0.205794	596.774	-1.42026	0.179755	-7.90111	2.76434e-15	4.45524e-14	390.523	0.39011	0.300069	1.30007	0.193577	0.253139	591.317	0.524824
Cara00s4135g005010	4135	21796	33137	+	kinesin KIN-4C	56.9744	768.013	861.376	1021.96	727.873	941.988	3439.42	2573.92	1881.91	5418.77	3426.28	2024.75	1306.09	-2.28749	0.278064	-8.22649	1.92783e-16	1.08928e-15	689.097	0.164421	0.219727	0.748297	0.454281	0.684968	926.688	0.256192	0.161732	1.58405	0.113182	0.25521	845.828	-0.456561	0.163546	-2.79163	0.00524431	0.0133887	904.989	0.416952	0.195255	2.13543	0.0327261	0.0514264	2627.75	1.86174
Cara00s4135g005040	4135	45199	50372	+	NETWORKED 2A-like	37.1942	618.273	771.79	947.147	1322.94	597.957	1238.92	1480.14	873.12	686.944	784.834	767.629	524.081	-0.725798	0.118026	-6.14946	7.77478e-10	2.8409e-09	587.946	0.317276	0.0939223	3.37807	0.000729954	0.00595604	846.016	0.303893	0.117949	2.57649	0.00998088	0.0399105	1050.06	0.51476	0.132288	3.89122	9.97424e-05	0.000382228	959.188	-1.09985	0.0983441	-11.1837	4.89905e-29	9.56243e-28	1102.06	1.04536
Cara00s4135g005070	4135	71905	77652	-	ECERIFERUM 1	3985.64	203.273	233.378	246.466	376.625	420.541	2534.03	1124.65	1701.42	1519.48	727.632	206.581	2965.91	-3.79843	0.408127	-9.30699	1.31504e-20	9.32036e-20	184.657	0.20553	0.183148	1.12221	0.261775	0.502819	235.819	0.0861129	0.220523	0.390495	0.696171	0.830304	286.489	0.644106	0.220419	2.92219	0.00347575	0.00930446	427.075	0.204874	0.172995	1.18428	0.236303	0.301641	1771.67	2.58555
Cara00s4135g005080	4135	83034	87602	+	VIN3 2	0.808143	98.2789	119.378	88.3282	98.1319	1070.03	2303.26	2274.67	1544.91	2546.32	1809.65	893.204	318.603	0.496711	0.176393	2.81593	0.00486366	0.00863876	92.0674	0.284528	0.237536	1.19783	0.230983	0.466812	102.047	-0.426128	0.198531	-2.14641	0.0318405	0.0997986	87.5831	0.183604	0.292144	0.628471	0.529695	0.63999	702.031	3.49338	0.301487	11.5872	4.78624e-31	1.06956e-29	2024.68	1.09925
Cara00s4136g005040	4136	25051	28330	+	endoglucanase 9-like	352.265	1978.1	349.342	957.45	369.017	360.837	5763.15	850.556	940.026	1404.42	811.245	39.3182	540.834	-0.21572	0.136767	-1.57728	0.114731	0.157521	985.303	-2.50444	0.307604	-8.14175	3.89617e-16	3.69452e-14	642.933	1.45974	0.274229	5.32308	1.02022e-07	1.8389e-06	663.958	-1.34179	0.293928	-4.56503	4.99419e-06	2.44685e-05	386.952	0.0139243	0.296658	0.0469373	0.962563	0.971219	3669.58	3.99251
Cara00s4137g005040	4137	38518	45443	+	probable sucrose-phosphate synthase 4	1457.17	116.512	138.873	92.1773	6.08342	0.805869	0.882153	3.4208	2.19566	2.61115	1.66466	0	3675.74	-3.63722	0.360828	-10.0802	6.75819e-24	5.64532e-23	1424.45	-0.434801	0.271346	-1.60238	0.109071	0.290504	2082.29	0.970505	0.146175	6.63931	3.15145e-11	1.00204e-09	3425.18	0.783169	0.187643	4.17372	2.99665e-05	0.000126994	2404	-3.20387	0.505789	-6.3344	2.38266e-10	1.08383e-09	928.547	1.09503
Cara00s4137g005170	4137	152217	154352	+	BEARSKIN2	0	0	13.8846	208.847	74.801	208.175	609.289	87.8122	91.8753	50.7664	44.5364	2.39631	9.62589	1.14702	0.677821	1.69221	0.0906055	0.127415	108.183	0.245973	0.617304	0.398463	0.690289	0.845201	113.987	-0.592992	0.591404	-1.00268	0.316013	0.517263	51.8146	-3.87145	0.565193	-6.84979	7.39584e-12	8.35224e-11	3.21646	-2.86098	1.75331	-1.63176	0.10273	0.144383	1.01309	0.080857
Cara00s4137g005020	4137	19364	22143	+	reticuline oxidase-like	2971.4	1931.92	1434.77	2793.99	4699.52	493.84	1053.68	979.906	2210.38	520.332	447.736	194.956	317.506	0.224742	0.135243	1.66177	0.0965592	0.134997	3574.1	-0.388556	0.12215	-3.18098	0.00146776	0.0106828	3107.28	-0.45902	0.160597	-2.8582	0.00426048	0.0201562	1950.47	-1.00868	0.170406	-5.91931	3.23304e-09	2.61218e-08	983.511	-0.918276	0.161281	-5.69364	1.24358e-08	4.72503e-08	524.967	-1.64573
Cara00s4137g005130	4137	116584	123324	+	RNA-binding 24-like isoform X1	3638.45	4782.08	3662.68	2655.61	1288.93	661.689	211.827	192.799	349.919	268.458	162.053	1643.32	2863.76	-0.813518	0.0890918	-9.13123	6.77248e-20	4.63628e-19	5.86359	5.78159	1.18938	4.86103	1.16777e-06	2.14162e-05	109.429	3.91584	0.454051	8.62422	6.45314e-18	5.05103e-16	142.311	-1.45356	0.543231	-2.67576	0.00745591	0.0182675	161.355	1.52905	0.512723	2.98221	0.00286175	0.00546933	489.977	1.54518
Cara00s4138g005000	4138	495	7890	-	chlorophyll a-b binding chloroplastic	103522	334.942	257.608	211.261	127.563	73.8361	56.1857	101.45	61.701	91.7325	103.741	102.443	631.803	0.277399	0.213355	1.30017	0.193542	0.250848	250.705	-0.381715	0.207568	-1.83899	0.0659165	0.207243	230.327	-0.280608	0.214603	-1.30756	0.191021	0.368577	165.417	-0.694594	0.265671	-2.61449	0.00893619	0.0214519	102.445	-0.745358	0.215351	-3.46113	0.000537922	0.00114784	78.0819	-0.398703
Cara00s4138g005020	4138	18849	22551	+	rmlC-like jelly roll fold	11258	1292.75	993.363	940.636	679.985	622.463	592.501	548.594	457.44	410.212	348.01	558.821	207.026	1.48063	0.333906	4.43428	9.23784e-06	2.32499e-05	967.542	-0.38745	0.143379	-2.70227	0.00688674	0.0379977	951.836	-0.0711194	0.109505	-0.649461	0.516041	0.699669	782.503	-0.436243	0.112006	-3.8948	9.8278e-05	0.00037697	686.715	-0.081937	0.122782	-0.667338	0.504556	0.578718	729.597	-0.0766225
Cara00s4138g005040	4138	31565	33489	+	probable fructokinase-5	46.1252	0	0	2.77273	0.341213	0.412751	0.210729	1.63477	0.671551	0	0.178551	2.02796	1717.59	1.54111	0.157108	9.80925	1.02727e-22	8.11006e-22	0	NA	NA	NA	NA	NA	1.35997	3.90157	2.15695	1.80883	0.0704767	0.18165	1.6232	-2.78393	2.03449	-1.36837	0.171197	0.265695	0.408513	0.150168	3.8108	0.0394058	0.968567	0.975719	0.374597	-0.758947
Cara00s4140g005020	4140	18846	22129	+	probable LRR receptor-like serine threonine- kinase At3g47570	319.164	108.653	150.199	27.1953	2.16587	1.97903	1.1386	0.201001	0.449188	0.306865	0.899942	2.26315	409.709	1.05994	0.133399	7.94565	1.93182e-15	1.03169e-14	109.419	0.476421	0.381334	1.24935	0.211535	0.441964	86.8747	-2.45906	0.418296	-5.87876	4.13357e-09	9.57692e-08	15.4372	-3.60307	0.81635	-4.41364	1.01646e-05	4.71393e-05	2.1872	-0.110033	1.62505	-0.0677105	0.946016	0.958435	1.88028	-0.773171
Cara00s4147g005000	4147	2679	5110	-	vestitone reductase	2478.28	1718.22	1440.84	1197.57	970.134	102.84	254.784	68.8264	81.4127	88.6811	73.5621	73.7105	677.415	0.299298	0.127803	2.34188	0.0191869	0.0309111	1336.44	-0.258403	0.121845	-2.12076	0.0339423	0.128699	1296.92	-0.258455	0.119398	-2.16465	0.0304148	0.0964996	1039.21	-0.271176	0.106043	-2.55723	0.0105509	0.0248025	496.922	-3.18834	0.275991	-11.5523	7.18296e-31	1.59443e-29	214.458	1.30183
Cara00s4156g005000	4156	1213	6498	+	ABC transporter G family member 11	419.917	196.304	165.765	74.8597	66.2473	1377.49	1852.57	1419.44	2223.69	2117.71	1958.68	415.591	0.733985	-0.554391	2.62529	-0.211174	0.832752	0.866154	153.259	-0.248417	0.252071	-0.985505	0.324376	0.568409	118.279	-1.14406	0.347213	-3.29497	0.00098432	0.00603318	67.2614	-0.144024	0.428785	-0.335889	0.736955	0.813251	877.06	4.42747	0.292226	15.1508	7.4814e-52	5.18016e-50	1938.59	0.423528
Cara00s4256g005000	4256	22134	23385	+	F-box kelch-repeat SKIP25-like	205.446	8.8657	3.25194	5.61698	12.6745	0	0	0	0	0	0.20039	0.218356	2382.3	0.199383	0.107027	1.86293	0.0624728	0.0910279	5.12903	-1.38948	0.761013	-1.82582	0.067877	0.211584	4.35826	0.789833	0.764255	1.03347	0.301385	0.500314	8.20304	1.2097	0.761682	1.5882	0.112241	0.187529	5.66453	-6.33222	1.4577	-4.34397	1.39929e-05	3.70887e-05	0	NA
Cara00s4266g005000	4266	17035	43713	-	serine carboxypeptidase-like 35	3.38011	73.8309	91.8833	92.8541	16.1303	5.21037	0	0	0	0	2.18043	13.7295	4201.86	0.199728	0.123643	1.61536	0.106233	0.14707	70.0726	0.337211	0.266386	1.26587	0.205559	0.434695	90.7671	0.0196047	0.23832	0.082262	0.934438	0.966317	56.2923	-2.49426	0.385031	-6.47807	9.29013e-11	9.16986e-10	10.4045	-1.58919	0.639213	-2.48617	0.0129126	0.0220163	3.13598	-5.10075
Cara00s4350g005000	4350	18565	21670	+	Cytochrome P450 87A3	2.09203	429.509	411.686	240.148	94.5547	3.24573	11.004	4.54872	7.93026	1.73233	0.606682	4.71609	290.195	-0.326535	0.157667	-2.07104	0.038355	0.0582299	356.083	-0.0696243	0.310323	-0.224361	0.822477	0.916424	320.557	-0.771331	0.213483	-3.61308	0.000302585	0.0022192	167.161	-1.3193	0.480931	-2.74323	0.00608381	0.0152726	44.0887	-4.79982	0.749773	-6.40169	1.53662e-10	7.12459e-10	8.55492	1.74886
Cara00s4381g005000	4381	22910	26938	+	G-type lectin S-receptor-like serine threonine- kinase At1g11300	40.7425	4.55445	18.7439	5.84668	5.49678	0	0.386024	0	0.212219	0.285345	0	0.455752	142.287	2.75296	0.273163	10.0781	6.90622e-24	5.76634e-23	9.83572	2.14902	0.918254	2.34033	0.0192667	0.0848574	12.0457	-1.67936	0.642976	-2.61185	0.00900538	0.036708	5.3833	-0.0588656	0.779381	-0.0755287	0.939794	0.959039	2.45563	-5.12479	1.6583	-3.09039	0.00199891	0.00391734	0.230781	1.40855
Cara00s4384g005010	4384	4917	8544	+	aldehyde dehydrogenase family 2 member C4-like	0.403024	175.1	54.0763	24.8308	1.12969	0.206376	2.07818	0.728882	3.35369	2.72762	12.1542	0.847916	765.191	-0.0637414	0.257279	-0.247752	0.804326	0.842424	97.0671	-1.70515	0.464187	-3.67342	0.000239327	0.00229719	38.7705	-1.11738	0.439944	-2.53983	0.0110906	0.0432891	13.7402	-4.45757	1.08814	-4.09651	4.19424e-05	0.000172775	0.628625	-2.10849	3.6581	-0.576389	0.564352	0.635794	1.36756	3.02016
Cara00s4525g005010	4525	11643	23267	+	7-deoxyloganetin glucosyltransferase-like	21.4834	28.8055	142.264	215.978	1153.29	399.789	1346.59	147.431	439.59	197.704	270.415	287.819	2076.35	0.686424	0.106638	6.43696	1.21886e-10	4.74213e-10	72.2942	2.33224	0.370304	6.29818	3.01156e-10	1.16824e-08	176.121	0.608804	0.23969	2.53997	0.0110863	0.0432771	587.88	2.446	0.381686	6.40841	1.47041e-10	1.41942e-09	760.472	-1.47946	0.436481	-3.38952	0.000700149	0.00147091	1046.14	1.74719
Cara00s4538g005040	4538	147049	147868	-	ribulose-1|5-bisphosphate carboxylase oxygenase large subunit chloroplast	1326.68	109.151	54.8602	46.272	27.7319	4.49261	52.407	5.78975	56.5207	46.1671	52.2794	16.8695	307.521	0.239793	0.153509	1.56208	0.118269	0.16185	69.4794	-1.00035	0.943702	-1.06002	0.289134	0.532562	49.9323	-0.241114	0.561554	-0.429369	0.667655	0.812923	36.18	-0.698935	0.526685	-1.32705	0.184493	0.282098	15.1942	-2.57877	0.663207	-3.88834	0.000100932	0.000238848	34.0732	3.53217
Cara00s4545g005010	4545	33116	39964	+	DUF639 domain-containing	0.403024	0.508889	0.261895	2.54205	45.5497	1124.44	752.56	1586.36	870.66	1298.46	1848.04	1757.56	349.769	1.0726	0.24737	4.33601	1.45093e-05	3.56862e-05	0.326247	-0.440979	3.53381	-0.124788	0.900691	0.955713	1.37884	3.05806	1.81347	1.6863	0.0917377	0.218993	20.0697	4.19275	0.698883	5.99921	1.98275e-09	1.65374e-08	711.929	4.67643	0.279397	16.7376	6.9757e-63	7.5451e-61	1128.36	-0.583658
Cara00s4554g005000	4554	4213	6689	+	zinc finger CCCH domain-containing 29-like	858.956	13.4169	14.2576	32.2771	11.5865	18.4175	30.1848	24.0676	15.9105	16.1359	28.0576	43.5039	269.174	-1.90912	0.220274	-8.66704	4.43507e-18	2.75947e-17	11.7058	0.127786	0.770108	0.165932	0.86821	0.939947	22.8527	1.17943	0.600688	1.96346	0.049593	0.139932	22.0175	-1.4413	0.624115	-2.30934	0.0209246	0.044983	16.5035	0.704655	0.581236	1.21234	0.225382	0.289378	29.1698	0.705125
Cara00s4554g005020	4554	14265	14987	-	omega-3 fatty acid chloroplastic-like	1329.28	100.263	78.845	135.004	254.523	56.2782	63.0645	44.7941	67.3942	54.4259	47.1998	88.309	515.829	-0.628377	0.150679	-4.17029	3.04207e-05	7.22334e-05	75.7743	-0.353015	0.239849	-1.47182	0.141069	0.342994	105.04	0.780679	0.301136	2.59244	0.00952968	0.0384532	176.823	0.949254	0.304752	3.11484	0.00184047	0.00530485	148.475	-2.13445	0.239298	-8.91964	4.6782e-19	4.54989e-18	71.6281	0.156748
Cara00s4554g005030	4554	24669	29578	+	probable aldo-keto reductase 2	1982.27	25751.7	27867.4	23017.3	19977.9	13400.9	30852.8	14797.3	10459.8	11890.2	16594.6	9302.74	0	NA	NA	NA	NA	NA	22684.7	0.109784	0.106194	1.03381	0.301226	0.545127	25023.5	-0.268863	0.0618056	-4.35014	1.36051e-05	0.000150618	20515.6	-0.172075	0.120032	-1.43357	0.151695	0.240474	17171	-0.530074	0.277057	-1.91323	0.0557186	0.0832999	26533.1	1.19991
Cara00s4560g005000	4560	5578	6458	-	CYC02	0	169.682	63.7214	365.307	18.2965	2.93458	0.376289	2.444	603.597	953.033	127.645	1.86572	579.684	-3.06032	0.174103	-17.5776	3.65597e-69	1.28784e-67	98.7792	-1.40948	0.280561	-5.02377	5.06658e-07	1.00774e-05	211.378	2.52782	0.191946	13.1694	1.31569e-39	4.79224e-37	202.987	-4.30411	0.299535	-14.3693	8.06662e-47	1.10847e-44	9.97659	-2.57215	1.14886	-2.23887	0.0251647	0.0404892	1.98398	-2.86624
Cara00s4566g005050	4566	62665	63951	+	unnamed protein product	0	28.6416	932.472	1751.5	231.67	312.008	100.747	6.36598	124.783	244.722	93.6314	49.8548	191.5	3.17097	0.275058	11.5284	9.49311e-31	1.06601e-29	405.64	5.04249	0.593093	8.50203	1.86309e-17	2.14999e-15	1318.7	0.919261	0.381478	2.40973	0.0159642	0.0582814	1032.12	-2.88882	0.369504	-7.8181	5.36276e-15	8.43993e-14	295.235	0.479608	0.360552	1.3302	0.183452	0.24146	247.744	-1.63673
Cara00s4568g005000	4568	27798	29501	+	---NA---	0	292.371	166.972	175.12	0.682427	7.88155	0.193012	0	105.66	199.815	50.2059	2.51873	692.711	-0.661584	0.121976	-5.42388	5.83184e-08	1.8275e-07	194.153	-0.813236	0.841279	-0.966667	0.33371	0.577625	167.78	0.0800712	0.584689	0.136947	0.891073	0.942731	93.9711	-7.87351	1.068	-7.37221	1.67817e-13	2.26796e-12	5.15039	3.50337	1.3881	2.52387	0.0116072	0.0199618	4.84595	-4.97917
Cara00s4571g005000	4571	5118	7311	+	oil body-associated 1a	0	0	0	0	2.5966	59.8004	0.940723	16.0127	2.94508	6.09859	17.2455	2119.7	165.694	-1.05953	0.307315	-3.44769	0.000565399	0.00114831	0	NA	NA	NA	NA	NA	0	NA	NA	NA	NA	NA	1.0698	3.82679	2.8375	1.34865	0.177451	0.273396	37.9202	4.57954	0.867155	5.28111	1.28403e-07	4.33814e-07	36.5312	-5.90995
Cara00s4573g005040	4573	84220	86581	-	cytochrome P450 71A3-like	1.23471	15.9907	9.36265	22.0049	16.2076	2.11245	4.04792	13.409	2.66307	0.877555	0.357101	9.41444	757.126	0.0342365	0.123159	0.277987	0.781022	0.823804	10.7252	-0.797848	0.71022	-1.12338	0.261276	0.502255	15.4848	1.24531	0.725776	1.71584	0.0861922	0.20949	18.4354	-0.415158	0.791948	-0.524224	0.600123	0.70248	8.52807	-2.85332	1.07924	-2.64382	0.00819757	0.0144745	3.6891	0.894941
Cara00s4574g005040	4574	63834	66063	-	cytochrome P450 71A3-like	19.2537	177.868	73.6919	102.603	471.443	13.6055	101.52	96.3152	101.963	23.3066	17.2896	16.6836	1589.09	-0.456696	0.140527	-3.24988	0.00115455	0.00224728	106.482	-1.27852	0.325582	-3.92689	8.60517e-05	0.000952591	86.8394	0.48861	0.343971	1.4205	0.155463	0.319756	248.391	2.23112	0.364968	6.11318	9.76654e-10	8.4589e-09	218.85	-5.06143	1.04467	-4.84501	1.26603e-06	3.81761e-06	68.9611	2.88916
Cara00s4590g005000	4590	579	2105	-	heat shock 83	0.40766	1.99773	1.86034	1.29263	0	3.85759	2.9491	9.72211	1.75171	8.1733	19.6816	1.19688	377.186	-5.26092	0.296274	-17.7569	1.52433e-70	5.55156e-69	1.6354	-0.18137	1.65201	-0.109788	0.912578	0.961799	1.55347	-0.519295	1.92046	-0.270401	0.786851	0.887065	0.691805	-2.6418	3.3513	-0.788293	0.430525	0.547553	2.37134	4.30279	1.6178	2.65966	0.00782191	0.0138648	4.0841	-0.415354
Cara00s4604g005020	4604	38094	44258	+	beta-D-glucosyl crocetin beta-1|6-glucosyltransferase-like	3.76467	3.67275	3.67555	3.86328	1.4709	1.17635	0	0	0	0.285345	0.557492	21.9086	1413.52	0.847574	0.124556	6.80478	1.01203e-11	4.2332e-11	3.1122	0.0470825	1.98648	0.0237015	0.981091	0.991247	3.70648	0.084263	1.48437	0.0567667	0.954731	0.976823	2.66859	-1.36397	1.38158	-0.987254	0.323518	0.440049	1.37745	-0.254101	1.78947	-0.141998	0.887082	0.914317	0.704337	-2.95766
Cara00s4607g005000	4607	7454	12647	+	unnamed protein product	85.3296	7.02963	13.7741	11.2062	2.15333	0.677138	1.31437	0.224195	0.452311	0.580822	0.650362	0.694006	842.976	0.205819	0.127838	1.61	0.107397	0.148513	8.79399	1.01674	0.621021	1.6372	0.101588	0.277383	12.2902	-0.292417	0.448761	-0.65161	0.514653	0.698714	6.87964	-2.32959	0.859791	-2.70949	0.00673876	0.0167049	1.3792	-1.67214	1.99259	-0.839179	0.401369	0.476479	1.19527	0.972857
Cara00s4610g005000	4610	17291	26371	-	UDP-glycosyltransferase 74E2	424.574	0.752201	0.270919	1.01521	0	0.80362	0	0	0	0	0.178551	0.866957	16.7779	-3.97861	0.818501	-4.86085	1.16885e-06	3.23021e-06	0.433442	-1.36109	3.50818	-0.387978	0.698033	0.850257	0.633812	1.73438	2.1178	0.81895	0.412815	0.611895	0.542846	-2.29509	2.86115	-0.802157	0.422462	0.539457	0.49491	2.04461	2.96173	0.690344	0.489978	0.564601	0.482828	-2.41073
Cara00s4613g005020	4613	29990	30443	-	PREDICTED: uncharacterized protein LOC104879499	53.4121	571.505	455.326	286.412	271.407	8.27348	40.5012	29.6246	59.2992	46.511	107.537	36.7475	1886.3	-0.835013	0.363375	-2.29793	0.0215655	0.0344123	434.572	-0.337833	0.172164	-1.96228	0.0497298	0.169368	364.716	-0.662289	0.138583	-4.77901	1.76161e-06	2.42265e-05	264.619	-0.0466108	0.17597	-0.26488	0.791102	0.854392	126.335	-4.99062	0.337116	-14.8039	1.38271e-49	8.58241e-48	29.2356	2.28558
Cara00s4613g005050	4613	47624	58600	+	chloride channel CLC-e isoform X1	2141.41	230.413	164.725	173.481	141.061	63.029	27.6859	22.7651	21.2621	47.1893	80.9983	186.237	144.266	1.59755	0.348758	4.58069	4.63439e-06	1.202e-05	167.239	-0.490726	0.184442	-2.66059	0.00780029	0.0420704	166.383	0.0829459	0.178851	0.463772	0.642811	0.794427	150.711	-0.268683	0.228875	-1.17393	0.240424	0.348586	101.768	-1.11187	0.250549	-4.43773	9.0914e-06	2.47007e-05	54.4832	-1.19977
Cara00s4613g005070	4613	73576	78782	+	probable uridine nucleosidase 2	413.865	865.512	350.558	133.08	13.2136	48.5811	17.0072	21.3623	16.1851	22.8528	38.2547	91.1976	291.84	-0.208171	0.180154	-1.15552	0.247879	0.312212	515.151	-1.30626	0.548142	-2.38307	0.0171691	0.0777172	238.24	-1.39974	0.505482	-2.76913	0.00562068	0.0251832	76.6058	-3.30043	0.454641	-7.25942	3.8875e-13	5.10028e-12	35.7938	1.92762	0.362747	5.31396	1.07269e-07	3.65792e-07	39.4081	-1.50414
Cara00s4621g005000	4621	17668	21221	-	GDSL esterase lipase 1	0	0	0.261895	4.84076	72.0111	0	15.872	0.224195	0.219522	0	0.249581	0.218356	1377.28	0.172297	0.10697	1.6107	0.107245	0.148313	0.111027	0.280355	3.53381	0.0793351	0.936766	0.970731	2.53351	3.99932	1.70819	2.34126	0.019219	0.0675398	32.1164	3.92415	0.81556	4.81161	1.49723e-06	8.04369e-06	32.1585	-8.83616	1.13995	-7.75134	9.09262e-15	6.20065e-14	9.50082	6.69161
Cara00s4631g005010	4631	73338	75088	-	major allergen Pru ar 1	40.5312	1586.75	725.146	515.261	1584.02	105.014	433.633	419.988	705.957	328.767	223.333	306.308	662.518	0.230138	0.122793	1.8742	0.060903	0.0889464	978.668	-1.13543	0.25758	-4.40809	1.04286e-05	0.000151145	609.938	-0.482956	0.170103	-2.8392	0.00452267	0.0211585	926.495	1.65353	0.175149	9.44071	3.70278e-21	9.89568e-20	772.966	-3.86733	0.328895	-11.7586	6.38111e-32	1.50605e-30	322.91	2.04014
Cara00s4632g005020	4632	88303	89277	+	---NA---	0	0	0.52379	0	0	1.1479	0.239206	0	0	0	0	56.2447	14.8089	-0.539143	0.528137	-1.02084	0.30733	0.377061	0.222054	1.06034	3.52706	0.30063	0.763696	0.88615	0.256562	-1.47714	3.52688	-0.418825	0.675344	0.817928	0	NA	NA	NA	NA	NA	0.705699	2.53876	3.62256	0.70082	0.483416	0.558077	0.836746	-2.18711
Cara00s4767g005000	4767	48669	54132	-	SRG1-like	0	73.4654	122.345	144.622	54.8572	0	1.2251	2.97055	9.47962	1.99742	0.378941	5.89303	248.987	-1.3104	0.620104	-2.11319	0.0345841	0.0530251	82.8133	0.735135	0.296686	2.47782	0.0132188	0.0636852	131.23	0.248677	0.276114	0.900632	0.367784	0.56898	99.8592	-1.37125	0.358854	-3.82119	0.000132809	0.000495888	24.4652	-8.44042	1.16827	-7.22474	5.02051e-13	2.94851e-12	0.735592	3.00434
Cara00s4769g005000	4769	3740	24330	+	probable 2-oxoglutarate FeII-dependent dioxygenase	0	27.036	57.8256	64.7666	38.1907	0.183368	1.57232	1.09335	3.54591	0	0.378941	7.09552	12.438	4.89626	1.06383	4.60249	4.17465e-06	1.08887e-05	35.8891	1.08263	0.290656	3.72477	0.000195495	0.00193632	60.3056	0.17298	0.211752	0.816898	0.413987	0.612768	50.3358	-0.73486	0.325777	-2.25572	0.0240883	0.0508396	17.1714	-7.19798	1.15837	-6.2139	5.16848e-10	2.27144e-09	1.0513	2.62617
Cara00s4770g005000	4770	17736	30912	-	FeII oxygenase superfamily	1461.59	71.5712	20.0751	17.9502	0.341213	0	0	1.94369	0.212219	0.61373	0	0	1668.48	-10.6135	0.641233	-16.5518	1.55506e-61	4.56997e-60	38.8378	-1.84504	0.876395	-2.10526	0.0352688	0.132121	18.7784	-0.163836	0.944491	-0.173464	0.862286	0.926969	9.74508	-5.47647	1.4958	-3.66124	0.000250996	0.000885981	0.153801	-1.32287	3.81694	-0.346578	0.728909	0.781861	0	NA
Cara00s4771g005010	4771	70088	84896	-	Senescence-related gene 1	31.9977	389.56	202.496	64.1678	6.36021	0.470762	0	0	1.97882	0.306865	0.677712	5.94235	122.716	2.51762	0.332811	7.56472	3.88705e-14	1.91052e-13	250.812	-0.947057	0.652989	-1.45034	0.146964	0.352176	131.357	-1.65935	0.53523	-3.10026	0.00193352	0.0105597	36.9412	-3.27692	0.608118	-5.38863	7.09967e-08	4.71523e-07	3.14125	-3.87299	1.74236	-2.22284	0.0262266	0.0420275	0.284741	-1.56016
Cara00s4771g005040	4771	139407	154905	+	ABC transporter B family member 4-like	87.066	246.583	71.7681	55.8711	5.27415	27.3374	8.39211	15.928	7.74779	9.35135	13.6987	34.9006	2.61045	3.07746	1.40212	2.19487	0.0281731	0.0439051	134.88	-1.78427	1.07029	-1.66709	NA	NA	62.8451	-0.367212	0.669815	-0.548229	0.583535	0.751543	32.037	-3.38858	0.780651	-4.34071	1.42024e-05	6.40775e-05	19.1594	2.43746	0.679204	3.5887	0.000332325	0.000730488	21.4981	-1.70249
Cara00s4771g005070	4771	179651	191207	-	SRG1-like isoform X1	112.994	286.42	194.054	172.402	5.63616	0.206376	0	0	0	0	0	1.6591	304.699	-0.180333	0.137705	-1.30955	0.190347	0.247136	203.483	-0.56527	0.444581	-1.27147	0.203562	0.431947	180.393	-0.171245	0.463181	-0.369716	0.711594	0.839477	94.5413	-4.87068	0.574556	-8.4773	2.30483e-17	4.56345e-16	2.65462	-4.44864	2.05407	-2.16577	0.0303287	0.0479974	0.12416	-0.729785
Cara00s4773g005010	4773	43665	45616	-	uncharacterized mitochondrial g00310-like	37.9171	125.589	69.2194	48.9402	3.51818	0	0.432218	0	0	0	0	0	148.222	2.86741	0.27826	10.3048	6.7044e-25	5.83663e-24	82.5096	-0.873429	0.384546	-2.27133	0.0231273	0.0974399	58.1744	-0.494817	0.40314	-1.22741	0.219669	0.405073	27.6305	-3.72659	0.642022	-5.80446	6.4575e-09	4.99497e-08	1.57788	-4.48982	2.69752	-1.66443	0.0960275	0.135914	0.258495	1.44115
Cara00s4774g005000	4774	1792	7060	+	SENESCENCE-RELATED GENE 1 family	23.8132	115.258	90.2138	102.063	1.05899	0	0	0	0	0	0	0	0	NA	NA	NA	NA	NA	87.0667	-0.357059	0.998919	-0.357445	0.720759	0.863861	94.9516	0.172847	1.16681	0.148137	0.882235	0.93785	55.037	-6.52334	1.185	-5.50491	3.69362e-08	2.56945e-07	0.474692	-2.75833	3.72801	-0.739893	0.459365	0.534481	0	NA
Cara00s4779g005000	4779	4746	12509	-	SRG1-like	193.321	10.1335	8.18203	11.1427	0.759396	1.48788	1.04285	1.54392	0.452311	0.61373	0	0.949585	1.55719	3.9941	1.68449	2.37111	0.0177346	0.0287502	7.76337	-0.343288	1.2646	-0.271459	0.786038	0.896985	9.53914	0.450071	0.994933	0.452363	0.651007	0.800901	6.27066	-3.88443	1.2758	-3.0447	0.00232911	0.00653616	1.25226	1.03066	1.8115	0.568954	0.569387	0.640696	1.52227	-0.513817
Cara00s4782g005020	4782	33395	40845	-	SRG1-like	3415.1	262.493	284.102	407.734	8.53436	2.24061	0.188145	1.40893	1.10698	0.295477	0.178551	0.782613	33.8021	5.96038	0.772721	7.7135	1.22418e-14	6.22294e-14	231.415	0.107643	0.493882	0.217953	0.827465	0.918719	340.627	0.52284	0.372922	1.40201	0.160912	0.327731	221.63	-5.55752	0.442259	-12.5662	3.23853e-36	2.39489e-34	5.18539	-1.86776	0.855455	-2.18335	0.0290097	0.0460895	1.46024	-3.16716
Cara00s4801g005020	4801	68089	72281	-	potassium channel KAT1	192.32	53.9116	38.4341	20.6682	2.58405	0.986987	10.6417	0.448391	1.7952	6.3189	5.00836	0.866099	50.6512	-1.57966	0.4307	-3.66767	0.000244772	0.000522271	39.0971	-0.481668	0.504847	-0.954086	0.34004	0.583432	29.1005	-0.892505	0.530135	-1.68354	0.0922698	0.219871	12.1193	-2.9741	0.78244	-3.80105	0.000144084	0.000534197	1.76229	-1.30574	1.33483	-0.978203	0.327974	0.401097	6.97136	3.37242
Cara00s4839g005000	4839	6052	6661	-	transcription factor TCP2-like	1480.41	530.628	408.483	429.013	266.888	23.7818	6.41528	5.11776	8.03053	7.14839	4.45896	21.2888	2577.36	-2.55324	0.276053	-9.2491	2.26401e-20	1.58798e-19	397.48	-0.386105	0.152903	-2.52516	0.0115646	0.0573262	412.215	0.0784246	0.135536	0.578626	0.562841	0.736226	339.14	-0.65331	0.123204	-5.30266	1.14128e-07	7.33888e-07	133.899	-3.43734	0.41628	-8.25727	1.49038e-16	1.18039e-15	18.1308	-1.88266
Cara00s4839g005010	4839	6737	9790	-	transcription factor TCP2-like	958.925	323.918	236.283	258.011	163.048	13.6079	2.58032	3.24557	4.67653	1.46851	4.2329	6.87902	154.552	3.14	0.377342	8.32138	8.69482e-17	5.00415e-16	237.082	-0.46702	0.127935	-3.65044	0.000261787	0.00248366	243.218	0.135713	0.108872	1.24654	0.212566	0.396002	204.976	-0.632217	0.166354	-3.80044	0.00014444	0.000535302	81.2	-3.52601	0.378517	-9.31534	1.21564e-20	1.34024e-19	9.7202	-2.37884
Cara00s4852g005030	4852	34336	37303	-	serine threonine- phosphatase 7 long form homolog	12.7356	322.94	131.333	76.2133	16.5716	19.4353	12.3371	4.6605	9.02733	4.72378	8.69932	39.0368	53.6256	0.217186	0.276767	0.784726	0.432614	0.506396	192.376	-1.3008	0.415748	-3.12882	0.0017551	0.0124242	102.208	-0.7882	0.588755	-1.33876	0.18065	0.354989	47.5587	-2.17587	0.690829	-3.14966	0.00163461	0.00477004	19.3448	0.286548	0.60926	0.470322	0.638125	0.704191	19.0895	-0.658389
Cara00s4855g005000	4855	13680	16404	+	flavonol sulfotransferase-like	3924.34	52.1045	282.823	258.366	206.925	7.54341	5.45014	1.77037	3.31462	1.20594	1.0293	53.8495	628.893	-5.03016	0.328184	-15.3273	5.02654e-53	1.16581e-51	141.511	2.46267	0.300267	8.20158	2.37243e-16	2.30931e-14	266.203	-0.121809	0.165733	-0.734969	0.462358	0.656267	223.305	-0.28737	0.295692	-0.971856	0.331122	0.448103	97.1533	-4.7072	0.487125	-9.66321	4.32089e-22	5.34758e-21	7.79477	-0.461755
Cara00s4857g005040	4857	25144	26847	+	---NA---	157.236	906.258	1789.64	1536.74	124.729	98.3309	2.50301	1.76151	1.97464	7.55697	27.2334	76.7384	444.113	-0.933135	0.254952	-3.66005	0.000252167	0.00053717	1140.97	0.980736	0.569222	1.72294	0.0848992	0.246483	1638.69	-0.219974	0.509652	-0.431616	0.666021	0.81166	873.323	-3.59488	0.567332	-6.33645	2.35113e-10	2.21049e-09	116.089	-0.292022	0.41928	-0.696485	0.486125	0.560692	60.6222	-5.31606
Cara00s4860g005030	4860	19377	19958	+	unnamed protein product	171.239	133.863	70.3803	69.9828	38.2157	3.07643	2.88417	0.242961	1.09939	0.295477	1.68455	2.10618	19.8674	-0.43844	0.50835	-0.862478	0.388425	0.461543	86.4276	-0.928226	0.337135	-2.75328	0.0059002	0.0336733	68.9806	-0.00281586	0.270457	-0.0104115	0.991693	0.995998	53.1575	-0.835962	0.361244	-2.31412	0.020661	0.0445143	18.9959	-3.54605	0.742271	-4.7773	1.77667e-06	5.25214e-06	3.56838	-0.12036
Cara00s4863g005000	4863	439	9263	-	allantoate deiminase	2293.23	224.299	188.496	166.009	140.495	435.321	379.606	551.499	273.11	317.106	433.958	551.259	1.76922	-2.62155	1.43957	-1.82107	0.068597	0.0990935	174.766	-0.259916	0.299074	-0.869067	0.38481	0.624873	174.637	-0.176944	0.307173	-0.57604	0.564588	0.737521	146.531	-0.207997	0.234764	-0.885983	0.375627	0.493638	330.532	1.6766	0.253324	6.61843	3.63044e-11	1.79116e-10	489.688	-0.203285
Cara00s4864g005020	4864	20945	24242	-	EXORDIUM-like 7	11.8319	120.586	43.6558	48.6863	61.9443	438.27	245.826	656.119	132.576	178.545	91.7322	379.717	3010.48	-2.24301	0.19997	-11.2167	3.37467e-29	3.55973e-28	69.5373	-1.46413	0.286895	-5.10336	3.33671e-07	6.96119e-06	45.4157	0.163011	0.301652	0.540394	0.588925	0.755142	51.4806	0.378639	0.344032	1.10059	0.271075	0.383441	297.138	2.86971	0.316632	9.06323	1.26641e-19	1.28929e-18	411.305	-0.836957
Cara00s4864g005030	4864	26842	31475	-	probable L-gulonolactone oxidase 6	0.40766	93.1565	277.729	1519.08	3867.87	1441.73	2924.92	1258.36	839.325	273.598	73.7739	93.6464	1680.35	-0.085912	0.0961386	-0.893627	0.371522	0.444175	156.726	1.59163	0.432981	3.67599	0.000236933	0.00227969	885.574	2.45964	0.168961	14.5574	5.23779e-48	3.01075e-45	2401.7	1.38178	0.209633	6.59141	4.35666e-11	4.47165e-10	2617.27	-1.3795	0.483632	-2.85237	0.0043395	0.00803769	2619.23	1.02193
Cara00s4866g005000	4866	8065	10200	+	xanthosine methyltransferase 1	4023.8	27894.2	24674.8	14764.4	2927.98	942.022	184.275	190.126	1638.68	578.46	759.414	696.932	83.5761	-0.281336	0.212767	-1.32227	0.186077	0.242204	22249.2	-0.180855	0.176225	-1.02627	0.304765	0.549077	19390.9	-0.735739	0.161059	-4.56814	4.92079e-06	6.0931e-05	9100.4	-2.30301	0.208827	-11.0283	2.79032e-28	1.28449e-26	1886.2	-1.58957	0.422536	-3.76197	0.000168578	0.000386203	675.448	-2.3499
Cara00s4897g005000	4897	91235	92789	+	receptor kinase FERONIA	1148.5	61.4156	100.713	68.6194	4.49594	2.93963	2.82175	1.2292	6.86198	1.74372	0.628522	38.6918	106.901	-0.462979	0.307701	-1.50464	0.132417	0.17911	68.481	0.719528	0.494566	1.45487	0.145706	0.350384	83.0703	-0.541815	0.484944	-1.11727	0.263877	0.458948	38.5536	-3.92328	0.590555	-6.64337	3.06593e-11	3.19584e-10	3.80801	-0.560545	1.04636	-0.535708	0.59216	0.661881	3.45778	-0.0834141
Cara00s4901g005010	4901	35727	38705	-	unnamed protein product	23.3772	163.786	89.1872	44.0569	25.6236	0	8.23104	5.18179	6.18005	2.36633	1.5503	3.95129	772.113	-4.32921	0.946071	-4.57599	4.73976e-06	1.22741e-05	107.06	-0.889451	0.243096	-3.65885	0.000253347	0.0024142	65.43	-1.01058	0.224875	-4.49394	6.99161e-06	8.28099e-05	34.0612	-0.757356	0.462056	-1.6391	0.101192	0.172098	11.4193	-7.34099	1.302	-5.63824	1.71794e-08	6.4252e-08	4.92877	5.74766
Cara00s4903g005030	4903	33992	34818	-	transcription termination factor chloroplastic	388.601	15.63	22.4992	8.87694	0	0	0	0	0.219522	0	0	1.54498	239.644	2.07739	0.301234	6.89628	5.33831e-12	2.27701e-11	16.1251	0.564711	0.490066	1.15232	0.24919	0.488334	15.405	-1.33913	0.529452	-2.52928	0.0114298	0.0443402	4.74811	-5.4238	1.51287	-3.5851	0.00033695	0.00115388	0	NA	NA	NA	NA	NA	0	NA
Cara00s4961g005000	4961	13700	16071	-	probable pectinesterase pectinesterase inhibitor 17	12.3761	78.7763	98.4247	32.439	226.204	9.93536	499.991	149.524	146.049	139.34	266.862	11.9033	821.574	5.44402	0.290241	18.7569	1.70071e-78	7.44908e-77	75.0176	0.304387	0.416627	0.730598	0.465025	0.69401	64.4519	-1.5925	0.385264	-4.13351	3.57258e-05	0.000349186	110.148	2.83385	0.333214	8.5046	1.82229e-17	3.62951e-16	107.166	-4.46383	0.456803	-9.77189	1.48656e-22	1.89893e-21	305.612	5.65036
Cara00s5007g005000	5007	674	3325	+	cytochrome P450 83B1-like	1713.4	4654.17	2652.72	1111.84	22.0664	14.9492	6.0545	2.65743	10.7247	6.51314	25.1264	3.95813	3.67821	-3.31841	1.20603	-2.75152	0.00593188	0.0103936	3094.73	-0.813455	0.489366	-1.66226	0.0964599	0.268349	1854.37	-1.2556	0.491767	-2.55324	0.0106727	0.0420194	603.874	-5.62475	0.320928	-17.5265	8.99273e-69	4.24584e-66	19.068	-0.511587	0.635637	-0.804841	0.420912	0.495975	12.613	-1.32643
Cara00s5040g005000	5040	13845	15622	-	desiccation-related PCC13-62-like	0	115.837	71.7758	23.8876	3.6305	5.21896	13.7483	1.34517	2.42695	1.46977	2.47732	0	4.75416	-2.17293	1.17767	-1.84512	0.0650204	0.0943754	79.4409	-0.701349	0.375304	-1.86875	0.0616579	0.197612	47.0075	-1.57849	0.434897	-3.62957	0.000283894	0.00209675	14.2676	-2.67908	0.661579	-4.04952	5.13229e-05	0.000207631	4.8346	0.57531	1.0507	0.547548	0.584002	0.654262	11.38	1.38369
Cara00s5086g005000	5086	12510	13738	-	RALF-like 27	133.868	2.42424	0	0	0	0	0	0	0	0	0	0	563.869	0.48217	0.139598	3.45399	0.000552357	0.00112307	1.02701	-3.70988	2.81807	-1.31646	0.188019	0.410625	0	NA	NA	NA	NA	NA	0	NA	NA	NA	NA	NA	0	NA	NA	NA	NA	NA	0	NA
Cara00s5108g005000	5108	14441	20074	-	agamous-like MADS-box AGL8 homolog	0.428661	10.4467	3.51673	49.3939	73.6813	22.8642	0.985892	8.0153	3.29595	3.50897	9.69366	11.2296	334.823	0.914023	0.134543	6.79356	1.09401e-11	4.56565e-11	5.91013	-1.54247	0.986817	-1.56308	0.118034	0.305616	26.1137	3.77013	0.639616	5.89436	3.76132e-09	8.81347e-08	56.7284	0.610861	0.390442	1.56454	0.117692	0.195053	47.0131	-1.63437	0.562768	-2.90415	0.00368247	0.00690871	14.299	-4.4976
Cara00s5141g005020	5141	18993	21824	-	benzyl alcohol O-benzoyltransferase-like	2338.63	299.836	193.878	148.87	51.9895	75.528	8.57168	8.45569	4.444	3.88039	17.6778	93.9646	511.615	0.0893431	0.174239	0.512762	0.608117	0.672945	209.036	-0.640052	0.283497	-2.2577	0.0239645	0.0999572	168.566	-0.378724	0.324777	-1.1661	0.243572	0.434049	100.884	-1.49193	0.557942	-2.674	0.00749535	0.0183568	69.5894	0.590585	0.559432	1.05569	0.291111	0.361432	50.5509	-3.15766
Cara00s5311g005000	5311	12028	14776	+	BTB POZ domain-containing At3g56230	37.8095	97.6269	134.425	161.962	105.253	79.3043	6.76762	4.76604	5.03508	13.1427	8.07513	15.2879	471.977	-0.773188	0.141448	-5.46623	4.59695e-08	1.45061e-07	98.0907	0.464062	0.300609	1.54374	0.122651	0.31337	145.637	0.274929	0.27347	1.00533	0.314736	0.515769	129.871	-0.588633	0.193986	-3.0344	0.00241012	0.00673579	95.8226	-0.367507	0.22468	-1.63569	0.101904	0.143383	51.7907	-3.52195
Cara00s5343g005040	5343	70659	73384	+	probable 2-oxoglutarate-dependent dioxygenase AOP1	861.544	685.082	200.536	45.6317	10.9896	11.8671	4.74841	32.9497	22.4976	10.8464	10.4594	1227.81	35.7249	0.396041	0.288166	1.37435	0.169332	0.222733	375.001	-1.7781	0.196931	-9.02903	1.732e-19	2.39846e-17	120.783	-2.12741	0.242082	-8.78798	1.52274e-18	1.24485e-16	28.9392	-2.02078	0.440945	-4.58285	4.58681e-06	2.26038e-05	12.2113	0.162302	0.642799	0.252492	0.800661	0.842773	9.96599	-1.33001
Cara00s5488g005010	5488	12746	22130	+	wall-associated receptor kinase 5-like	71.8188	2.85746	4.67307	0	0	0	0	0	0.212219	0	0	0.474793	3317.03	3.95183	0.514868	7.67541	1.64887e-14	8.31355e-14	3.1848	0.767432	0.993334	0.772582	0.43977	0.672898	2.29257	-4.63669	1.44371	-3.21165	0.00131976	0.00769923	0	NA	NA	NA	NA	NA	0	NA	NA	NA	NA	NA	0	NA
Cara00s5506g005000	5506	3	839	+	basic helix-loop-helix A-like	496.118	187.367	72.6023	40.2277	0.682427	0	0	0	0	0	0.20039	0	27.567	1.32257	0.443741	2.9805	0.00287782	0.00528951	110.098	-1.37814	0.36122	-3.81524	0.00013605	0.00141314	55.4843	-0.847198	0.323294	-2.62052	0.00877958	0.035963	21.8032	-5.75478	1.10579	-5.20424	1.94793e-07	1.21156e-06	0.307602	-2.14014	3.77906	-0.566315	0.571179	0.642081	0	NA
Cara00s5537g005030	5537	62502	63634	+	CYC02 -like	0.857323	5.94196	58.4747	1652.3	252.534	6.22467	1.22198	0	13.6439	27.9456	10.917	14.3214	47.9929	-0.907963	0.457341	-1.98531	0.0471101	0.0703723	27.2503	3.38251	0.690988	4.89518	9.82182e-07	1.83053e-05	844.44	4.8331	0.32644	14.8055	1.35058e-49	8.71671e-47	987.906	-2.68033	0.30181	-8.88085	6.63508e-19	1.47376e-17	116.511	-5.32193	0.488172	-10.9018	1.1305e-27	2.04199e-26	4.48224	-2.33712
Cara00s5598g005030	5598	29557	32311	+	disease resistance RPM1	388.774	89.1889	108.105	149.583	161.83	11.548	48.5384	17.1604	20.2037	11.0098	12.1221	4.70825	69.0751	-0.774418	0.258912	-2.99105	0.00278023	0.00512354	83.4539	0.287434	0.234889	1.2237	0.221066	0.454368	126.761	0.474201	0.211984	2.23696	0.0252889	0.0835199	146.497	0.146322	0.242386	0.603674	0.546061	0.654211	79.4499	-3.75022	0.379008	-9.89484	4.38328e-23	5.82933e-22	36.0093	2.05781
Cara00s5599g005000	5599	1158	3054	+	disease resistance RPM1-like	13.6117	0.508889	9.90861	32.1897	9.09223	1.50714	0.188145	0	0	0	0.606682	2.80665	786.257	-1.24171	0.245794	-5.05185	4.37541e-07	1.26377e-06	4.3943	4.58006	1.33289	3.4362	0.000589939	0.00496878	20.75	1.69334	0.517595	3.27155	0.0010696	0.00647821	20.9701	-1.8	0.784105	-2.29561	0.0216984	0.0464747	4.98939	-2.55983	1.35732	-1.88595	0.0593019	0.0880914	1.02363	-2.58767
Cara00s5599g005020	5599	16321	17956	+	disease resistance RPM1	115.435	2.19032	64.4967	153.853	69.9245	4.47767	1.62781	0	0.651263	0	18.9364	8.27517	3238.95	0.563203	0.109122	5.16124	2.45319e-07	7.25961e-07	28.1921	4.99571	0.727538	6.8666	6.57517e-12	3.33272e-10	107.537	1.26494	0.379403	3.33402	0.00085602	0.00536753	110.995	-1.10886	0.374709	-2.95925	0.00308386	0.00837222	33.9522	-3.88619	0.715681	-5.43006	5.63348e-08	1.98625e-07	3.65547	-1.46348
Cara00s5599g005030	5599	18015	19073	+	disease resistance RPM1-like	83.442	5.03471	33.525	73.3543	34.6431	3.01298	1.48967	0.470192	0	0	11.1185	9.29606	579.553	0.285122	0.181661	1.56953	0.116525	0.159696	16.2889	2.75244	0.537395	5.12183	3.02591e-07	6.35251e-06	52.6024	1.13565	0.443181	2.56249	0.0103926	0.0411692	53.4706	-1.05112	0.486229	-2.16177	0.030636	0.0624782	17.3278	-3.44844	0.587674	-5.86795	4.41204e-09	1.75326e-08	2.70004	-1.04644
Cara00s5603g005000	5603	2519	8247	+	adenine phosphoribosyltransferase 5	23.0973	0.262286	2.68608	2.2855	4.0196	216.945	89.4851	129.083	42.6968	246.798	713.848	553.606	2.91956	-1.6933	1.10524	-1.53206	0.125507	0.170852	1.24547	2.70046	1.58098	1.70809	0.0876192	0.251889	2.43633	-0.239197	1.28753	-0.185779	0.852618	0.921178	2.87237	0.846467	1.42756	0.592947	0.553216	0.660985	135.206	5.79666	0.621454	9.32758	1.08314e-20	1.20141e-19	184.384	-1.28705
Cara00s5673g005020	5673	157111	170212	-	DETOXIFICATION 21-like	390.078	512.536	471.803	385.375	160.543	30.3416	0.620362	1.12098	3.32406	4.70226	8.21384	191.239	432.946	1.25522	0.226104	5.55154	2.83172e-08	9.08882e-08	416.467	-0.121567	0.16533	-0.735296	0.462159	0.691618	421.418	-0.284355	0.110547	-2.57225	0.0101041	0.0402805	272.001	-1.23356	0.285354	-4.32291	1.53983e-05	6.90793e-05	90.3089	-2.35766	0.369374	-6.38286	1.7381e-10	8.00595e-10	18.6247	-5.62069
Cara00s5684g005000	5684	31266	33770	-	WUSCHEL-related homeobox 11-like	0	17.3865	54.6875	41.2503	21.9415	18.0103	3.99843	7.01676	7.71743	2.98131	6.38004	91.3038	1609.64	-0.101248	0.149665	-0.6765	0.498723	0.571415	30.4893	1.69369	0.42179	4.01548	5.93242e-05	0.000690905	47.2133	-0.3974	0.304028	-1.30712	0.191173	0.368812	31.0834	-0.877375	0.341396	-2.56996	0.0101709	0.0240075	20.8896	-0.241618	0.410875	-0.588058	0.556493	0.628567	13.2298	-2.15202
Cara00s5734g005000	5734	9687	11987	-	hypothetical protein COLO4_04362	37.1705	58.2626	37.8726	71.8032	30.4382	0.412751	0.666557	2.42881	1.34756	0.306865	0.850752	2.18795	1606.44	-0.694466	0.151522	-4.58326	4.57779e-06	1.18842e-05	40.6818	-0.62788	0.350485	-1.79146	0.0732195	0.223451	53.9766	0.932115	0.382788	2.43507	0.0148891	0.0550957	50.8971	-1.20749	0.381463	-3.16542	0.00154858	0.0045413	13.8509	-6.14863	1.14764	-5.35765	8.43097e-08	2.91056e-07	0.647841	0.633064
Cara00s5738g005000	5738	5681	6543	+	receptor kinase	317.093	18.978	16.865	11.6838	12.8347	4.37175	3.85029	17.6195	7.63742	3.73988	1.86373	11.0453	2163.77	0.159808	0.0980806	1.62936	0.103238	0.143314	15.1481	-0.175998	0.873348	-0.201521	0.840291	0.925233	13.968	-0.524309	0.84617	-0.619626	0.535504	0.715276	11.5094	0.165362	0.724992	0.228088	0.819578	0.875949	8.41816	-1.5114	0.665857	-2.26986	0.0232162	0.0376675	4.93688	-0.179505
Cara00s5740g005020	5740	54560	56974	+	cytochrome P450 83B1-like	640.289	981.441	626.77	232.259	1.89535	0	0	0.269191	0	0	0	0	1806.48	-0.992247	0.130741	-7.58939	3.21412e-14	1.58875e-13	681.243	-0.649092	0.623948	-1.0403	0.298202	0.541919	423.37	-1.43631	0.680253	-2.11144	0.0347348	0.106539	125.003	-6.94438	0.779791	-8.90545	5.31718e-19	1.18389e-17	0.843311	-3.57977	3.19889	-1.11907	0.263112	0.33098	0	NA
Cara00s5784g005010	5784	18173	19241	+	UDP-glucose flavonoid 3-O-glucosyltransferase 3-like	2.47824	87.5755	89.8929	90.3359	13.5257	20.607	7.43897	16.2673	8.58995	44.4034	33.3648	154.495	162.07	0.271262	0.24539	1.10543	0.268972	0.335448	75.1077	0.0273719	0.287796	0.0951085	0.924229	0.967382	88.7096	0.0161416	0.210547	0.0766651	0.93889	0.968399	53.903	-2.70485	0.339702	-7.96243	1.68695e-15	2.79216e-14	18.7246	0.649127	0.512695	1.26611	0.205474	0.266816	16.8639	-1.49206
Cara00s5809g005000	5809	7331	14957	+	NRT1 PTR FAMILY -like	10.2068	12.7945	38.6959	42.9542	2.97715	0.757604	0	0.224195	0	0.306865	0.20039	0.17295	944.135	0.567199	0.100432	5.6476	1.62705e-08	5.34242e-08	21.7988	1.59589	0.610457	2.61426	0.00894203	0.0469234	40.2218	0.160444	0.529946	0.302756	0.762076	0.8723	24.2025	-3.83566	0.738997	-5.19036	2.09892e-07	1.29845e-06	1.78869	-1.88559	2.03482	-0.926661	0.354102	0.428337	0.452814	-2.32468
Cara00s5815g005000	5815	3135	3678	-	glycine-rich cell wall structural 1	26.2017	55.5827	38.0468	41.9669	1.9079	1.7676	0.188145	0.896782	0	1.51155	1.15866	2.45735	175.663	-0.876319	0.198725	-4.40972	1.03505e-05	2.58904e-05	39.6658	-0.54799	0.725274	-0.755562	0.449912	0.681291	39.4931	0.145275	0.786933	0.184609	0.853535	0.921644	23.2437	-4.4675	0.855394	-5.22274	1.763e-07	1.10268e-06	1.9387	-0.0295164	1.60415	-0.0184	0.98532	0.988863	1.17311	-2.83032
Cara00s5821g005000	5821	736	21656	-	ferredoxin-dependent glutamate chloroplastic	13984.5	1690.68	1424.43	1265.62	1286.71	1238.67	1093.02	1047.88	1002.8	1151.48	1200.14	392.656	471.605	3.16326	0.248409	12.7341	3.82329e-37	5.41742e-36	1318.26	-0.252328	0.12379	-2.03836	0.0415135	0.148409	1323.57	-0.163403	0.105588	-1.54755	0.12173	0.269232	1204.66	0.0543107	0.245624	0.221113	0.825004	0.880038	1336.4	-0.00736302	0.286102	-0.0257357	0.979468	0.984281	1399.61	-0.185093
Cara00s5835g005000	5835	59310	61272	-	anthocyanidin 3-O-glucosyltransferase 2-like	0.831685	842.267	234.443	93.905	15.4333	0.418749	0.239206	0.224195	0	0.295477	3.47236	1.55925	457.513	0.208725	0.151781	1.37517	0.16908	0.222434	456.014	-1.84853	0.302158	-6.11777	9.48943e-10	3.31336e-08	161.472	-1.31776	0.462819	-2.84724	0.00440995	0.0207353	56.5674	-2.56653	0.628285	-4.08497	4.40816e-05	0.00018094	7.16142	-5.18829	1.36983	-3.78755	0.000152142	0.000350771	0.394628	-0.700372
Cara00s5840g005000	5840	87091	88727	-	NAC domain-containing 92	15.885	703.569	812.248	842.815	2179.9	441.984	1465.85	850.944	1486.68	1138.82	1086.68	286.262	1178.95	-0.382151	0.188843	-2.02365	0.0430064	0.0647241	640.84	0.202528	0.260602	0.777153	0.437068	0.670504	813.378	0.0634334	0.233808	0.271305	0.786156	0.886661	1345.78	1.40348	0.11215	12.5143	6.23657e-36	4.548e-34	1246.13	-2.25562	0.358426	-6.29312	3.11143e-10	1.39829e-09	1143.37	1.72648
Cara00s5852g005080	5852	105859	106958	-	thaumatin 1b	50.9718	6.08124	4.49409	4.06163	5.39073	2.41536	1.81212	2.4327	5.33791	3.78167	0.779722	6.27803	1098.91	-2.72098	0.20044	-13.575	5.63264e-42	9.43397e-41	275.775	-0.688291	0.310993	-2.21321	0.0268833	0.108801	148.009	-2.2909	0.354017	-6.47116	9.72553e-11	2.86685e-09	37.6812	-0.967515	0.391367	-2.47214	0.0134307	0.0306488	12.9729	-3.2116	0.674568	-4.76098	1.92655e-06	5.6709e-06	3.74219	0.437873
Cara00s5852g005030	5852	72273	76938	-	UDP-glycosyltransferase 73C3-like	659.191	401.528	249.79	50.9462	25.393	2.62698	3.61847	4.26538	13.1463	2.00755	9.86448	5.13472	36.063	0.271874	0.333577	0.815026	0.415058	0.48888	4.47462	-0.377139	0.729547	-0.51695	0.605191	0.79349	4.20866	-0.140117	0.710798	-0.197126	0.843729	0.916013	4.39131	0.449783	0.858908	0.523668	0.600509	0.702798	3.90173	-1.10803	1.11454	-0.994161	0.320144	0.392823	2.54175	-0.417464
Cara00s5854g005000	5854	2871	3909	-	unnamed protein product	162.323	23.7117	90.156	110.194	71.0448	3.41584	2.82974	2.14692	2.64051	0.909207	2.88752	147.083	740.519	0.959202	0.13646	7.02921	2.07712e-12	9.09993e-12	48.1393	1.87601	0.400494	4.68425	2.80986e-06	4.73214e-05	98.5646	0.294965	0.256421	1.15032	0.250014	0.44172	88.1342	-0.601633	0.295794	-2.03396	0.0419555	0.0816561	33.857	-4.30529	0.512062	-8.40775	4.17963e-17	3.47359e-16	3.74493	-0.319289
Cara00s5856g005010	5856	22232	23339	+	F-box kelch-repeat At1g30090	3507.04	369.918	383.827	309.635	206.534	323.374	455.299	512.727	364.464	410.149	561.3	467.343	14.52	-1.88443	0.569536	-3.30871	0.000937284	0.00184791	318.853	0.0422261	0.117795	0.358472	0.71999	0.863673	340.836	-0.303218	0.144116	-2.10398	0.0353805	0.108037	250.467	-0.551372	0.179914	-3.06465	0.00217924	0.00616682	291.225	0.691161	0.199557	3.46347	0.000533252	0.00113834	467.53	0.488665
Cara00s5924g005000	5924	4179	5640	+	BURP domain-containing BNM2A-like	242.57	2.06711	6.08228	5.07244	4.11311	1.75114	0	0	0	0	0.628522	0.995848	2.11543	2.79158	2.1778	1.28183	0.199902	0.258147	3.44455	1.56631	1.16677	1.34243	0.179456	0.397836	5.46869	-0.261543	1.41484	-0.184856	0.853342	0.921584	4.39069	-0.280822	1.53714	-0.182692	0.85504	0.90207	2.90429	-1.19892	1.48284	-0.80853	0.418786	0.493883	1.05551	-3.52329
Cara00s5954g005000	5954	24728	30675	-	probable LRR receptor-like serine threonine- kinase At1g34110	306.85	247.897	505.957	229.344	64.9012	14.5251	31.7424	38.7722	46.9654	19.0274	29.2408	267.677	36.4036	1.18985	0.328557	3.62145	0.000292956	0.000618757	318.343	1.02222	0.725992	1.40803	0.159123	0.369859	360.408	-1.12543	0.703872	-1.59891	0.10984	0.249833	149.452	-1.78462	0.387215	-4.60885	4.04899e-06	2.01585e-05	37.9995	-2.10782	0.438214	-4.81002	1.50916e-06	4.50541e-06	27.7264	1.11244
Cara00s5960g005000	5960	7559	12416	+	---NA---	4.13952	5.47112	13.0327	13.9811	13.898	14.0575	5.39238	3.19912	3.29271	1.15151	1.66334	16.5031	83.9024	-2.87319	0.455884	-6.30245	2.92974e-10	1.1049e-09	7.83085	1.18276	0.717235	1.64906	0.0991359	0.272856	13.3107	0.113988	0.48999	0.232633	0.816046	0.903639	13.1933	0.0337974	0.627018	0.0539018	0.957013	0.970453	14.8704	0.0482538	0.703085	0.0686316	0.945283	0.957833	11.7017	-1.38795
Cara00s6007g005010	6007	44460	45099	+	probable glutathione S-transferase	0	23.7651	40.3348	58.182	199.651	9.13176	15.2272	3.49983	8.78562	2.59976	0.98695	0.391306	951.892	-0.064631	0.207345	-0.311707	0.755263	0.801401	27.0991	0.816946	0.383552	2.12995	0.0331759	0.126858	48.5305	0.53611	0.275887	1.94322	0.0519892	0.145035	113.14	1.81281	0.256443	7.06905	1.56001e-12	1.90423e-11	94.9045	-4.3806	0.434334	-10.0858	6.38479e-24	8.99852e-23	14.5867	0.724347
Cara00s6007g005040	6007	53880	55423	-	2-methylene-furan-3-one reductase-like	0	1.05263	13.9754	23.8088	36.8711	1.97285	7.61093	0	0.439044	0.306865	0	0	141.13	0.102095	0.174173	0.586167	0.557763	0.626465	6.33664	3.79095	1.22585	3.09251	0.00198472	0.0137681	18.6191	0.785376	0.737943	1.06428	0.287203	0.485152	27.8646	0.660595	0.570206	1.15852	0.246652	0.355517	17.6709	-4.13363	0.738855	-5.59465	2.21066e-08	8.16195e-08	5.73907	1.92191
Cara00s6012g005060	6012	22122	23610	-	probable glutathione S-transferase	0.405119	46.4599	59.7156	47.2504	180.982	21.7824	34.2765	3.28747	26.8293	6.56497	6.63423	0	266.04	2.31297	0.208293	11.1044	1.19428e-28	1.22821e-27	7.52747	0.192968	1.02575	0.188124	0.850779	0.93061	7.81505	-0.482856	0.653994	-0.738319	0.460321	0.654515	8.61987	0.928225	0.696345	1.333	0.182533	0.279658	5.65925	-5.57234	1.35641	-4.10815	3.98849e-05	9.9587e-05	0.779695	2.06654
Cara00s6012g005030	6012	15011	15847	+	probable glutathione S-transferase	0	8.55927	9.25587	6.64865	12.3396	0.235381	1.0644	0	0.212219	0.866167	0	0	0.338258	1.55143	3.50066	0.443183	0.657633	0.716924	44.9163	0.362589	0.44108	0.822047	0.41105	0.648704	52.5749	-0.326078	0.368395	-0.885131	0.376086	0.57715	99.6256	1.97295	0.28995	6.80444	1.01444e-11	1.12798e-10	94.3714	-3.01942	0.319112	-9.46194	3.02273e-21	3.51154e-20	33.6445	0.647567
Cara00s6014g005020	6014	4038	5523	-	probable glutathione S-transferase	2.44588	38.0879	56.4492	77.0117	262.994	27.0931	45.3896	3.13978	21.509	5.37042	7.51401	0.628703	8661.7	3.11059	0.301256	10.3254	5.40965e-25	4.73088e-24	12.3338	4.09103	0.96128	4.25582	2.08285e-05	0.000280288	39.652	0.944777	0.597124	1.58221	0.113601	0.255834	67.849	0.898874	0.393234	2.28585	0.0222631	0.0475129	45.6895	-4.44105	0.601843	-7.37909	1.59369e-13	9.7873e-13	14.681	2.24
Cara00s6014g005000	6014	1608	2291	+	probable glutathione S-transferase	0	1.5772	27.6709	52.8679	96.2855	4.25985	20.2566	0.953078	0.661407	0.920595	0.178551	0	114.612	1.09864	0.294757	3.72727	0.000193566	0.000417994	39.9854	0.569057	0.310776	1.83109	0.0670877	0.209928	65.7231	0.457846	0.3553	1.28862	0.197531	0.377318	149.127	1.80451	0.365335	4.93933	7.83905e-07	4.42028e-06	134.172	-3.23861	0.3002	-10.7882	3.91387e-27	6.86928e-26	43.4827	0.738657
Cara00s6014g005040	6014	28697	30832	+	2-methylene-furan-3-one reductase-like	0	0.262286	2.75629	5.3227	36.8692	1.53597	4.57593	0	0.222645	0	0	0	583.635	0.357608	0.120289	2.9729	0.00295002	0.00541106	1.27297	2.72729	1.6911	1.61273	0.106803	0.286273	3.98415	0.965828	1.15036	0.839588	0.40114	0.601259	17.9602	2.818	0.830383	3.39362	0.000689756	0.00219985	17.3889	-4.47541	0.882349	-5.07216	3.93334e-07	1.2583e-06	3.65873	1.55502
Cara00s6015g005000	6015	17391	18728	+	probable glutathione S-transferase	1.2389	15.158	31.8776	28.0783	135.855	11.714	56.844	8.32653	13.8887	7.92588	7.25423	1.30453	1248.55	1.14934	0.180982	6.35055	2.14553e-10	8.18358e-10	19.8853	1.07452	0.454019	2.36667	0.0179487	0.0804918	29.5189	-0.178882	0.380107	-0.470609	0.63792	0.790587	70.7967	2.30788	0.340117	6.78553	1.15661e-11	1.27452e-10	67.9392	-3.5008	0.359045	-9.75031	1.83911e-22	2.33458e-21	41.0759	2.27327
Cara00s6015g005010	6015	24185	24928	-	probable glutathione S-transferase	1.22044	6.50749	10.0643	12.7465	38.132	0.235381	2.01486	0	0.212219	0	0	0	2079.59	-0.0916393	0.201006	-0.455904	0.648459	0.709185	7.00327	0.625029	0.869533	0.71881	0.472258	0.700107	11.2318	0.351986	0.558445	0.630296	0.528501	0.70971	22.4509	1.60865	0.486132	3.30908	0.00093602	0.00289549	17.1578	-7.19464	1.16498	-6.17575	6.58514e-10	2.85752e-09	1.35041	3.00578
Cara00s6058g005020	6058	14351	15272	+	unnamed protein product	0.405119	0	12.6555	7.88083	8.50301	84.8919	0.820331	2.29243	8.12057	6.33076	53.0492	191.346	3137.28	-0.984567	0.129448	-7.60586	2.83017e-14	1.40352e-13	5.35163	5.64502	1.25416	4.50102	6.7627e-06	0.000102847	10.0964	-0.679454	0.794019	-0.855715	0.392155	0.592663	7.69335	0.135467	1.0243	0.132253	0.894784	0.929462	55.9739	3.36973	0.695177	4.8473	1.25155e-06	3.77738e-06	51.6686	-6.69299
Cara00s6061g005010	6061	27648	29153	-	chaperonin mitochondrial	19.383	2134.98	2096.04	2647.37	1459.12	620.216	2696.01	1967.47	914.337	4322.24	1882.17	2835.99	1033.13	0.138736	0.133474	1.03942	0.298609	0.367516	1789.9	-0.0296011	0.170099	-0.174023	0.861848	0.936465	2334.86	0.345191	0.1407	2.45339	0.0141518	0.0528366	2016.06	-0.826387	0.169688	-4.87004	1.11577e-06	6.14205e-06	1034	-1.18991	0.225404	-5.279	1.29893e-07	4.38443e-07	1988.73	2.11299
Cara00s6061g005020	6061	31733	32667	-	gibberellin-regulated 11-like	74.8646	729.269	2619.45	3414.72	7168.3	5884.63	9714.67	6082.78	7127.33	11285	16739.5	37098.6	157.073	3.81949	0.498123	7.66776	1.75024e-14	8.81368e-14	1415.12	1.84219	0.186354	9.88545	4.814e-23	9.54916e-21	2971.27	0.393463	0.188635	2.08584	0.0369927	0.111906	4772.62	1.10307	0.248499	4.43893	9.04088e-06	4.23437e-05	6823.57	-0.239226	0.259053	-0.923464	0.355765	0.42995	9365.86	0.716716
Cara00s6061g005030	6061	35305	37298	+	flavanone 3-hydroxylase	571.968	1281.24	755.77	510.078	156.082	636.181	247.693	444.517	327.947	363.46	426.662	4136.54	152.959	0.104909	0.310665	0.337691	0.735596	0.784955	862.536	-0.766028	0.29432	-2.6027	0.0092492	0.0481991	623.369	-0.563744	0.262749	-2.14556	0.0319079	0.0999225	336.974	-1.67675	0.180359	-9.29676	1.44788e-20	3.67225e-19	461	2.07396	0.185976	11.1518	7.01982e-29	1.35572e-27	531.06	-1.36236
Cara00s6067g005020	6067	16116	16653	-	unnamed protein product	1.26498	0	0	0.761117	0	10.0616	2.25774	15.1579	4.18179	0	0.807073	6.49982	2495.02	0.843418	0.207647	4.06179	4.86986e-05	0.000112882	0	NA	NA	NA	NA	NA	0.37106	2.0281	3.48588	0.581804	0.560699	0.734815	0.406838	-1.87885	3.77175	-0.498137	0.618387	0.717203	6.19046	5.67882	1.36577	4.15798	3.21079e-05	8.11555e-05	7.41841	-2.12918
Cara00s6146g005020	6146	48258	49306	+	unnamed protein product	615.134	31.6888	6.48505	3.2965	0	0	0	0.971843	0	0	0	0	500.899	0.921591	0.268602	3.43106	0.000601228	0.00121674	16.1587	-2.2765	0.506448	-4.49502	6.95621e-06	0.000105441	4.78584	-0.972666	1.0826	-0.898454	0.368944	0.57009	1.7628	-3.99394	2.31907	-1.72222	0.0850301	0.148753	0	NA	NA	NA	NA	NA	0	NA
Cara00s6192g005000	6192	946	1564	-	Werner Syndrome-like exonuclease	6.98926	64.7858	73.0954	63.5216	29.7934	53.9399	46.4886	55.97	65.1735	47.3092	33.1066	115.585	1025.04	-0.147252	0.248504	-0.592554	0.55348	0.622458	58.3144	0.16162	0.285259	0.566573	0.571004	0.770552	67.1592	-0.199144	0.251413	-0.792101	0.428302	0.625451	46.226	-1.06271	0.294489	-3.60866	0.000307779	0.00106428	46.4829	0.899642	0.373881	2.40623	0.0161183	0.0269762	60.3575	-0.213605
Cara00s6227g005030	6227	31616	34744	-	Cytochrome P450 87A3	1243.74	81.2898	29.2643	9.45047	6.51415	1.56235	0.386024	1.40701	0.229666	0	3.73827	99.8816	155.059	-1.03286	0.26593	-3.88395	0.000102773	0.000229123	270.799	0.428202	0.237694	1.80149	0.0716263	0.219993	322.822	-0.346365	0.335568	-1.03217	0.30199	0.500907	179.567	-2.20381	0.80469	-2.7387	0.00616824	0.015454	32.2472	-2.90602	0.830102	-3.5008	0.000463859	0.000999246	4.99911	-4.28323
Cara00s6227g005000	6227	1	4668	-	cytochrome P450 87A3-like isoform X1	964.575	272.048	367.842	288.612	61.4692	7.93524	0.376289	0.269191	0.459332	0	0.400781	126.22	48.5445	-0.416467	0.276917	-1.50394	0.132596	0.17932	46.8095	-1.4805	0.54624	-2.71036	0.00672111	0.0372934	18.9923	-1.62075	0.564159	-2.87287	0.00406767	0.0194214	7.73266	-0.497106	0.685226	-0.725463	0.468168	0.583353	3.87358	-1.98191	1.07913	-1.83658	0.0662713	0.0972978	1.16762	-1.95171
Cara00s6327g005000	6327	6377	10880	+	nitronate monooxygenase	237.374	794.07	604.11	434.261	715.432	687.066	607.72	170.343	331.663	229.708	1351.42	94.9122	0.867617	-1.6496	2.07788	-0.793883	0.427263	0.501061	591.862	-0.400209	0.199866	-2.00238	0.0452434	0.158063	510.749	-0.470163	0.223433	-2.10427	0.0353551	0.108018	526.014	0.753094	0.23129	3.25606	0.00112969	0.00342693	742.487	-0.0128184	0.225564	-0.0568283	0.954682	0.965083	777.148	-0.183196
Cara00s6424g005000	6424	3617	5873	+	C2H2-like zinc finger	3.26374	2.84158	9.74875	10.3531	2.919	55.1894	3.07807	13.9438	1.35353	0.580822	1.99113	33.75	60.7877	2.87191	0.591344	4.85658	1.19429e-06	3.29777e-06	5.31145	1.90039	1.12369	1.6912	0.0907982	0.258196	9.86755	0.0978457	1.02476	0.0954817	0.923932	0.96043	6.73707	-1.79385	1.11146	-1.61396	0.106537	0.179669	35.2426	4.28279	0.604145	7.08901	1.3508e-12	7.60334e-12	35.0459	-4.1295
Cara00s6444g005010	6444	11346	13204	-	cytochrome b561 domain-containing At4g18260-like	0	15.7716	9.57483	10.7217	0	3.15538	0	0	0	0	0	25.8491	1452.7	0.391406	0.135571	2.88708	0.00388834	0.00700899	10.722	-0.679164	0.629108	-1.07957	0.280335	0.523934	9.96485	0.159585	0.588878	0.270999	0.786392	0.886838	5.73555	-5.69499	1.46922	-3.87619	0.000106103	0.00040433	1.93905	4.00544	2.14609	1.86639	0.0619873	0.0916449	1.90059	-4.37827
Cara00s6459g005000	6459	4438	15698	+	anthocyanidin 3-O-glucosyltransferase 2-like	119.561	46.2103	24.9878	9.63286	1.05899	0	0.398874	0.762578	0.66453	1.17303	1.11826	13.5275	679.075	-1.2402	0.230616	-5.37776	7.54177e-08	2.33925e-07	30.1351	-0.912335	0.368939	-2.47286	0.0134036	0.064415	17.0026	-1.36393	0.482977	-2.824	0.00474286	0.0219638	5.58697	-3.11711	1.15369	-2.70187	0.00689508	0.0170464	0.474692	-2.75833	3.72801	-0.739893	0.459365	0.534481	0.239588	1.43053
Cara00s6504g005010	6504	10030	12173	+	replication A 70 kDa DNA-binding subunit B-like isoform X1	37.0764	34.1247	30.7614	14.2221	4.32547	97.7347	12.8167	45.2876	2.39596	34.4865	125.619	32.6637	3.1057	-0.565916	1.03847	-0.544949	0.585789	0.652665	27.4743	-0.175251	0.445135	-0.393704	0.6938	0.847154	22.1283	-1.10526	0.51552	-2.14398	0.0320343	0.100245	9.38504	-1.6734	0.740858	-2.25873	0.0239001	0.0505119	62.1192	4.53151	0.660095	6.86494	6.65191e-12	3.52343e-11	66.5351	-2.9272
Cara00s6531g005000	6531	2862	8120	+	DNA-binding SMUBP-2	1161.55	75.5597	111.619	222.763	540.417	123.989	200.423	145.45	265.237	194.507	150.561	60.5897	1404.29	0.133992	0.101071	1.32573	0.18493	0.240891	79.1465	0.571659	0.279948	2.04201	0.0411502	0.147555	164.678	1.00391	0.149423	6.71853	1.83564e-11	6.07828e-10	341.092	1.31172	0.147715	8.88007	6.68168e-19	1.48322e-17	317.889	-2.07565	0.237886	-8.72539	2.65275e-18	2.43001e-17	194.615	0.685194
Cara00s6592g005000	6592	6147	11743	+	aspartyl protease AED3-like	26.5363	73.9935	167.289	560.112	27.7268	50.7452	1.01821	0	0.439044	0.856035	4.11002	1346.45	1258.8	1.48429	0.128566	11.545	7.82826e-31	8.82588e-30	102.144	1.18463	0.524043	2.26056	0.0237865	0.0994862	358.07	1.74791	0.611509	2.85835	0.00425852	0.0201547	311.002	-4.30993	0.710788	-6.0636	1.3311e-09	1.13447e-08	43.5358	0.921298	0.84866	1.08559	0.27766	0.346923	31.1571	-5.63396
Cara00s6594g005000	6594	6809	12487	+	aspartyl protease AED3-like	22.5347	67.7856	166.983	427.466	26.8533	54.276	0.842916	0.626197	0.66871	0.285345	2.22083	2385.46	1548.06	-0.967387	0.128598	-7.52256	5.37156e-14	2.61585e-13	99.3972	1.30362	0.472806	2.7572	0.0058298	0.0333598	292.82	1.35941	0.475117	2.86121	0.00422032	0.020018	239.724	-3.9634	0.376394	-10.5299	6.28758e-26	2.42718e-24	45.3433	1.0609	0.792723	1.3383	0.180798	0.238277	33.2148	-6.03057
Cara00s6605g005000	6605	36408	39104	+	anoctamin At1g73020	30.5972	3.38184	4.62672	3.29307	11.2453	2.65823	4.23038	2.45808	5.09449	4.43844	10.1278	26.3565	3.98897	-0.20566	1.16786	-0.1761	0.860215	0.888941	3.38443	0.462376	1.10621	0.417981	0.675961	0.837132	3.87876	-0.473328	0.974116	-0.485905	0.627035	0.782873	6.37487	1.80277	0.842195	2.14057	0.0323089	0.0653508	6.66082	-2.03222	0.772265	-2.63151	0.0085007	0.0149714	4.13002	0.670155
Cara00s6623g005010	6623	39305	40349	+	B3 domain-containing REM10-like	0	0	0	0	0	3.85777	0	0	0	0	0	27.9727	652.825	0.90428	0.136744	6.61296	3.76721e-11	1.52209e-10	0	NA	NA	NA	NA	NA	0	NA	NA	NA	NA	NA	0	NA	NA	NA	NA	NA	2.37102	4.29392	2.12731	2.01848	0.0435414	0.0666764	2.32689	-4.66866
Cara00s6683g005000	6683	9468	13013	+	DNA ligase 1	0	3.68514	2.31008	0.253706	0.376562	1.22462	0	0	0	0	0	79.0111	253.744	-5.23757	0.345818	-15.1454	8.12235e-52	1.80366e-50	2.53625	-0.650416	1.31181	-0.495816	0.620024	0.803086	1.25236	-2.88434	1.90469	-1.51433	0.129941	0.281508	0.288953	0.381362	3.81695	0.099913	0.920413	0.946495	0.919737	1.68473	2.21129	0.761876	0.446134	0.521426	0.73674	-3.01568
Cara00s6687g005010	6687	9031	12778	+	ankyrin repeat-containing At5g02620	1418.29	342.543	411.962	522.676	282.338	14.7349	46.7233	29.4462	19.4072	6.15051	4.10967	18.2458	1029.76	-0.154596	0.0926908	-1.66787	0.095341	0.133458	319.204	0.269614	0.138619	1.94501	0.0517743	0.174309	459.949	0.350939	0.123465	2.84241	0.00447744	0.0209937	395.632	-0.853919	0.14935	-5.71758	1.08051e-08	8.1391e-08	135.326	-4.19875	0.505631	-8.30399	1.00675e-16	8.10519e-16	36.8316	1.65027
Cara00s6744g005000	6744	7527	18811	-	---NA---	55.0332	3.35347	7.33346	1.26411	1.88281	13.6335	11.5639	6.09628	5.97387	6.48526	7.26763	8.22724	4047.12	-0.455287	0.128513	-3.54275	0.000395981	0.000822049	4.52072	1.12956	0.76838	1.47006	0.141546	0.343879	4.23106	-2.51808	0.963592	-2.61322	0.00896935	0.0365936	1.44348	0.589782	2.40584	0.245146	0.806343	0.865497	9.22146	2.9262	0.994393	2.9427	0.00325362	0.00616093	15.1334	-0.246856
Cara00s6814g005000	6814	21154	21715	+	F-box SNE-like	0.403024	30.5476	63.0314	50.9063	64.9114	40.6423	1.39066	4.84828	3.54245	1.22746	4.28299	4.50737	339.243	0.923772	0.157281	5.87339	4.26978e-09	1.47323e-08	39.565	1.04854	0.298477	3.51297	0.000443129	0.00390432	55.9965	-0.300672	0.301086	-0.998624	0.317977	0.519394	53.9286	0.387369	0.363326	1.06617	0.286345	0.400244	54.0551	-0.631626	0.371242	-1.70138	0.088871	0.126747	25.2691	-4.83402
Cara00s6815g005000	6815	18165	18726	+	F-box SNE-like	2.04704	3.97598	24.0909	23.8954	43.9081	28.9663	0.963307	4.24171	3.73828	2.98006	3.13898	12.2214	51.8472	2.40603	0.333564	7.21309	5.46962e-13	2.48384e-12	11.8598	2.69469	0.587689	4.58523	4.53492e-06	7.22301e-05	23.6013	-0.00391902	0.328423	-0.0119329	0.990479	0.995466	30.8288	0.910103	0.369402	2.46372	0.0137504	0.0313085	37.4488	-0.548904	0.362942	-1.51237	0.130439	0.178644	17.9745	-4.83734
Cara00s6912g005010	6912	9153	14639	+	MDIS1-interacting receptor like kinase 2-like	0	0.786859	0.742386	20.533	91.7648	2.84662	6.9819	1.87027	2.41263	1.45712	2.92952	1.19382	463.485	-0.892571	0.165477	-5.39393	6.89336e-08	2.14688e-07	0.647229	-0.231824	2.2391	-0.103535	0.917539	0.964391	10.5012	4.78206	1.04467	4.57759	4.70365e-06	5.85181e-05	48.6702	2.19091	0.464242	4.71932	2.36631e-06	1.22459e-05	42.7736	-4.94752	0.595222	-8.31207	9.40487e-17	7.58678e-16	5.8917	1.28701
Cara00s6923g005010	6923	24751	26465	+	vinorine synthase-like	43.8936	95.0943	53.4668	16.7739	0	0	0.239206	0	0.212219	0.580822	0	0.237396	189.531	-0.00700854	0.196606	-0.0356476	0.971563	0.976993	62.8648	-0.815971	0.294603	-2.76973	0.00561021	0.0323911	34.4559	-1.66434	0.363328	-4.58081	4.63183e-06	5.77808e-05	8.97206	-6.34147	1.35708	-4.67289	2.96994e-06	1.51236e-05	0	NA	NA	NA	NA	NA	0.143105	0.712887
Cara00s6966g005000	6966	10196	25798	+	BONZAI 3 isoform X2	0	1.97247	0	0.253706	2.62567	83.213	135.314	225.3	198.328	213.281	341.3	49.8622	4868.59	-0.756767	0.153749	-4.9221	8.5622e-07	2.39982e-06	0.835481	-3.41332	2.38649	-1.43027	0.152641	0.360617	0.123687	0.742974	3.53381	0.210247	0.833475	0.911531	1.21356	3.11216	1.93639	1.6072	0.108011	0.181647	52.3591	5.05779	0.651234	7.76647	8.07039e-15	5.52727e-14	131.222	0.699823
Cara00s7045g005010	7045	21177	26039	-	unnamed protein product	67.0649	674.503	559.782	657.48	465.501	419.627	510.72	421.117	325.991	470.232	306.304	1183.66	967.332	-0.619198	0.160202	-3.8651	0.000111044	0.00024678	522.216	-0.271986	0.14577	-1.86586	0.062061	0.198505	598.975	0.240646	0.108677	2.21433	0.026806	0.0874726	542.966	-0.465296	0.122293	-3.80476	0.000141943	0.0005271	466.157	-0.105053	0.117394	-0.894879	0.370852	0.445576	558.524	0.279106
Cara00s7053g005010	7053	5300	10106	+	nucleobase-ascorbate transporter 7	40.0509	91.1039	40.2247	35.8044	19.1745	229.901	438.543	1035.05	329.068	686.335	532.067	202.055	0.26488	-1.66556	3.5322	-0.471536	0.637258	0.699161	55.5676	-1.15845	0.358987	-3.227	0.00125097	0.00934013	37.3552	-0.162681	0.333091	-0.488397	0.625269	0.781596	27.0228	-0.876637	0.572543	-1.53113	0.125737	0.206168	149.981	3.64039	0.488987	7.44475	9.71256e-14	6.07288e-13	401.783	0.927974
Cara00s7189g005000	7189	8272	11322	-	cytochrome P450 87A3-like	907.814	70.8902	25.5787	6.91391	6.30179	2.59872	1.4751	0.603003	0.229666	0.285345	1.85626	128.142	1613.88	0.50659	0.145805	3.47444	0.000511921	0.0010458	40.8678	-1.48056	0.651632	-2.27209	0.0230813	0.0972685	15.9616	-1.8796	0.695606	-2.7021	0.00689025	0.0296466	6.27446	-0.10964	0.929511	-0.117955	0.906104	0.937273	4.40309	-1.21343	1.28925	-0.941193	0.346606	0.420703	2.44635	-0.829712
Cara00s7242g005010	7242	13158	14226	+	cysteine ase inhibitor CPI-4	6260.1	0.815607	1.283	0.249884	17.1605	0.2075	0	0	0	0	0	0	24.2641	4.85106	0.829811	5.84598	5.0359e-09	1.72632e-08	0.887309	0.508173	2.06606	0.245963	0.805711	0.907353	0.753824	-2.04079	2.0335	-1.00358	0.315579	0.516759	7.19798	5.8337	1.30876	4.45743	8.29491e-06	3.90985e-05	7.82307	-6.05452	1.31491	-4.6045	4.13451e-06	1.1711e-05	0.125354	-0.729785
Cara00s7259g005010	7259	16768	17928	+	PREDICTED: uncharacterized protein LOC108223437	130.821	201.115	151.976	89.4453	46.3239	4.62901	20.4623	4.3637	4.20292	2.64154	3.08365	7.16795	35.8108	3.53445	0.440031	8.03226	9.5691e-16	5.18697e-15	149.478	-0.417382	0.293323	-1.42295	0.154752	0.363842	118.827	-0.757306	0.230944	-3.27918	0.00104109	0.0063284	66.9222	-0.913109	0.3397	-2.68798	0.0071885	0.017675	23.5895	-3.29357	0.565011	-5.82921	5.569e-09	2.19151e-08	15.0452	2.14491
Cara00s7350g005040	7350	18617	20261	+	serine carboxypeptidase-like	2.09413	15.4148	52.3439	238.706	233.582	16.7592	27.3589	8.71947	14.7538	5.82212	3.58867	3.46258	13.5097	1.18231	0.671511	1.76068	0.078293	0.111827	28.6089	1.80904	0.84763	2.13424	0.0328234	0.125983	143.438	2.19706	0.280125	7.84314	4.39421e-15	2.44931e-13	223.444	-0.00185868	0.316599	-0.00587078	0.995316	0.996832	114.54	-3.74404	0.554299	-6.75454	1.43289e-11	7.35641e-11	26.437	0.693198
Cara00s7393g005000	7393	91105	98041	+	protease Do-like chloroplastic	1394.67	326.244	303.913	260.465	203.929	21.359	0.587018	1.2742	4.44351	4.64909	6.5759	49.9368	624.455	1.16354	0.783709	1.48465	0.137635	0.185311	266.67	-0.113203	0.145269	-0.779262	0.435826	0.669367	277.642	-0.21431	0.146123	-1.46664	0.142475	0.300793	223.133	-0.318546	0.155483	-2.04875	0.0404867	0.0792497	104.335	-3.22716	0.349731	-9.22754	2.76928e-20	2.97596e-19	13.2199	-5.12352
Cara00s7399g005000	7399	22490	26591	-	lignin-forming anionic peroxidase	7.3286	5.63534	0.784458	3.06807	25.5697	0	2.04821	0.242961	1.78271	0.886432	1.68455	0.17295	1724.66	0.940715	0.813188	1.15682	0.247345	0.311603	2.71965	-2.8803	1.50062	-1.9194	0.0549334	0.181973	1.903	2.00458	1.5813	1.26768	0.204911	0.38636	12.1311	3.09218	0.78931	3.91757	8.94456e-05	0.000345574	11.423	-7.34313	1.21056	-6.0659	1.31215e-09	5.51899e-09	1.22695	3.7429
Cara00s7404g005000	7404	8232	11434	+	receptor kinase FERONIA	3870.03	1246.16	1177.35	929.452	88.2167	87.641	26.3983	40.9778	38.797	32.0563	19.2106	25.1329	232.707	0.203051	0.145012	1.40024	0.161443	0.213587	1025.19	-0.0846448	0.209514	-0.404005	0.686209	0.842706	1035	-0.333948	0.178569	-1.87014	0.0614647	0.163739	533.423	-3.36835	0.249185	-13.5174	1.23394e-41	1.26581e-39	93.2947	0.0416243	0.319484	0.130286	0.89634	0.921716	68.509	-1.72449
Cara00s7406g005000	7406	7859	15134	+	probable LRR receptor-like serine threonine- kinase At1g34110	288.293	793.165	582.507	327.333	31.587	3.78309	6.40257	13.0263	15.211	6.39281	0.807073	1.7975	1613.67	-1.1178	0.403255	-2.77193	0.0055725	0.00980057	581.66	-0.45158	0.534363	-0.84508	0.398066	0.636526	446.102	-0.820408	0.422377	-1.94236	0.0520938	0.145217	188.095	-3.34745	0.340019	-9.84489	7.21169e-23	2.2169e-21	16.4382	-3.00106	1.10586	-2.71379	0.00665179	0.0119348	6.10562	0.746815
Cara00s7408g005020	7408	47856	71650	-	probable RNA-dependent RNA polymerase 1	28.7514	307.398	403.793	190.264	65.2612	371.821	113.646	278.388	142.836	220.958	177.463	308.589	2092.95	-0.250076	0.185456	-1.34844	0.177518	0.232281	1865.91	0.784582	0.497926	1.5757	0.115095	0.3004	1864.54	-1.46496	0.502503	-2.91531	0.0035533	0.0173944	578.008	-3.37642	0.270798	-12.4684	1.11051e-35	7.92572e-34	182.752	1.31193	0.244983	5.35517	8.54775e-08	2.94896e-07	301.394	0.258568
Cara00s7408g005000	7408	755	6871	-	probable RNA-dependent RNA polymerase 1	524.217	1618.15	2799.34	1007.61	94.958	228.177	273.687	584.026	408.436	302.695	341.263	189.536	497.962	-0.854072	0.2503	-3.4122	0.000644417	0.0012999	300.565	0.391862	0.367046	1.06761	0.285696	0.529447	291.3	-1.07638	0.327653	-3.2851	0.00101945	0.00621537	128.624	-1.51277	0.341731	-4.4268	9.56435e-06	4.45743e-05	257.828	2.55819	0.346198	7.38939	1.47509e-13	9.09254e-13	291.96	-1.71129
Cara00s7413g005000	7413	518	2690	+	UDP-glycosyltransferase 83A1-like	0	3.18315	13.6429	18.5404	0.759396	0.550103	0	0	0	0	0.714203	0.237396	158.07	-3.69043	0.393639	-9.37516	6.90695e-21	4.96136e-20	7.10363	2.0799	0.925875	2.24642	0.0246771	0.102163	15.8251	0.444383	0.62666	0.709131	0.478243	0.669341	10.2328	-4.62048	1.22882	-3.7601	0.000169842	0.000621253	0.67571	-0.370035	2.88828	-0.128116	0.898057	0.923053	0.327459	-1.86812
Cara00s7413g005020	7413	9854	11024	+	clathrin assembly At1g25240	30.4101	20.6147	18.0515	8.42713	61.0953	2.83186	15.1799	4.40104	3.79062	0.887687	30.4385	1.90686	7.56647	-2.11023	0.705686	-2.99033	0.00278678	0.00513484	16.3624	-0.228544	0.446135	-0.512275	0.608459	0.795437	13.0148	-1.08889	0.491234	-2.21665	0.0266469	0.0870733	29.6273	2.89611	0.534413	5.41923	5.98566e-08	4.03061e-07	29.1066	-4.37075	0.602951	-7.24893	4.20084e-13	2.48268e-12	10.8066	2.40055
Cara00s7416g005000	7416	8604	18062	+	unnamed protein product	36.3682	72.5594	5.2406	5.86274	0.376562	0.941524	0.689141	0.201001	0.664812	0.285345	0.714203	5.78722	3411.06	-2.33982	0.182524	-12.8193	1.27925e-37	1.83687e-36	32.951	-3.78727	0.495665	-7.64079	2.15892e-14	1.61028e-12	5.4597	0.165239	0.692588	0.238582	0.81143	0.90096	3.29066	-3.86308	1.45833	-2.64897	0.0080738	0.0196001	0.745433	1.28491	3.672	0.349921	0.726398	0.781861	0.981967	-0.466178
Cara00s7417g005050	7417	64085	68685	+	unnamed protein product| partial	70.464	5.02551	7.67076	9.95113	0.376562	0.415001	0.882153	0	0.439044	0	0	0	39.4751	-3.14937	0.432263	-7.28578	3.19806e-13	1.47708e-12	5.36896	0.614136	0.963338	0.637508	0.523794	0.737886	8.65085	0.368785	0.743869	0.495766	0.62006	0.778312	5.47748	-4.62582	1.37704	-3.35925	0.000781552	0.00246423	0.42242	0.152582	3.81064	0.040041	0.96806	0.975451	0.778585	1.0297
Cara00s7418g005020	7418	23966	27212	+	unnamed protein product	48.9015	41.7184	48.3893	44.3899	19.9065	0	0.717618	0	0.229666	0	0	0	125.465	0.680366	0.549214	1.2388	0.21542	0.275683	38.0811	0.221279	0.49415	0.447797	0.6543	0.823853	45.5419	-0.116207	0.470619	-0.246923	0.804967	0.897313	31.9031	-1.13559	0.521496	-2.17756	0.0294387	0.0603405	8.86793	-6.97531	1.42185	-4.90581	9.30446e-07	2.85083e-06	0.429314	2.20347
Cara00s7419g005000	7419	447	4662	-	unnamed protein product| partial	309.232	251.458	355.45	442.899	277.194	19.4371	12.123	6.543	12.1947	3.48619	7.68788	2.56022	20.3982	-0.296248	0.455185	-0.650831	0.515156	0.58649	256.578	0.49245	0.245205	2.00833	0.0446088	0.156367	392.614	0.327936	0.235887	1.39023	0.16446	0.332585	350.74	-0.644539	0.190045	-3.39151	0.000695082	0.00221492	135.784	-3.77694	0.577419	-6.54108	6.10772e-11	2.94348e-10	18.9095	-0.688157
Cara00s7443g005000	7443	12633	19160	+	protease Do-like chloroplastic	725.363	158.914	148.001	118.375	117.393	9.73741	0.376289	0.691352	1.31713	3.20972	0.876149	15.2289	4.60254	1.49995	1.00617	1.49075	0.136027	0.183368	129.879	-0.11263	0.211629	-0.532207	0.594583	0.786835	130.977	-0.314889	0.220134	-1.43044	0.15259	0.315862	111.536	0.0218533	0.25934	0.0842651	0.932846	0.954885	58.4803	-3.56907	0.348879	-10.2301	1.4538e-24	2.14485e-23	6.09003	-4.56952
Cara00s7453g005000	7453	103693	104902	+	GEM 8	0	40.4198	6.72154	2.53706	0	0	0	0	0	0	0	0.436712	0.536979	0.132307	2.69268	0.0491359	0.960811	0.968446	19.9521	-2.58939	0.945481	-2.7387	0.00616826	0.0348724	4.51697	-1.40553	1.96283	-0.716072	0.473947	0.665708	1.35613	-3.61506	3.70646	-0.97534	0.329392	0.446336	0	NA	NA	NA	NA	NA	0	NA
Cara00s7469g005000	7469	38838	53462	+	cysteine-rich receptor kinase 10	79.3904	109.94	77.8415	45.9881	93.4119	4.37532	1.84443	2.90236	14.525	2.63267	3.64345	5.06076	171.632	-1.25531	0.232623	-5.39631	6.80236e-08	2.11999e-07	79.4113	-0.499387	0.41704	-1.19746	0.231128	0.466875	60.7348	-0.75149	0.450641	-1.6676	0.0953945	0.225408	62.9185	1.05197	0.333064	3.15845	0.00158608	0.00464305	44.4047	-4.33877	0.529607	-8.19243	2.55996e-16	1.98157e-15	3.72789	-1.25557
Cara00s7475g005000	7475	3278	5734	+	G-type lectin S-receptor-like serine threonine- kinase LECRK3	3799.63	114.2	120.189	377.024	406.529	22.289	20.1281	3.64646	9.29842	2.68333	5.17742	17.2578	534.857	-0.647646	0.190375	-3.40194	0.000669088	0.00134699	99.1306	0.0687386	0.319009	0.215476	0.829397	0.919732	244.819	1.65705	0.212984	7.78019	7.2418e-15	3.92358e-13	368.618	0.141154	0.157033	0.89888	0.368717	0.486915	195.4	-4.13011	0.430476	-9.5943	8.44902e-22	1.01943e-20	25.4128	-0.158854
Cara00s7514g005030	7514	19990	22593	-	NRT1 PTR FAMILY -like	0	43.5247	16.3485	11.1959	1.02364	0.622501	0	0	0	0	0	0.62956	1133.53	-0.241058	0.226999	-1.06194	0.288265	0.356551	25.3253	-1.40116	0.632598	-2.21492	0.0267652	0.108464	13.4903	-0.53903	0.762013	-0.707376	0.479333	0.670049	6.41288	-3.35456	1.26875	-2.644	0.00819332	0.0198523	0.844399	-0.692831	3.509	-0.197444	0.84348	0.878591	0.376063	-2.04323
Cara00s7517g005010	7517	20036	24556	+	beta-glucosidase 12-like	512.254	4.63983	2.03809	0.261739	0	0	0	0	0	0	0	0	408.44	-2.10399	0.199043	-10.5705	4.0831e-26	3.75697e-25	2.82876	-1.20304	1.04502	-1.15122	0.249643	0.488776	1.13318	-2.7131	1.85252	-1.46455	0.143044	0.301693	0.140193	-0.58042	3.81695	-0.152064	0.879136	0.918285	0	NA	NA	NA	NA	NA	0	NA
Cara00s7590g005000	7590	46044	55186	-	argonaute 4A-like	1.6121	3.53312	16.6734	3.32305	2.12425	0.550103	31.8317	29.5558	22.3285	10.3433	42.4145	25.3865	4.25264	5.40367	1.34191	4.02685	5.65288e-05	0.000130001	8.55507	2.12635	0.968343	2.19586	0.028102	0.112313	9.82943	-2.32256	0.796575	-2.91568	0.00354918	0.0173765	2.65225	-0.592212	1.30507	-0.453778	0.649989	0.744476	1.29091	-1.856	2.04239	-0.908739	0.363488	0.437778	19.3864	5.74398
Cara00s7675g005010	7675	9082	11350	+	probable xyloglucan endotransglucosylase hydrolase 30	12177	4107.1	2624.56	1557.98	1549.35	78.2413	174.702	88.5881	294.515	80.5183	155.588	111.82	863.784	0.0825656	0.0952356	0.866961	0.385963	0.459007	2849.86	-0.649685	0.193188	-3.36297	0.000771087	0.00623135	2057.46	-0.748644	0.211569	-3.53853	0.000402356	0.0028237	1469.91	0.0254043	0.157512	0.161285	0.871869	0.914819	740.855	-4.2574	0.241699	-17.6145	1.9079e-69	2.69309e-67	151.714	1.15016
Cara00s7678g005020	7678	22597	25787	+	WAT1-related At1g25270-like	4.1269	2.63271	0	1.01482	39.4167	1522.78	1031.91	1355.67	1005.35	1310.03	6143.84	357.823	917.486	-8.62392	0.511397	-16.8635	8.35405e-64	2.58834e-62	1.11515	-3.82385	3.42454	-1.1166	0.264164	0.505398	0.494747	2.44248	3.46057	0.705803	0.480311	0.670873	16.7584	5.31031	1.14617	4.6331	3.60223e-06	1.81031e-05	954.322	5.31928	0.510322	10.4234	1.93929e-25	3.04678e-24	1536.07	-0.569448
Cara00s7679g005010	7679	3677	6269	+	laccase-11	0	47.9425	15.2924	19.3616	0	0	0	0	0	0	0	0	131.19	5.30669	0.489971	10.8306	2.46474e-27	2.39581e-26	26.7615	-1.63538	0.531682	-3.07586	0.00209893	0.0144322	17.0091	0.346739	0.638706	0.542877	0.587214	0.753962	10.3601	-6.54834	1.45106	-4.51281	6.39741e-06	3.08011e-05	0	NA	NA	NA	NA	NA	0	NA
Cara00s7679g005020	7679	7010	8269	-	syntaxin-112-like	2.43669	69.0161	66.1197	90.339	62.6224	21.3353	137.104	93.2136	70.1462	186.141	111.415	136.9	3591.67	-1.27362	0.106618	-11.9456	6.84156e-33	8.34442e-32	57.1706	-0.0360224	0.326683	-0.110267	0.912197	0.961563	77.0313	0.458428	0.271488	1.68858	0.0913007	0.218283	74.0616	-0.496337	0.308701	-1.60783	0.107873	0.181465	41.1269	-1.50463	0.487505	-3.08639	0.00202604	0.0039659	94.9778	2.6737
Cara00s7681g005020	7681	16217	22368	+	TRANSPORT INHIBITOR RESPONSE 1-like	124.036	156.028	122.167	96.9442	57.6833	71.0092	7.74443	27.7457	12.2481	13.5107	27.5338	438.834	1908.03	-0.213796	0.108579	-1.96902	0.0489502	0.0728797	117.698	-0.363494	0.214503	-1.69459	0.0901538	0.256991	107.717	-0.32917	0.180908	-1.81955	0.0688282	0.178251	75.554	-0.721239	0.251055	-2.87283	0.00406807	0.0106965	69.4194	0.345965	0.368175	0.939675	0.347384	0.421452	47.3658	-3.21092
Cara00s7685g005000	7685	2962	4170	-	heavy metal-associated isoprenylated plant 3-like	47.5793	2.75932	2.31787	0.757296	0.341213	0.65413	1.65142	4.03292	2.21417	4.11893	4.67268	3.29451	20.5952	7.69656	1.11836	6.88202	5.90084e-12	2.50992e-11	2.14718	-0.315395	1.09223	-0.288763	0.772763	0.890531	1.50423	-1.59322	1.46058	-1.09081	0.275356	0.471855	0.545704	-0.911832	2.93576	-0.310595	0.756109	0.828551	0.555506	0.759568	2.98821	0.254188	0.79935	0.84164	1.38412	1.37246
Cara00s7690g005000	7690	398	8109	-	UDP-glycosyltransferase 74G1-like	0	13.9516	50.4299	56.9585	91.4039	15.8665	14.0561	6.21694	6.82403	2.37772	5.81892	17.2524	305.043	2.36966	0.865529	2.73781	0.00618494	0.0108059	27.1966	1.87741	0.452923	4.1451	3.39671e-05	0.000432059	52.6845	0.178364	0.42261	0.422055	0.672985	0.816576	67.9539	0.713937	0.452478	1.57784	0.114603	0.190782	50.5836	-2.46645	0.481841	-5.11881	3.07463e-07	9.95707e-07	17.945	-0.178167
Cara00s7694g005020	7694	40465	41192	+	B3 domain-containing At1g05920-like	0.428661	36.3892	10.3536	11.2116	4.86224	4.59888	2.23844	2.6569	16.6306	3.80319	2.5923	4.38408	152.315	-2.21544	0.284655	-7.78287	7.09001e-15	3.66376e-14	19.7856	-1.80704	0.712903	-2.53476	0.0112523	0.0561194	10.6019	0.112563	0.724166	0.155438	0.876476	0.934524	7.99564	-1.18777	0.736006	-1.6138	0.10657	0.179701	4.99941	-0.0261561	0.827502	-0.0316085	0.974784	0.98074	4.11164	-1.02975
Cara00s7731g005010	7731	62069	62420	+	cyclin-dependent kinase inhibitor SMR9	1.61629	0	1.6818	15.4159	11.1908	12.98	0	0	1.31713	1.14138	4.96594	24.2951	46.235	3.74426	1.40664	2.66184	0.00777137	0.0133761	0.709827	2.74343	2.43868	1.12497	0.260604	0.501725	8.38305	3.17501	1.24738	2.54533	0.0109173	0.042758	12.8055	-0.43944	1.44501	-0.304108	0.761046	0.832428	12.9526	0.270385	1.11368	0.242786	0.808171	0.849241	7.79174	-6.41995
Cara00s7741g005000	7741	19386	20049	+	unnamed protein product	0.40766	32.0429	31.4854	76.2639	90.5513	30.6429	10.4558	5.24864	9.30666	1.44825	1.54312	72.2078	198.143	8.19961	0.716103	11.4503	2.34238e-30	2.58739e-29	26.8796	-0.0469452	0.347756	-0.134995	0.892616	0.951887	53.0741	1.27801	0.281459	4.54065	5.60811e-06	6.83094e-05	77.9857	0.282262	0.276782	1.0198	0.307824	0.423247	59.3271	-1.52129	0.338601	-4.49286	7.02722e-06	1.93368e-05	24.6987	-1.54081
Cara00s7753g005010	7753	5465	8194	-	sorbitol dehydrogenase	1584.96	217.284	96.9818	13.4672	0.341213	0	0	0	0	0	0.626568	2.07981	4.75576	-1.23904	0.780496	-1.5875	0.112399	0.154698	133.058	-1.168	0.265963	-4.39157	1.12538e-05	0.000161509	54.3145	-2.84095	0.363574	-7.81393	5.54325e-15	3.04366e-13	7.34486	-5.06326	1.35161	-3.7461	0.000179606	0.000652884	0.153801	-1.32287	3.81694	-0.346578	0.728909	0.781861	0	NA
Cara00s7754g005000	7754	1093	14026	-	spermidine hydroxycinnamoyl transferase	171.507	106.718	57.139	52.6975	4.91413	0.183368	0.188145	0.755113	0.222645	1.20468	7.03411	2.50749	600.568	-1.14103	0.302845	-3.7677	0.000164758	0.000358839	69.3424	-0.890535	0.37331	-2.38551	0.0170554	0.0772504	53.9784	-0.107703	0.249153	-0.432276	0.665541	0.811209	30.2003	-3.41759	0.644786	-5.30036	1.15576e-07	7.42555e-07	2.29649	-4.23172	2.15467	-1.96398	0.0495325	0.0749404	0.222465	-0.00844662
Cara00s7754g005030	7754	67683	69045	-	spermidine hydroxycinnamoyl transferase	4.88212	15.6575	29.1291	41.8653	51.3199	0.183368	0.188145	0.269191	0.222645	0	1.30623	1.212	3.90066	1.65412	1.24759	1.32585	0.184889	0.240854	18.9494	0.926729	0.498863	1.85768	0.063214	0.201124	34.9196	0.532153	0.450267	1.18186	0.23726	0.426789	43.401	0.321847	0.553629	0.581341	0.561011	0.667453	22.9899	-7.62285	1.22116	-6.24231	4.31159e-10	1.90971e-09	0.222465	-0.00844662
Cara00s7755g005000	7755	9424	10789	+	spermidine hydroxycinnamoyl transferase	14.4883	124.557	978.609	839.604	57.1223	4.38055	0.193012	1.0243	0.44529	0.295477	0.469857	7.9675	5193.4	-4.65214	0.139651	-33.3127	2.5324e-243	1.6519e-240	465.756	2.97419	0.365627	8.13449	4.13679e-16	3.90252e-14	892.084	-0.211291	0.407392	-0.518641	0.604011	0.766404	472.571	-3.85081	0.651102	-5.91429	3.33307e-09	2.68652e-08	28.137	-3.67485	0.934937	-3.93059	8.47383e-05	0.000202639	2.76023	-4.1288
Cara00s7755g005010	7755	14265	14883	+	spermidine hydroxycinnamoyl transferase	10.8435	12.1148	20.0507	20.22	0	0.470762	0	0	0.212219	0	0.269467	3.24302	880.79	-2.6085	0.208374	-12.5184	5.92487e-36	8.07573e-35	13.61	0.766615	0.509392	1.50496	0.132334	0.329074	19.8334	0.0265193	0.422567	0.0627575	0.94996	0.974176	10.8229	-6.61019	1.30099	-5.08089	3.75666e-07	2.22816e-06	0.289172	1.18473	3.80603	0.311276	0.755591	0.804979	0.284741	-1.56016
Cara00s7765g005010	7765	32031	37506	-	ABC transporter G family member 15-like	1585.87	519.814	297.321	97.2109	3.56607	13.3313	2.64423	2.22781	3.10029	7.47929	12.8442	123.235	13.6964	2.65608	0.676315	3.92728	8.59104e-05	0.000193562	346.062	-0.808244	0.399657	-2.02234	0.0431408	0.152709	194.26	-1.61482	0.503956	-3.20428	0.00135399	0.0078553	53.4691	-4.71133	0.674145	-6.9886	2.77645e-12	3.28984e-11	9.80015	1.93073	0.835007	2.31224	0.0207645	0.0340127	9.61436	-2.33347
Cara00s7773g005000	7773	29570	37910	+	cinnamoyl- reductase 1-like	859.136	88.7763	61.237	73.8559	34.9743	60.5925	34.9672	29.0248	12.5983	23.0596	29.8618	88.4861	15.469	0.382368	0.511468	0.747588	0.454709	0.528326	63.489	-0.560558	0.22563	-2.48441	0.0129766	0.0627745	66.4507	0.276846	0.184413	1.50123	0.133296	0.286707	53.9063	-1.04187	0.320356	-3.25224	0.00114499	0.00346907	52.9407	0.833858	0.364307	2.28889	0.0220857	0.0359963	57.4254	-0.791775
Cara00s7773g005020	7773	64658	68671	+	WAT1-related At5g64700-like	0	0.262286	0	0	13.5465	368.387	15.3926	149.155	57.4021	40.767	90.8844	157.516	249.524	0.430265	0.170735	2.52008	0.0117328	0.0195908	0.111306	-1.16232	3.53381	-0.328913	0.742221	0.874771	0	NA	NA	NA	NA	NA	5.55967	6.20304	1.47827	4.19615	2.71489e-05	0.00011619	232.561	4.82203	0.576293	8.36733	5.8936e-17	4.83971e-16	231.332	-4.57872
Cara00s7835g005000	7835	38786	39460	+	cyclin-dependent kinase inhibitor SMR9	0	0	1.75447	11.6403	6.40156	16.448	0	0	0.878088	0.285345	1.66334	4.22968	102.202	-0.27455	0.192002	-1.42993	0.152736	0.203425	0.740076	2.79772	1.99208	1.40442	0.160193	0.371381	6.57645	2.73292	1.09931	2.48603	0.0129177	0.0490116	8.83257	-0.843323	1.67858	-0.502401	0.615385	0.714869	12.9514	1.42037	1.25949	1.12774	0.259431	0.327079	9.88532	-6.76037
Cara00s7865g005020	7865	46979	50524	-	AP2-like ethylene-responsive transcription factor PLT2	0	2.65168	27.476	60.4185	88.53	1719.26	1342.38	1631.32	715.118	903.405	953.619	696.862	49.1763	-1.08362	0.375802	-2.88349	0.00393291	0.00708304	12.7285	3.47555	0.841157	4.13187	3.5982e-05	0.000454224	43.0982	1.13976	0.571024	1.996	0.0459339	0.132275	68.6676	0.583584	0.570838	1.02233	0.306625	0.421882	1097	4.32939	0.294423	14.7047	6.01726e-49	3.58866e-47	1839.47	-0.362046
Cara00s7882g005000	7882	14673	15766	-	DNA-damage-repair toleration DRT100	4.12779	1.54864	1.79424	12.4451	14.5699	25.3661	38.1688	9.27261	1.98706	1.18316	4.19731	103.257	971.631	-0.746453	0.151656	-4.92202	8.56547e-07	2.40037e-06	1.41586	0.163777	1.65727	0.0988233	0.921279	0.966223	7.01117	2.80303	1.09754	2.55392	0.0106518	0.0419594	12.6319	0.258835	0.766717	0.337588	0.735674	0.812325	22.1116	0.850526	0.759994	1.11912	0.263088	0.33098	38.1212	0.590378
Cara00s7895g005020	7895	26216	31934	-	unnamed protein product	2661.24	601.139	460.433	425.934	262.517	94.9105	21.1292	20.4013	31.4823	17.1792	163.557	200.826	454.048	-1.5131	0.211922	-7.1399	9.33965e-13	4.17945e-12	449.118	-0.383639	0.162422	-2.36198	0.0181774	0.0812493	435.716	-0.104667	0.15188	-0.689146	0.490731	0.678889	335.751	-0.663725	0.170887	-3.884	0.000102751	0.000392981	175.78	-1.41933	0.305176	-4.65086	3.30559e-06	9.45832e-06	69.6363	-2.16367
Cara00s7898g005020	7898	27638	29997	+	benzyl alcohol O-benzoyltransferase	14.572	63.0338	14.9635	7.10061	22.838	0.366736	1.00049	0.918583	1.34679	0.602342	4.68733	5.9325	97.185	0.730026	0.340527	2.14381	0.0320478	0.0494645	33.0096	-2.07986	0.632051	-3.29065	0.000999548	0.00774829	10.8061	-1.06582	0.752015	-1.41728	0.1564	0.321003	13.1548	1.70961	0.723641	2.36251	0.0181515	0.0398181	10.4056	-5.7581	1.30507	-4.41211	1.02368e-05	2.76502e-05	0.817031	1.33691
Cara00s7900g005000	7900	15428	21354	+	BEL1-like homeodomain 1	165.509	47.7147	48.5109	29.0252	3.14789	0	0.398874	0.470192	0.219522	0.285345	0.249581	0.17295	532.159	0.0446995	0.133469	0.334906	0.737696	0.786714	40.7082	0.0119887	0.295741	0.0405378	0.967664	0.984427	38.0674	-0.735947	0.313594	-2.34681	0.0189347	0.0666955	16.8266	-3.1312	0.73626	-4.25285	2.11071e-05	9.22078e-05	1.41472	-4.33498	2.25668	-1.92095	0.0547377	0.082028	0.239588	1.43053
Cara00s7901g005030	7901	25731	30423	-	phospholipid:diacylglycerol acyltransferase 2	8.56854	3.93516	19.8662	19.795	17.7825	53.7592	11.6517	28.5494	11.995	11.8202	13.923	184.521	1104.01	-0.0333701	0.152474	-0.218857	0.826761	0.860919	10.0497	2.3324	0.700069	3.33167	0.000863279	0.00684228	19.4744	0.00448572	0.471913	0.00950538	0.992416	0.99636	17.8909	-0.127954	0.518631	-0.246715	0.805129	0.864647	40.9881	1.64895	0.467515	3.52705	0.00042022	0.0009112	39.262	-2.22294
Cara00s7902g005020	7902	22474	25691	-	ankyrin repeat-containing At5g02620	968.41	262.837	300.593	394.157	184.556	11.4663	25.497	24.7102	15.4734	0.899075	2.24071	7.86521	21.856	-2.53291	0.537171	-4.71527	2.41394e-06	6.45007e-06	238.376	0.190121	0.17568	1.0822	0.279164	0.522644	341.901	0.399223	0.12166	3.28146	0.00103271	0.00628265	286.69	-1.05998	0.200675	-5.28209	1.27719e-07	8.15308e-07	89.5794	-3.94513	0.481602	-8.19168	2.57601e-16	1.99358e-15	22.1531	1.13747
Cara00s7904g005040	7904	9466	12995	-	mitochondrial uncoupling 2	10.6118	134.065	177.713	240.208	240.814	270.629	248.879	281.933	257.652	239.544	148.641	219.303	311.349	-1.62579	0.354516	-4.58593	4.51965e-06	1.17433e-05	131.847	0.414454	0.242302	1.71048	0.0871764	0.251042	205.63	0.4404	0.139439	3.15836	0.0015866	0.00897414	227.363	0.0353396	0.161591	0.218699	0.826885	0.88138	274.055	0.215134	0.1586	1.35645	0.174955	0.23139	312.04	-0.123477
Cara00s7936g005000	7936	63037	74414	+	agamous-like MADS-box AGL8 homolog	0	9.9472	5.61557	30.8912	42.3312	13.3215	0	6.62684	3.04978	4.08979	11.2473	8.41533	379.988	0.19926	0.345354	0.576973	0.563958	0.632159	6.58857	-0.830294	0.736945	-1.12667	0.259882	0.500861	18.0236	2.47987	0.553555	4.4799	7.46787e-06	8.78568e-05	33.9234	0.484804	0.46067	1.05239	0.292622	0.406656	27.1029	-1.61361	0.561341	-2.87456	0.00404587	0.00753352	7.99265	-6.45689
Cara00s7950g005000	7950	11096	12282	+	unnamed protein product	1865.13	31.6986	28.2502	20.1526	5.92123	7.14226	1.58055	3.11877	1.94933	1.75511	10.6644	32.9566	0	NA	NA	NA	NA	NA	25.3722	-0.189387	0.331685	-0.570984	0.56801	0.768368	23.813	-0.480104	0.334733	-1.43429	0.151489	0.314148	13.2141	-1.74345	0.569719	-3.0602	0.00221191	0.00624916	7.03381	0.3152	0.80731	0.390432	0.696217	0.75591	5.2477	-2.1522
Cara00s7981g005010	7981	4217	9108	-	IAA-amino acid hydrolase ILR1-like 4	4864.27	1830.66	1756.06	1754.75	7586.55	850.528	947.204	562.61	889.975	777.276	1555.81	747.31	304.161	1.45726	0.175138	8.32066	8.74759e-17	5.03293e-16	1517.68	-0.0666652	0.112446	-0.592863	0.553273	0.758146	1727.31	0.00569008	0.0860678	0.0661116	0.947289	0.972856	4052.71	2.14449	0.106032	20.2249	5.91331e-91	6.22199e-88	3913.34	-3.11064	0.241477	-12.8817	5.70578e-38	1.94587e-36	1078.51	0.151891
Cara00s7982g005040	7982	37562	43716	-	DUF1666 family	0.808143	190.484	327.791	249.763	183.281	1591.54	1568.38	1830.71	1574	2173.94	2592.25	2532.21	43.0316	-0.381172	0.553155	-0.689087	0.490769	0.563627	219.176	0.785282	0.255475	3.07381	0.00211342	0.0145161	283.83	-0.385303	0.160322	-2.40331	0.0162474	0.0590623	208.844	-0.415949	0.227122	-1.83139	0.0670429	0.121763	1060.67	3.1658	0.229853	13.7731	3.69858e-43	1.65706e-41	1897.83	-0.0276586
Cara00s7982g005070	7982	73769	74384	-	auxin-responsive SAUR72	0	1.01778	43.4752	14.2597	7.07372	4.37512	1.57466	0	1.11344	3.84874	10.2669	26.5932	0.0882609	0.496579	3.53381	0.140522	0.888247	0.910123	18.7841	5.99308	1.04116	5.75613	8.60664e-09	2.46941e-07	28.3367	-1.59933	0.362197	-4.41563	1.00715e-05	0.00011528	10.5255	-0.991366	0.686351	-1.4444	0.148626	0.236568	5.84017	-0.642244	0.966304	-0.66464	0.506281	0.580423	3.57814	-1.45316
Cara00s7983g005040	7983	40061	45934	-	DUF1666 family	7.37173	285.102	382.921	444.465	405.541	1095.57	1355.25	1329.95	1065.99	1525.2	1862.55	2169.82	4.85358	-0.493342	0.835558	-0.590434	0.5549	0.623824	282.523	0.425945	0.1894	2.24891	0.0245179	0.101608	406.905	0.222023	0.100546	2.20818	0.0272319	0.0885146	404.316	-0.0991342	0.134417	-0.737514	0.46081	0.576161	855.068	1.47848	0.216086	6.84208	7.80504e-12	4.10745e-11	1471.58	0.300103
Cara00s7984g005000	7984	2629	7140	-	short-chain dehydrogenase TIC chloroplastic-like	0.428661	527.456	423.06	489.159	15.8518	0.415001	0	0	0	0	0.249581	0.474793	1160.51	0.251308	0.211866	1.18617	0.235557	0.298421	402.172	-0.317446	0.119524	-2.65591	0.00790937	0.0425275	448.465	0.214719	0.210519	1.01995	0.307752	0.507466	268.2	-4.91938	0.351906	-13.9792	2.08699e-44	2.57911e-42	7.34213	-5.20313	1.26472	-4.11407	3.88745e-05	9.71969e-05	0.250709	-1.48981
Cara00s7985g005000	7985	4041	4512	-	trigger factor-like	1.6281	5.91689	4.10598	2.82926	1.02364	29.6703	26.8899	16.4181	84.0862	51.8392	28.5491	22.2219	113.44	1.8429	0.267694	6.88434	5.80579e-12	2.47064e-11	4.23776	-0.430115	0.927398	-0.463787	0.6428	0.816754	3.40959	-0.551732	0.929	-0.593898	0.55258	0.728439	1.93735	-1.38261	1.59917	-0.864581	0.387269	0.504848	18.7091	4.80943	0.941902	5.10608	3.28909e-07	1.06196e-06	33.9595	-0.151089
Cara00s8007g005000	8007	4503	9285	-	glutathione S-transferase U9	0	0	20.2465	11.3964	11.2575	0.413876	0.381156	0.603003	0.44529	0.306865	0	1.4948	210.488	-0.676379	0.195835	-3.45382	0.000552699	0.0011237	8.53193	6.32596	1.39022	4.55033	5.35622e-06	8.38555e-05	15.4978	-0.81962	0.780106	-1.05065	0.293418	0.491993	10.6931	0.00251671	0.908006	0.00277169	0.997789	0.998584	5.26079	-4.69375	1.53074	-3.06631	0.00216715	0.00422261	0.478217	-0.0647248
Cara00s8039g005010	8039	80608	81795	-	unnamed protein product	1178.81	42.9756	25.1538	20.1545	20.3913	9.67735	3.81563	4.30436	4.41486	3.50771	9.11944	20.0154	49.3016	-2.30277	0.434008	-5.30583	1.12161e-07	3.41826e-07	28.8366	-0.764416	0.337106	-2.26759	0.0233544	0.0981348	22.2748	-0.311829	0.380847	-0.818779	0.412913	0.611959	19.1523	0.051972	0.483019	0.107598	0.914314	0.942864	15.0682	-1.03026	0.467599	-2.20329	0.0275742	0.0440001	8.1084	-1.37189
Cara00s8054g005010	8054	8907	12726	+	replication A 70 kDa DNA-binding subunit B	28.438	557.072	630.097	840.885	1421.28	657.679	2365.84	1367.66	2131.74	2476.49	1744.17	1370.92	32.9297	0.422372	0.392821	1.07523	0.282272	0.350052	502.134	0.179241	0.196925	0.910198	0.362718	0.605111	724.118	0.425502	0.131644	3.23221	0.00122835	0.00725878	1034.36	0.792046	0.240037	3.29968	0.000967965	0.00298503	1041.11	-1.06891	0.281748	-3.79385	0.000148332	0.000342527	1813.49	1.84047
Cara00s8089g005000	8089	49414	50416	+	sodium-coupled neutral amino acid transporter 7	14.6588	11.4891	9.1378	8.6436	8.72164	0	0.239206	0.242961	0	0	0	2.21603	9.2999	-0.785158	0.538655	-1.45763	0.144944	0.194043	8.72998	-0.382033	0.533976	-0.715451	0.474331	0.701636	8.75363	-0.0658737	0.511521	-0.12878	0.897532	0.94631	8.20727	0.0483938	0.627113	0.0771693	0.938489	0.958265	3.90085	-5.79385	1.45271	-3.9883	6.65485e-05	0.000161186	0.143105	0.712887
Cara00s8139g005030	8139	28215	30528	+	G-type lectin S-receptor-like serine threonine- kinase LECRK3	1.28598	28.9153	30.1187	31.7436	7.85421	19.8072	10.7721	57.9202	35.3913	3.82722	15.7802	3.63347	514.645	-0.298622	0.10244	-2.9151	0.00355576	0.0064432	24.9733	0.0512696	0.538768	0.0951609	0.924187	0.967382	30.3642	0.0809805	0.534619	0.151473	0.879602	0.936264	20.2134	-1.98818	0.751123	-2.64695	0.0081222	0.0197007	15.6866	1.38905	0.692427	2.00606	0.0448501	0.0684853	18.3662	-0.875977
Cara00s8197g005020	8197	35526	39060	-	RS-norcoclaurine 6-O-methyltransferase-like	67.7378	0.262286	2.42925	3.53659	0.765668	0	0	0.242961	0	0	0	0.345901	9.28902	0.840829	0.594745	1.41376	0.157431	0.208862	1.14096	2.54301	2.4747	1.0276	0.304137	0.548314	2.93485	0.532915	2.00226	0.266157	0.790118	0.888787	2.20536	-2.19062	2.30164	-0.951766	0.341216	0.458611	0.342042	-2.27314	3.76623	-0.603558	0.546137	0.619319	0	NA
Cara00s8207g005010	8207	72228	73328	-	unnamed protein product	0.40766	0	21.781	325.483	69.0443	80.0161	11.2606	20.9427	40.1193	13.6065	4.91221	0.17295	181.095	-1.11008	0.369192	-3.00679	0.00264026	0.00488162	9.19252	6.43595	1.17991	5.45461	4.90816e-08	1.21206e-06	171.22	3.89118	0.265444	14.6591	1.17752e-48	7.1014e-46	202.456	-2.20927	0.286515	-7.71086	1.24977e-14	1.89716e-13	80.0072	0.261676	1.28853	0.203081	0.839072	0.874971	54.5891	-2.82558
Cara00s8222g005010	8222	34243	36983	+	probable 2-oxoglutarate-dependent dioxygenase AOP1	0	415.712	91.7628	33.0844	7.24446	2.1826	4.33651	20.0918	12.2732	4.58704	2.26255	4.96402	31.524	1.43063	0.635043	2.2528	0.0242715	0.038302	214.939	-2.18591	0.300607	-7.27164	3.55143e-13	2.18179e-11	61.4132	-1.4675	0.336532	-4.36067	1.29666e-05	0.000144419	20.6756	-2.1497	0.512803	-4.19205	2.7644e-05	0.000118048	4.58471	-1.66329	0.934648	-1.77959	0.0751424	0.109043	3.91689	0.984133
Cara00s8225g005000	8225	24378	24781	+	probable 2-oxoglutarate-dependent dioxygenase AOP1	0	577.581	169.119	53.7199	5.83172	3.48468	2.97817	25.2427	15.6699	5.5279	2.46322	0.17295	25.631	-0.609633	0.407404	-1.49638	0.134554	0.181617	316.144	-1.77639	0.13993	-12.6949	6.31152e-37	3.92566e-34	109.381	-1.64607	0.216831	-7.59149	3.16258e-14	1.55334e-12	31.1378	-3.16727	0.500315	-6.33054	2.44301e-10	2.28987e-09	4.74968	-0.68302	1.38207	-0.494199	0.621166	0.688638	3.87238	-0.227836
Cara00s8226g005010	8226	18658	22910	-	caffeic acid 3-O-methyltransferase-like	4.90312	57.3746	349.268	743.769	360.736	9.73889	0.193012	2.48795	4.81276	1.71207	22.6163	6.96373	63.3683	1.78742	0.37427	4.77577	1.79025e-06	4.84989e-06	171.936	2.62542	0.406532	6.45808	1.06043e-10	4.4423e-09	537.764	1.09139	0.343925	3.17335	0.00150689	0.00861387	545.858	-1.01164	0.641839	-1.57615	0.11499	0.191306	166.951	-5.15072	0.69484	-7.41281	1.23648e-13	7.6696e-13	5.9565	-5.28478
Cara00s8229g005000	8229	17920	19255	+	vinorine synthase-like	0	14.5201	1.53342	0.261739	0	0	0	0	0	1.77286	0	0	4.33056	-0.0995765	1.44887	-0.0687268	0.945207	0.956758	6.7981	-3.26547	0.838926	-3.89244	9.92399e-05	0.00107746	0.879874	-2.29505	2.05818	-1.11509	0.264813	0.460046	0.140193	-0.58042	3.81695	-0.152064	0.879136	0.918285	0	NA	NA	NA	NA	NA	0	NA
Cara00s8233g005000	8233	18334	21559	+	Pyridoxal phosphate-dependent transferases superfamily	25.4806	54.8413	48.4404	35.941	24.2134	0.962855	0.427351	0.425196	0	0.57069	0.20039	0.218356	1117.19	-1.99667	0.269983	-7.39552	1.40851e-13	6.68115e-13	43.7181	-0.208257	0.331073	-0.629036	0.529326	0.741711	41.5247	-0.421392	0.35031	-1.20291	0.22901	0.417074	29.1702	-0.537887	0.404665	-1.32921	0.183777	0.28119	11.4144	-4.52827	0.868119	-5.21618	1.82648e-07	6.07261e-07	0.832196	-1.24191
Cara00s8283g005010	8283	32794	41262	+	nucleobase-ascorbate transporter 1	313.616	179.904	119.772	42.8959	3.60142	38.5179	2.25557	15.0792	12.4373	9.37789	44.9783	171.075	23.5932	3.53833	0.869485	4.06946	4.71225e-05	0.000109381	126.858	-0.59696	0.206674	-2.88842	0.00387186	0.0239513	79.9722	-1.47495	0.26754	-5.513	3.52776e-08	6.98865e-07	24.4328	-3.5234	0.594319	-5.92847	3.05777e-09	2.482e-08	25.2996	3.44689	0.722972	4.76767	1.86369e-06	5.49341e-06	24.5746	-4.16525
Cara00s8313g005010	8313	15957	28743	-	agamous-like MADS-box AGL8 homolog	0.428661	67.7613	22.941	60.9952	4.24223	19.8371	0	3.07324	0.449188	1.7222	4.12104	0.655068	2.26153	0.164309	1.20404	0.136465	0.891453	0.912691	38.3876	-1.55165	0.404162	-3.83918	0.000123448	0.00130214	41.3029	1.40764	0.312976	4.49758	6.87298e-06	8.16677e-05	34.3822	-3.77665	0.560806	-6.73432	1.64698e-11	1.77739e-10	14.0978	2.25097	0.806587	2.79074	0.00525881	0.00959893	11.8962	-7.03088
Cara00s8345g005010	8345	8766	12446	+	probable receptor kinase At1g30570	121.027	83.441	126.826	224.08	39.395	153.588	9.1184	22.0633	20.9941	29.8681	109.337	440.739	23.9633	0.358932	0.455709	0.787634	0.430911	0.504705	88.9389	0.60924	0.193844	3.14294	0.00167263	0.011937	172.825	0.830492	0.163616	5.07586	3.85738e-07	6.13778e-06	136.098	-2.47258	0.230693	-10.7181	8.37378e-27	3.44601e-25	112.057	2.00802	0.269262	7.45748	8.81932e-14	5.53901e-13	97.7603	-4.08606
Cara00s8373g005000	8373	180	3279	+	cytochrome P450 86B1-like	11.9164	158.479	354.651	87.1835	14.6369	7.54171	1.58751	1.69246	5.26557	0.887687	19.8685	65.674	224.376	3.99313	0.346047	11.5393	8.36233e-31	9.4251e-30	216.664	1.16174	0.488277	2.37927	0.0173472	0.0783688	216.362	-2.01262	0.453063	-4.44226	8.90197e-06	0.000103373	52.6671	-2.55053	0.545549	-4.67517	2.93707e-06	1.49728e-05	11.1788	-0.89946	0.736038	-1.22203	0.221697	0.285127	5.48309	-2.22197
Cara00s8374g005000	8374	2	1739	-	late blight resistance homolog R1B-14	367.165	652.13	864.807	787.659	471.211	486.476	604.207	652.975	718.816	1063.5	2227.63	278.664	65.5329	0.110521	0.279448	0.395497	0.692476	0.747767	641.607	0.404051	0.204083	1.97984	0.0477217	0.16439	812.394	-0.127328	0.108163	-1.17718	0.239124	0.429054	614.691	-0.710281	0.207103	-3.42961	0.000604453	0.00195522	509.669	0.0938133	0.280099	0.33493	0.737678	0.789505	654.493	0.308505
Cara00s8390g005030	8390	47983	48582	-	RALF-like 27	219.294	249.273	1105.32	627.166	4.51076	0	0	0	0	0	1.59231	4.56363	264.791	2.21893	0.304066	7.29752	2.93114e-13	1.3586e-12	572.346	2.15068	0.227837	9.43956	3.74351e-21	6.33068e-19	851.075	-0.808807	0.160326	-5.04475	4.54119e-07	7.09691e-06	337.486	-7.11993	0.461024	-15.4437	8.31371e-54	1.69154e-51	2.01781	-4.83962	2.63735	-1.83503	0.0665007	0.0975914	0	NA
Cara00s8390g005040	8390	51254	52420	-	RALF-like 27	316.86	583.103	1284.03	1003.49	51.7894	0.941524	0.818242	0.485921	0.222645	0.59221	1.93839	98.6404	212.747	-0.130575	0.212097	-0.615636	0.538135	0.607933	789.461	1.13889	0.134899	8.44254	3.10512e-17	3.43218e-15	1124.87	-0.347573	0.126746	-2.74228	0.00610138	0.026894	558.276	-4.24974	0.372509	-11.4084	3.79584e-30	1.97722e-28	23.6948	-5.84816	1.12242	-5.2103	1.88537e-07	6.25305e-07	1.05876	-0.191717
Cara00s8399g005020	8399	32219	36388	+	SIEVE ELEMENT OCCLUSION B-like	25.7949	21.5927	2.15449	2.05002	0	0	0	0	0	0	0	3.19284	195.898	-2.84881	0.30155	-9.44725	3.47852e-21	2.53727e-20	20.261	-1.96796	0.497115	-3.95875	7.53417e-05	0.000848363	7.09474	-1.09714	0.637178	-1.72188	0.0850918	0.207721	14.0342	2.65486	0.576537	4.60484	4.12786e-06	2.05104e-05	14.0713	-3.48795	0.672065	-5.1899	2.10402e-07	6.93855e-07	10.6145	2.66101
Cara00s8399g005010	8399	23041	25159	+	D-galacturonate reductase-like	43.0631	37.973	9.8788	4.57394	28.2433	2.36484	15.3615	10.0671	6.18524	4.1556	4.84181	15.4063	487.643	-1.36275	0.15136	-9.00334	2.1896e-19	1.45903e-18	10.0611	-3.30091	0.750384	-4.39896	1.08769e-05	0.000156961	2.06923	-0.0867762	1.1568	-0.0750139	0.940204	0.969075	1.09792	-3.30892	2.3625	-1.4006	0.161334	0.253107	0	NA	NA	NA	NA	NA	0	NA
Cara00s8426g005010	8426	46633	50458	-	replication A 70 kDa DNA-binding subunit B	36.1193	791.81	877.6	1139.21	2071.77	998.415	3536.64	2172.77	3224.68	3979.44	2616.6	2215.11	578.733	0.415802	0.112963	3.68087	0.000232442	0.000497299	706.121	0.147559	0.197443	0.747352	0.454851	0.685349	992.785	0.385628	0.140407	2.74651	0.0060233	0.0266329	1461.48	0.897588	0.232494	3.8607	0.000113063	0.000428333	1541.94	-1.01028	0.255045	-3.96117	7.45845e-05	0.000179651	2719.92	1.8181
Cara00s8450g005000	8450	13625	15649	-	B3 domain-containing At5g66980	0.836321	1.57372	2.3546	4.57325	165.818	1577.57	2931.9	5103.6	1539.97	1235.85	488.979	611.599	167.916	7.69631	0.63364	12.1462	6.01103e-34	7.62685e-33	1.66433	0.514937	2.32716	0.221272	0.82488	0.917475	3.40809	0.984548	1.1593	0.849258	0.395737	0.596495	70.6078	5.2108	0.542838	9.59919	8.05757e-22	2.26171e-20	1044.39	3.29601	0.408499	8.06859	7.1112e-16	5.3318e-15	2708.44	0.887471
Cara001g005450	sq0001	635358	649197	-	unnamed protein product	24.9918	1.81422	11.2721	8.94327	0.382834	2.06099	0	0	0	0.295477	0.757882	3.99961	58.7188	0.837241	0.439843	1.9035	0.0569752	0.0836683	1.06437	0.789749	2.02148	0.390679	0.696034	0.848697	1.41471	-0.368838	1.62044	-0.227615	0.819945	0.905585	5.06872	3.1036	1.11349	2.78728	0.00531526	0.0135499	78.6272	3.53857	0.508023	6.96537	3.27536e-12	1.78058e-11	89.449	-2.07466
Cara001g005520	sq0001	802181	805729	-	unnamed protein product	122.011	9.91185	15.3161	6.15721	0.753125	1.30451	0	0	0.222645	0.306865	0.579332	2.99218	516.862	-0.830354	0.155732	-5.33195	9.71617e-08	2.97803e-07	1398	-0.205347	0.171163	-1.19972	0.230249	0.465827	1063.92	-1.27771	0.128008	-9.98147	1.83723e-23	2.3715e-21	350.662	-4.2251	0.213381	-19.8007	2.93724e-87	2.92351e-84	91.8882	1.97779	0.290531	6.8075	9.93101e-12	5.1697e-11	82.0942	-3.49839
Cara001g005630	sq0001	931621	940222	+	DNA cytosine-5-methyltransferase CMT3-like	52.6676	2307.48	2620.9	2862.19	2013.45	1242.37	6606.13	2805.35	3854.18	10252.2	7404.87	4604.23	825.228	0.203527	0.127889	1.59144	0.111511	0.153625	59.1178	-0.0127327	0.271076	-0.046971	0.962536	0.982236	66.2056	-0.0994935	0.243142	-0.409198	0.682394	0.82207	60.5261	-0.0105916	0.303836	-0.0348596	0.972192	0.98107	30.8159	-3.77192	0.609494	-6.1886	6.07011e-10	2.64786e-09	2.99793	-2.84344
Cara001g005980	sq0001	1357834	1365139	-	cytokinin riboside 5 -monophosphate phosphoribohydrolase LOG8-like	0.40766	39.9771	34.9071	13.6926	0	0.366736	0	0	0	0	0.20039	0	1553.11	-0.530264	0.142759	-3.71441	0.000203682	0.000438956	5.52164	2.73291	0.979715	2.7895	0.00527902	0.0308874	9.92286	-0.326402	1.00772	-0.323901	0.746013	0.862234	4.94174	-4.47152	1.85091	-2.41585	0.0156984	0.0351399	1.4376	2.43202	1.75739	1.38388	0.166394	0.221377	1.23859	-3.76308
Cara001g006100	sq0001	1504667	1506056	+	probable acyl-activating enzyme peroxisomal	11.1398	103.736	115.31	118.263	98.3559	26.6399	16.5148	13.2372	9.65774	8.64721	3.80923	26.1681	153.267	-0.24797	0.195904	-1.26577	0.205594	0.264488	18.0542	-0.245811	0.49903	-0.492577	0.622311	0.804515	15.5997	-0.62	0.480082	-1.29145	0.196549	0.376009	6.80434	-4.95075	1.33687	-3.70324	0.000212859	0.000763362	1.48091	2.51039	2.08028	1.20676	0.227526	0.291751	1.52062	-2.41843
Cara001g006350	sq0001	1795651	1798144	-	LRR receptor-like serine threonine- kinase GSO1	7.51754	433.983	507.816	382.099	28.3724	0.597244	3.75706	0.201001	1.98763	2.38785	7.454	44.424	2.11605	0.406104	1.16967	0.347196	0.728444	0.778922	191.154	0.624506	0.310224	2.01308	0.0441064	0.15508	226.903	-0.53087	0.28887	-1.83775	0.0661	0.173	105.264	-4.11824	0.50409	-8.16965	3.09294e-16	5.49463e-15	10.7973	-0.0629968	0.743801	-0.0846958	0.932503	0.948036	7.93287	-1.56591
Cara001g006540	sq0001	1968991	1972880	+	unnamed protein product	16052.7	647.374	1035.66	1030.73	709.973	549.556	591.469	591.457	706.16	780.589	883.016	679.055	0.757519	-0.0737098	2.4944	-0.0295502	0.976426	0.981042	10.6694	0.711638	0.61047	1.16572	0.243727	0.482092	10.5565	-1.31411	0.532364	-2.46845	0.01357	0.0510496	3.60171	-3.0276	1.41428	-2.14074	0.0322953	0.0653268	1.1358	0.842892	2.14683	0.392622	0.694599	0.754467	0.786973	-3.09945
Cara001g006590	sq0001	2013767	2020848	-	disease resistance response	6.1311	88.1196	49.0968	57.6864	30.4864	0.235381	0.421458	0.467156	0.212219	1.49129	0.670248	1.80262	4459.84	-3.01647	0.181502	-16.6194	5.03992e-62	1.50166e-60	2084.53	0.181133	0.188375	0.961555	0.336273	0.580061	2698.1	0.135689	0.117841	1.15146	0.249543	0.441093	2358.76	-0.47415	0.146072	-3.246	0.00117039	0.00353847	1664.77	-0.651881	0.254144	-2.56501	0.0103174	0.0179027	4704.74	2.40253
Cara001g006600	sq0001	2023200	2023785	-	disease resistance response	11.9987	405.493	599.438	358.291	146.689	12.4503	7.61903	7.55844	5.79457	4.07966	2.33554	31	58.8844	-1.76618	0.306678	-5.75907	8.45803e-09	2.84e-08	6.85208	-0.231969	0.804467	-0.288351	0.773078	0.890754	10.1985	0.829496	0.491297	1.68838	0.0913384	0.218311	62.3516	3.37753	0.359073	9.40624	5.1421e-21	1.35748e-19	61.0389	-6.50811	0.668446	-9.73618	2.11359e-22	2.67465e-21	2.67782	1.13678
Cara001g006730	sq0001	2169897	2170398	-	zinc finger A20 and AN1 domain-containing stress-associated 1-like	311.677	25.9297	19.891	29.41	27.9731	19.9106	23.9031	19.1529	56.4034	18.4738	27.8878	26.801	561.113	-4.52998	0.574414	-7.88626	3.1138e-15	1.64513e-14	5532.78	1.58635	0.224674	7.0607	1.65664e-12	9.18334e-11	7504.77	-0.841655	0.191237	-4.4011	1.07703e-05	0.000122668	6763.07	0.811796	0.1832	4.4312	9.37111e-06	4.37513e-05	4460.05	-4.33307	0.461893	-9.38113	6.52711e-21	7.38548e-20	407.47	-0.967402
Cara001g006860	sq0001	2373988	2382920	+	UDP-glycosyltransferase 74G1-like	1.26244	212.122	257.363	281.027	1246.98	62.9156	30.5746	32.3029	4.02576	10.7232	20.3893	15.6337	25.7008	3.89372	0.639377	6.08986	1.13007e-09	4.07103e-09	31.7219	-0.196675	0.701844	-0.280226	0.779304	0.893804	23.9003	-1.3475	0.767384	-1.75597	0.079094	0.197365	7.32213	-6.04853	1.45965	-4.14384	3.41545e-05	0.000143324	0.225066	1.01372	3.81435	0.265765	0.79042	0.834088	0.218306	-1.37898
Cara001g006880	sq0001	2412330	2414318	-	UDP-glycosyltransferase 74G1-like	2.09203	99.9867	141.088	86.6607	185.502	291.024	48.0317	52.0848	96.9732	53.1808	128.879	64.324	704.435	0.475549	0.301254	1.57857	0.114435	0.157163	92.6494	0.140181	0.191603	0.731622	0.464399	0.693528	114.921	0.0431715	0.210671	0.204924	0.837632	0.913491	103.678	-0.233437	0.238798	-0.977549	0.328298	0.445278	60.343	-1.84529	0.346102	-5.33163	9.73325e-08	3.33525e-07	25.933	-0.691232
Cara001g006890	sq0001	2442924	2444833	-	UDP-glycosyltransferase 74G1-like	2.14331	65.2664	85.8776	34.1208	87.6169	123.022	12.4673	12.2461	29.0589	15.6373	62.4361	52.7537	179.672	1.3807	0.249877	5.52553	3.28488e-08	1.04853e-07	1750.01	-0.387642	0.0997016	-3.88803	0.000101063	0.00109369	1576.5	-0.336311	0.100353	-3.35128	0.000804392	0.00509416	2104.5	1.2511	0.136548	9.16229	5.08084e-20	1.23425e-18	1655.83	-3.38787	0.155616	-21.7707	4.3945e-105	2.2314e-102	303.224	-0.603948
Cara001g006920	sq0001	2469739	2482594	-	UDP-glycosyltransferase 74G1-like	0.831685	69.2413	437.558	376.172	411.508	69.4801	7.0105	6.18469	9.72051	3.88927	25.1699	21.8871	72.4844	-1.84794	0.220983	-8.36237	6.14689e-17	3.56866e-16	3634.17	-1.57877	0.325557	-4.84944	1.23812e-06	2.25262e-05	1683.3	-0.756191	0.346981	-2.17934	0.0293062	0.0937293	918.778	-1.08601	0.339395	-3.19983	0.00137507	0.00408254	416.24	-1.16307	0.343821	-3.38277	0.000717581	0.00150511	212.479	-1.31402
Cara001g006950	sq0001	2531434	2545387	-	UDP-glycosyltransferase 74G1-like	198.303	2752.8	2220.84	1347.77	562.874	33.5852	10.9292	2.4341	5.7195	3.73101	34.2769	382.239	0.528135	-2.64714	2.58642	-1.02347	0.306083	0.375728	147.536	0.0950912	0.19281	0.493186	0.621881	0.804345	177.747	0.0253766	0.149109	0.170189	0.864862	0.928381	144.673	-0.622791	0.190659	-3.26652	0.00108878	0.00331924	57.8725	-3.44258	0.32939	-10.4514	1.44424e-25	2.28472e-24	16.3206	0.720018
Cara001g007050	sq0001	2697770	2701088	+	F-box LRR-repeat At3g58900 isoform X1	62.7576	3.29665	1.78506	30.6165	113.317	4.8489	7.78243	8.18729	3.74608	4.98635	2.92171	12.5048	44.6943	3.39033	0.508261	6.67045	2.55018e-11	1.04096e-10	398.15	0.223309	0.283905	0.78656	0.43154	0.665975	436.654	-0.402062	0.307509	-1.30748	0.19105	0.368613	216.047	-3.72864	0.349689	-10.6627	1.52092e-26	6.14156e-25	13.0273	-5.47496	1.0462	-5.2332	1.66599e-07	5.55975e-07	2.60733	2.60268
Cara001g007140	sq0001	2854263	2856557	+	7-methylxanthine methyltransferase 1	0	30.1805	101.421	147.749	99.7148	18.2581	17.0445	16.4957	11.0021	6.0872	2.14066	43.4657	7.80768	5.53741	1.26145	4.38972	1.13496e-05	2.82573e-05	128.091	-1.16019	0.184053	-6.30356	2.90882e-10	1.13318e-08	95.6924	0.103069	0.302492	0.340735	0.733303	0.854155	56.3868	-3.98056	0.508612	-7.82631	5.02414e-15	7.93074e-14	3.6514	-2.08378	1.08747	-1.91617	0.0553431	0.0828096	2.17534	0.648142
Cara001g007270	sq0001	3043494	3046755	+	unnamed protein product| partial	34.7927	303.88	582.526	1175.56	1811.54	818.862	550.34	481.041	531.664	334.752	267.417	98.9418	1676.92	0.936886	0.284404	3.29421	0.00098698	0.0019395	401.602	-0.389011	0.111769	-3.48048	0.000500509	0.00433028	437.568	0.220049	0.142043	1.54917	0.121341	0.268586	302.107	-2.03794	0.235033	-8.67088	4.2879e-18	8.9824e-17	55.8905	-3.72654	0.404805	-9.20576	3.39273e-20	3.61723e-19	13.4103	0.726215
Cara001g007330	sq0001	3152023	3158831	+	unnamed protein product	501.867	5876.9	7059.88	5988.89	5577.67	2275.1	1301.19	1350.22	1009.96	928.084	1325.28	945.715	99.8019	1.69029	0.208102	8.12238	4.57143e-16	2.52403e-15	4.40978	0.683459	0.951449	0.718335	0.472551	0.700315	8.99415	0.938653	0.570836	1.64435	0.100104	0.233492	10.455	-0.247056	0.558794	-0.442123	0.6584	0.751114	4.53341	-5.24758	1.33806	-3.92178	8.7897e-05	0.000209699	1.09964	2.69279
Cara001g007390	sq0001	3239479	3241002	+	YLS3	1659.86	15.772	142.689	862.448	40.5022	4.22543	2.7502	0.201001	1.77073	0.295477	1.03809	4.11385	73.9663	0.327634	0.207607	1.57814	0.114532	0.157278	284.53	-0.908561	0.639999	-1.41963	0.155716	0.365248	310.834	0.765525	0.394356	1.9412	0.0522337	0.145485	251.762	-2.01648	0.271582	-7.42493	1.12839e-13	1.55057e-12	45.0333	-4.73851	0.548416	-8.64036	5.60374e-18	4.98339e-17	4.26055	0.0838342
Cara001g007420	sq0001	3312391	3319188	+	serine carboxypeptidase-like 17 isoform X2	0	18.866	91.5067	83.6898	36.8162	34.7682	5.60866	0.713153	2.8477	5.22991	14.3991	15.4219	1137.78	-0.696248	0.153113	-4.54729	5.43399e-06	1.40004e-05	1649.63	-0.462602	0.285077	-1.62273	0.104648	0.282623	1517.51	-0.182746	0.260929	-0.700366	0.483699	0.673333	825.029	-3.44965	0.248327	-13.8916	7.12473e-44	8.38282e-42	61.0397	-4.54592	0.444827	-10.2195	1.62129e-24	2.3833e-23	4.9141	-0.896403
Cara001g007520	sq0001	3455316	3459076	-	disease resistance RGA3	1.2389	115.723	67.1279	38.8234	55.9458	2.76713	0	0.626197	0.44529	0	0.378941	5.82981	427.645	-4.14128	0.288062	-14.3763	7.28499e-47	1.39326e-45	711.877	0.671614	0.102951	6.52364	6.86204e-11	2.98714e-09	1016.45	-2.37268e-05	0.129634	-0.000183029	0.999854	0.999908	843.031	-0.50544	0.171733	-2.94317	0.00324865	0.00877047	655.325	-0.322426	0.189624	-1.70035	0.0890658	0.126995	684.853	0.101386
Cara001g007660	sq0001	3662073	3663168	-	F-box At5g07610-like	11.6222	499.09	769.512	816.76	527.545	57.1084	54.6557	48.8455	68.8911	19.1729	6.9353	24.5188	1259.65	1.88392	0.408464	4.6122	3.98428e-06	1.04144e-05	58.0601	-0.826444	0.30255	-2.7316	0.0063028	0.0354854	52.4905	0.233246	0.27297	0.854474	0.392843	0.593336	43.402	-0.880877	0.313017	-2.81415	0.00489063	0.0125835	13.7907	-6.87923	1.15732	-5.94411	2.77962e-09	1.12999e-08	0.394923	0.767422
Cara001g007690	sq0001	3706614	3707625	+	F-box kelch-repeat At1g15670-like	6.95859	321.239	228.344	164.005	240.206	74.7978	28.0118	24.1499	38.7397	21.6493	7.60032	38.1734	30719.6	-0.423053	1.08534	-0.389787	0.696694	0.751211	424.653	0.559625	0.319875	1.74951	0.0802024	0.23743	469.949	-0.73153	0.341534	-2.1419	0.0322017	0.100658	252.036	-1.25216	0.251269	-4.98333	6.24993e-07	3.57901e-06	73.3205	-3.50856	0.34568	-10.1497	3.3227e-24	4.77119e-23	12.0481	-0.713712
Cara001g007720	sq0001	3753957	3761190	-	ent-kaurenoic acid oxidase 2	30.7884	352.47	232.454	45.9085	1.90163	0	0.421458	0	0	0	0	0	21.2512	4.92998	0.826361	5.9659	2.43294e-09	8.5677e-09	258.286	-1.31514	0.29633	-4.43808	9.0763e-06	0.000133443	137.024	-0.763284	0.287234	-2.65735	0.00787565	0.0329431	57.4352	-4.1972	0.552735	-7.59352	3.11341e-14	4.50549e-13	3.64691	-1.44333	1.39638	-1.03362	0.301312	0.372478	1.398	-2.23018
Cara001g007800	sq0001	3909852	3912147	-	spermidine coumaroyl- acyltransferase	140.644	1157.61	913.337	586.318	760.227	161.022	474.231	296.535	560.349	331.933	276.866	253.112	393.501	1.9715	0.262293	7.5164	5.63051e-14	2.73834e-13	19.3803	-0.347313	0.44309	-0.783844	0.433131	0.667171	24.2209	0.567172	0.429263	1.32127	0.186412	0.362938	27.2109	-0.04506	0.536843	-0.0839351	0.933108	0.954915	24.7324	-0.432629	0.472513	-0.91559	0.359882	0.434021	26.2778	0.249354
Cara001g007810	sq0001	3919521	3921350	+	feruloyl ortho-hydroxylase 1-like	4.28661	78.2809	36.6765	10.3511	2.12425	0	0.386024	0.224195	0	0	4.02266	5.21249	32.1199	0.801125	0.590556	1.35656	0.174921	0.229234	49.9642	1.34117	0.351099	3.81993	0.000133491	0.00139043	58.9449	-1.23512	0.329017	-3.75397	0.000174053	0.00138027	28.1855	-0.651537	0.373409	-1.74483	0.0810141	0.142717	16.3297	-1.0245	0.669889	-1.52936	0.126176	0.17339	7.47397	-2.37347
Cara001g007860	sq0001	3946295	3948261	+	feruloyl ortho-hydroxylase 1-like	2.87873	140.131	211.158	137.224	257.76	1463.66	4266.85	8710.99	4137.82	2752.47	1033.89	206.881	10.6739	6.01486	1.12112	5.36505	8.0928e-08	2.50272e-07	198.518	0.279966	0.280194	0.999187	0.317704	0.561864	264.857	0.135599	0.195101	0.695022	0.487041	0.676149	662.416	2.18267	0.137969	15.82	2.26612e-56	5.1515e-54	596.123	-4.2595	0.190156	-22.4	3.9325e-111	2.4788e-108	56.1923	-1.03573
Cara001g008000	sq0001	4132353	4133590	+	disease resistance RGA4	101.405	11.1001	21.0551	16.9985	4.00706	0.442881	0.398874	1.74492	0	0.61373	0.178551	1.23104	13.3589	1.79798	0.624297	2.88001	0.0039766	0.00715607	101.957	0.50115	0.345404	1.45091	0.146805	0.351928	111.798	-0.697911	0.310889	-2.24489	0.0247752	0.0821775	122.406	1.12924	0.41811	2.70081	0.00691701	0.0170927	261.814	0.69686	0.456927	1.5251	0.127234	0.174667	203.344	-2.5974
Cara001g008010	sq0001	4133659	4135825	+	disease resistance RGA4	2.54633	33.2716	50.7057	48.9731	25.0974	0.2075	0	0.201001	0	0.61373	0	4.79872	171.856	0.382269	0.196963	1.94081	0.0522808	0.0773905	63.9063	0.414508	0.394272	1.05132	0.29311	0.536923	58.8679	-1.3248	0.3014	-4.39547	1.10535e-05	0.000125427	54.1559	1.39057	0.435062	3.19627	0.00139218	0.00412933	114.754	0.538708	0.522876	1.03028	0.302879	0.374099	81.2352	-3.30126
Cara001g008130	sq0001	4311070	4326575	+	G-type lectin S-receptor-like serine threonine- kinase At1g11330	27060.1	1161.93	1176.08	1114.11	1978.43	182.425	570.517	320.705	677.401	245.259	209.506	122.612	775.518	-0.334714	0.117279	-2.85401	0.00431715	0.00773121	214.032	2.66468	0.334448	7.96741	1.62028e-15	1.39249e-13	400.197	-0.205104	0.296459	-0.691845	0.489035	0.677638	370.176	0.160047	0.299194	0.534926	0.592701	0.695825	226.436	-2.51562	0.321203	-7.83186	4.80694e-15	3.36081e-14	45.943	-3.28693
Cara001g008150	sq0001	4382775	4386100	+	G-type lectin S-receptor-like serine threonine- kinase At1g11300	0	49.4913	21.341	10.4037	13.2113	0.86163	0.193012	0.845963	4.19717	1.46977	3.36484	4.75025	1486.21	1.51067	0.215129	7.02216	2.18469e-12	9.55741e-12	2105.02	-0.313876	0.162594	-1.93043	0.0535533	0.178675	1755.25	-0.715278	0.151826	-4.71117	2.463e-06	3.27462e-05	952.072	-1.22883	0.182785	-6.7228	1.7826e-11	1.91281e-10	271.975	-4.01713	0.308839	-13.0072	1.1137e-38	3.94916e-37	26.7333	-1.62571
Cara001g008240	sq0001	4495157	4506566	+	probable plastid-lipid-associated chloroplastic	2370.17	21.7289	15.893	15.2046	9.65778	9.03916	5.75083	8.00565	5.48448	17.7904	15.7808	22.0981	120.268	-1.84472	0.253469	-7.27791	3.39036e-13	1.56313e-12	17.464	1.26583	0.49941	2.53465	0.011256	0.05613	98.7683	2.55113	0.30778	8.28881	1.14389e-16	7.80732e-15	212.074	0.811864	0.209825	3.86925	0.000109172	0.000415209	132.754	-6.84385	0.488207	-14.0183	1.20384e-44	5.86034e-43	2.54761	-0.517626
Cara001g008260	sq0001	4506266	4508161	-	unnamed protein product	132.529	3.401	8.51166	5.57553	1.51252	1.85963	0	0.603003	0.229666	0.61373	1.84908	0.691802	7142.27	-0.694871	0.281865	-2.46526	0.0136912	0.0226128	10.8325	4.58947	0.963248	4.76458	1.89248e-06	3.30706e-05	81.7902	2.53205	0.270031	9.37691	6.79345e-21	6.84706e-19	158.963	0.55686	0.217763	2.55718	0.0105524	0.0248047	103.744	-3.20801	0.265627	-12.0771	1.39577e-33	3.67902e-32	23.4402	-0.24199
Cara001g008380	sq0001	4707253	4708901	-	CDI-like	812.304	31.1415	9.27929	23.856	5.96285	10.4877	23.1183	18.8397	18.5723	4.69213	2.66466	42.749	175.685	0.325038	0.183404	1.77225	0.0763526	0.109316	2.14664	-0.811271	1.71591	-0.472794	0.63636	0.813081	16.0297	4.12644	0.83991	4.91295	8.97162e-07	1.30764e-05	62.9199	1.92041	0.430169	4.46432	8.0322e-06	3.79428e-05	53.6382	-4.45332	0.517604	-8.60373	7.71667e-18	6.78974e-17	7.56288	0.663532
Cara001g008530	sq0001	5034041	5037727	-	probable leucine-rich repeat receptor kinase At1g35710	10.6018	169.685	159.676	116.606	76.5623	6.4417	1.12887	3.97252	5.70895	0.866167	7.83029	5.98043	22.0316	-4.04445	0.706136	-5.72758	1.01875e-08	3.39791e-08	727.613	0.0322298	0.148918	0.216427	0.828655	0.919251	849.386	-0.0144974	0.14519	-0.0998509	0.920463	0.958303	872.697	0.269032	0.116867	2.30203	0.0213336	0.0457627	667.897	-1.47039	0.199106	-7.38496	1.52504e-13	9.39092e-13	351.242	-0.605757
Cara001g008560	sq0001	5070286	5073191	+	Bromodomain domain-containing Transposase_24 domain-containing	0	28.065	48.003	41.5977	62.5018	59.3618	55.2447	49.2665	49.8539	37.9363	31.6024	50.946	5266.42	-0.0532778	0.13919	-0.382769	0.701891	0.755868	414.497	-0.319248	0.385079	-0.829045	0.407079	0.644822	354.28	-0.622235	0.343864	-1.80954	0.0703674	0.181458	720.198	2.32569	0.208328	11.1636	6.14417e-29	2.96167e-27	727.829	-2.92738	0.373673	-7.83405	4.7241e-15	3.30606e-14	1565.39	3.78323
Cara001g008620	sq0001	5156676	5160052	-	probable LRR receptor-like serine threonine- kinase At4g08850	0.40766	215.033	399.324	661.676	1596.86	567.739	763.957	494.736	1419.3	311.263	424.749	292.091	1.67945	3.20423	1.92695	1.66285	0.0963427	0.134726	55.6473	1.7525	0.275087	6.37071	1.88161e-10	7.64667e-09	122.705	0.553333	0.175851	3.14661	0.00165177	0.00926863	120.043	-0.533158	0.210082	-2.53786	0.0111532	0.0260208	55.829	-2.40875	0.312663	-7.70399	1.31887e-14	8.86824e-14	21.1923	-0.11128
Cara001g008830	sq0001	5809767	5812665	+	benzyl alcohol O-benzoyltransferase	47.0674	1.65287	1.89643	1.49931	0	0	0	0	0	0	0	0	1843.41	1.314	0.094867	13.8509	1.25548e-43	2.19853e-42	413.128	0.0529423	0.173706	0.304781	0.760533	0.884856	436.356	-0.341774	0.167509	-2.04033	0.0413176	0.122019	356.95	-0.0790243	0.198114	-0.398883	0.689979	0.776521	172.003	-4.32787	0.400706	-10.8006	3.41848e-27	6.03168e-26	13.0099	-1.96067
Cara001g008970	sq0001	6119260	6121557	-	benzyl alcohol O-benzoyltransferase	114.89	1.5044	0.52379	11.947	67.8652	0	0.376289	0	1.36055	0	0.535652	0	7.87593	0.344014	0.577461	0.595735	0.551352	0.620409	46.6803	-0.545892	0.387054	-1.41038	0.158428	0.368781	45.0153	0.0557117	0.337416	0.165113	0.868855	0.930333	44.2852	0.0520091	0.372412	0.139655	0.888933	0.925305	23.7711	-3.3575	0.577022	-5.81868	5.93159e-09	2.32575e-08	4.67677	-0.357135
Cara001g009250	sq0001	6621360	6627404	+	cytochrome P450 81E8-like	1.21371	129.395	88.5299	29.2614	44.1615	10.5819	2.30133	1.11655	1.5556	5.48053	21.3132	2.47845	115.348	0.221985	0.218885	1.01416	0.310507	0.380417	374.659	0.943357	0.230063	4.10042	4.12394e-05	0.000509893	865.958	1.02355	0.198284	5.16205	2.44256e-07	4.0476e-06	1372.9	0.656343	0.17798	3.68773	0.000226263	0.000807185	1313.56	-1.09956	0.325419	-3.37891	0.00072775	0.00152478	821.656	-0.574382
Cara001g009260	sq0001	6648741	6652881	+	cytochrome P450 81E8-like	45.0654	669.117	570.382	234.253	1086.41	100.226	59.8669	36.2078	33.6698	107.454	491.773	28.3156	5.87884	5.15138	1.24299	4.14434	3.40801e-05	8.04719e-05	5.76395	0.56736	0.657454	0.862964	0.388157	0.62783	8.65985	0.201844	0.546983	0.369013	0.712118	0.839714	12.2578	0.935009	0.639175	1.46284	0.143512	0.229848	8.71888	-3.57902	0.919693	-3.89154	9.96114e-05	0.000235892	0.842311	-3.21201
Cara001g009440	sq0001	7175407	7183023	+	unnamed protein product	68834.9	5218.98	4834.83	5785.39	21131.9	6634.86	3269.75	2485.19	4230.84	3395.88	7236.42	5219.42	307.834	1.1412	0.191366	5.96344	2.46987e-09	8.69107e-09	5471.03	0.260679	0.146308	1.78171	0.0747972	0.226789	6416.72	-0.227287	0.135018	-1.68338	0.0923008	0.21992	5494.71	-0.0703732	0.123577	-0.569468	0.569039	0.674759	3891.91	-1.24755	0.207248	-6.01961	1.74839e-09	7.26763e-09	2146.87	-0.809161
Cara001g009490	sq0001	7414413	7415841	+	G-type lectin S-receptor-like serine threonine- kinase RLK1	1326.64	150.27	350.854	528.275	413.613	148.184	167.613	93.2463	181.493	227.018	489.268	421.531	314.494	0.384444	0.249312	1.54202	0.123069	0.167915	67.0419	3.24574	0.512033	6.33894	2.31357e-10	9.1984e-09	495.837	2.60339	0.329133	7.90984	2.5771e-15	1.49067e-13	478.184	-4.38784	0.367992	-11.9237	8.90191e-33	5.42766e-31	20.6719	-3.24373	0.8414	-3.85516	0.000115655	0.000271424	4.19818	-0.61507
Cara001g009710	sq0001	8140291	8142717	+	G-type lectin S-receptor-like serine threonine- kinase RLK1	0	27.3824	23.6739	27.2487	74.4272	4.40507	0.955325	2.72898	13.9306	3.82722	4.57074	3.99314	308.717	-2.10179	0.153889	-13.6579	1.81129e-42	3.07171e-41	46.6166	2.32861	0.446146	5.21939	1.79511e-07	3.94226e-06	85.9379	-0.123305	0.406535	-0.303306	0.761657	0.871981	59.7985	-1.16068	0.760049	-1.52711	0.126734	0.207534	37.7446	-0.0291276	0.833733	-0.0349364	0.97213	0.978581	24.2216	-2.6424
Cara001g009760	sq0001	8263772	8264876	+	G-type lectin S-receptor-like serine threonine- kinase RLK1	0	42.2216	44.2349	115.685	31.493	10.3399	13.5787	3.73366	8.11355	1.76524	19.8317	6.96493	840.816	-0.187243	0.152434	-1.22835	0.219314	0.279983	733.693	0.110977	0.119147	0.931426	0.351633	0.59455	1308.22	0.968694	0.0604352	16.0286	8.06299e-58	8.72416e-55	1248.99	-1.18757	0.120456	-9.85891	6.27258e-23	1.93792e-21	434.861	-2.19575	0.426677	-5.14615	2.6588e-07	8.66569e-07	120.081	-1.9586
Cara001g009770	sq0001	8264914	8266183	+	G-type lectin S-receptor-like serine threonine- kinase RLK1	9.13846	94.2151	95.531	243.679	106.024	21.0634	28.8484	8.99785	27.5426	5.5583	37.4554	58.2999	6889.73	-1.83461	0.188045	-9.75625	1.73454e-22	1.353e-21	77.4387	-0.790035	0.446077	-1.77107	0.0765484	0.230254	52.2211	-0.785596	0.51467	-1.52641	0.126909	0.276995	43.7379	0.558535	0.352578	1.58414	0.113161	0.188859	26.7072	-4.32523	0.562473	-7.68966	1.47528e-14	9.87998e-14	1.6657	-4.18327
Cara001g010210	sq0001	9717264	9728830	-	linoleate 13S-lipoxygenase 2- chloroplastic-like	107616	1546.95	971.088	268.875	14.1577	7.87642	1.63473	12.2185	1.94855	2.63015	4.20227	6.58889	25.8036	1.23085	0.58647	2.09874	0.0358402	0.0547808	161.025	0.20701	0.149108	1.38832	0.165039	0.378559	151.21	-0.988234	0.233964	-4.22388	2.40135e-05	0.000247661	72.8896	-1.21207	0.680875	-1.78017	0.0750481	0.133918	41.2561	-0.246333	0.762872	-0.322903	0.746769	0.797486	21.9172	-5.12161
Cara001g010510	sq0001	10513745	10517823	+	scarecrow 14	37.5994	1404.2	1756.21	1453.84	1523.15	1231.4	1197.88	1055.91	907.424	830.559	1301.46	499.565	567.073	0.43625	0.155543	2.80469	0.00503655	0.00891982	536.372	0.617694	0.187138	3.30074	0.000964315	0.00751645	779.976	0.0948921	0.16738	0.566928	0.570763	0.741847	653.606	-0.598482	0.148256	-4.03682	5.41799e-05	0.000217945	270.869	-3.15618	0.359738	-8.77356	1.73106e-18	1.6095e-17	67.0733	-0.0642313
Cara001g010540	sq0001	10611540	10614710	-	IRK-interacting -like	491.108	4.09938	14.4728	12.3923	0.753125	20.9555	1.81596	0.443962	0.212219	2.02907	8.77516	293.831	60.925	-0.235583	0.414814	-0.567924	0.570086	0.637816	232.442	-0.498908	0.332426	-1.50081	0.133406	0.330743	192.687	-0.467534	0.338087	-1.38288	0.166702	0.33574	186.413	0.58471	0.318403	1.83638	0.0663013	0.120587	153.505	-1.6368	0.41868	-3.90942	9.25162e-05	0.000220116	61.7107	-1.42799
Cara001g010580	sq0001	10886790	10890105	-	lysosomal Pro-X carboxypeptidase	77.6385	5.00005	3.80554	4.82764	0.376562	1.45025	0	1.28992	0.229666	0	0	0.17295	9.1911	-2.88987	0.760857	-3.79818	0.000145761	0.000319482	247.6	-0.61195	0.167297	-3.65785	0.000254337	0.00242049	136.825	-2.33201	0.200285	-11.6435	2.47698e-31	5.65982e-29	25.347	-4.60915	0.725717	-6.35117	2.13677e-10	2.02082e-09	0.847242	-3.58597	3.1959	-1.12205	0.261841	0.329659	0.252553	1.48876
Cara001g010670	sq0001	11358509	11362575	+	LOB domain-containing 4-like	63.0699	1796.2	966.067	1421.41	283.698	17.1551	7.40131	41.3162	46.9679	20.275	6.1373	39.8373	2634.65	-1.85525	0.147531	-12.5753	2.88576e-36	3.96442e-35	6.21331	2.41615	0.781966	3.08985	0.00200259	0.0138737	102.68	3.98484	0.44329	8.98923	2.48964e-19	2.16522e-17	151.556	-0.74879	0.476633	-1.571	0.116183	0.192941	294.56	1.84507	0.48518	3.80285	0.000143042	0.000331126	257.138	-3.6086
Cara001g010730	sq0001	11583516	11588186	+	late blight resistance homolog R1B-12 isoform X1	27.0224	31456.6	29931.5	18882.4	44.5945	0	0	1.80954	0.452311	0	1.00195	1.60723	274.73	-3.89903	0.512767	-7.60389	2.87356e-14	1.42427e-13	876.034	-0.345449	0.166622	-2.07324	0.0381496	0.139914	736.442	-0.632179	0.207036	-3.05348	0.00226204	0.0119581	625.74	0.407203	0.195268	2.08535	0.0370373	0.0734939	438.73	-2.19093	0.235974	-9.28464	1.62256e-20	1.77231e-19	380.88	1.55255
Cara001g010940	sq0001	12667700	12668957	+	serine threonine- kinase UCN-like	4.08026	159.174	390.826	1155.8	391.226	70.0621	28.3469	8.87462	9.30964	7.92839	4.05169	15.5249	10263.5	0.642902	0.124799	5.15148	2.58432e-07	7.63097e-07	48.6298	-1.09928	0.629795	-1.74545	0.080906	0.23882	22.9869	-1.81791	0.977474	-1.8598	0.0629132	0.166687	6.40927	-2.23309	1.26609	-1.76377	0.0777707	0.137868	0.953315	-3.76497	2.41097	-1.5616	0.118382	0.163781	0.230781	1.40855
Cara001g011410	sq0001	15915397	15925192	+	cinnamoyl- reductase 1-like	44.6536	475.469	341.887	495.719	436.071	251.456	538.007	260.955	361.778	701.168	366.765	379.249	178.573	2.02496	0.18102	11.1864	4.75357e-29	4.97402e-28	148.554	0.602635	0.210008	2.86958	0.00411015	0.0251258	171.185	-0.614264	0.186335	-3.29656	0.000978776	0.00600521	179.396	0.943811	0.566943	1.66474	0.0959656	0.164595	1015.11	2.55152	0.834652	3.05698	0.00223578	0.00434729	3440.67	1.53663
Cara001g011520	sq0001	16143878	16151990	+	photosystem I P700 apo A1 chloroplast	207.956	14.3306	10.3907	8.47816	5.28042	1.58198	5.6456	1.24797	11.5641	12.659	14.5209	9.71035	118.466	0.282012	0.198732	1.41905	0.155883	0.207034	7.53422	4.05454	1.04381	3.88438	0.00010259	0.00110859	20.0343	0.521411	0.511039	1.0203	0.307588	0.507333	14.3141	-2.65019	0.927322	-2.85789	0.00426468	0.0111537	8.24759	1.56289	1.20778	1.29402	0.195659	0.255532	6.43775	-6.13876
Cara001g011560	sq0001	16371372	16385594	-	unnamed protein product	26.1794	1617.07	1343.82	1003.09	356.239	209.123	421.575	148.251	271.592	103.642	41.6574	34.2109	0	NA	NA	NA	NA	NA	13.5936	0.982386	0.520645	1.88687	0.0591784	0.191844	18.7029	-0.305487	0.40609	-0.752264	0.451892	0.647197	10.7349	-2.0508	0.729093	-2.81281	0.00491107	0.0126264	2.06101	-3.20842	1.62363	-1.97608	0.0481457	0.0730539	0.507313	-0.0530049
Cara001g011900	sq0001	18041106	18049933	+	non-specific phospholipase C2	1678.96	177.312	240.434	277.618	233.023	485.847	493.809	1035.43	579.138	546.47	541.806	422.053	4.70296	5.57415	1.50783	3.6968	0.000218336	0.000468793	35.492	0.632282	0.41673	1.51725	0.129204	0.32391	48.9851	-0.0426175	0.299411	-0.142338	0.886813	0.940274	36.498	-0.929472	0.386211	-2.40665	0.0160998	0.0359251	11.3413	-6.59566	1.23417	-5.3442	9.08179e-08	3.1252e-07	0.125354	-0.729785
Cara001g011930	sq0001	18190485	18192929	+	methylesterase 10	0.403024	192.591	640.586	1365.43	2506.59	70.1907	68.6459	1.60247	11.6333	3.05726	2.16613	3.01327	50.2687	-3.33869	0.381288	-8.75634	2.01685e-18	1.27772e-17	988.652	0.014122	0.210468	0.0670982	0.946504	0.974866	1125.6	-0.0686911	0.22066	-0.311298	0.755574	0.868287	1408.2	0.860826	0.182963	4.70493	2.53953e-06	1.30783e-05	996.375	-3.39174	0.505746	-6.7064	1.99491e-11	1.00693e-10	451.168	1.64299
Cara001g011960	sq0001	18290749	18293318	+	salicylic acid-binding 2-like	6.95778	9005.86	9421.84	7101.13	359.252	15.4315	1.85135	4.18927	2.21786	0.57069	1.63403	10.0861	174.337	5.56024	0.398843	13.9409	3.57317e-44	6.36394e-43	29.9705	-1.2178	0.605662	-2.0107	0.0443574	0.155694	15.58	-1.02475	0.917264	-1.11718	0.263917	0.458948	10.9835	0.373218	0.988576	0.377531	0.705779	0.78935	6.42594	-3.93458	1.04699	-3.758	0.000171277	0.000391993	0.634639	-1.77254
Cara001g012310	sq0001	18956961	18958602	+	premnaspirodiene oxygenase-like	0	12.0226	136.981	425.361	135.522	57.2965	20.23	27.5414	24.0107	6.9939	6.44724	22.3173	724.466	0.116481	0.180889	0.643933	0.519619	0.590669	15.9289	-0.452934	0.512227	-0.884245	0.376564	0.617461	15.2927	-0.0532627	0.533884	-0.0997645	0.920531	0.958303	12.0865	-0.631698	0.672704	-0.939043	0.347709	0.465497	9.86391	-0.0354822	0.776123	-0.0457172	0.963536	0.971955	8.86469	-0.682534
Cara001g012450	sq0001	19213815	19215975	+	GDSL esterase lipase 1	2.09203	708.211	1525.67	992.027	1252.93	127.095	509.906	462.597	274.01	164.011	140.321	217.132	311.514	-0.208076	0.167096	-1.24525	0.21304	0.272952	5.03126	1.35071	0.841985	1.6042	0.108671	0.289838	6.91177	-0.600853	0.649325	-0.92535	0.354784	0.556532	3.59984	-1.87906	1.17413	-1.60038	0.109514	0.183766	1.81911	0.363544	2.07104	0.175537	0.860658	0.893049	1.11983	-3.61821
Cara001g012520	sq0001	19313284	19318815	-	serine--glyoxylate aminotransferase	25789.2	680.768	264.755	105.038	8.31372	3.5412	0.376289	3.7568	1.32204	2.64154	4.17484	6.57465	9.43905	2.12806	0.631816	3.36816	0.00075671	0.00151065	17.11	-1.74671	0.539678	-3.23658	0.0012097	0.00910426	16.3031	1.37188	0.561211	2.4445	0.0145054	0.0538908	15.208	-1.98014	0.659482	-3.00257	0.00267707	0.0073921	9.11461	0.866533	0.936342	0.925444	0.354735	0.428932	20.1938	1.13634
Cara001g012580	sq0001	19422837	19426888	+	bidirectional sugar transporter SWEET3	303.599	10.5062	8.87715	1.80043	0	0	0	0	0	0	0	0	243.416	0.101392	0.171131	0.592483	0.553527	0.622487	139.242	-0.0883952	0.363858	-0.242939	0.808053	0.908657	135.579	-0.444658	0.343922	-1.2929	0.196044	0.375336	93.8427	-0.574148	0.231171	-2.48365	0.0130045	0.0298167	38.2007	-3.5076	0.508743	-6.89465	5.39986e-12	2.88532e-11	4.55286	-2.47403
Cara001g012610	sq0001	19561586	19569220	-	sanguinarine reductase-like	536.147	11.3751	9.70259	9.44225	12.6894	8.571	14.8983	9.85504	9.29206	18.0151	14.577	15.6601	751.691	-0.372409	0.132988	-2.80031	0.00510537	0.00903293	32.1406	0.78456	0.506298	1.5496	0.121237	0.311184	44.0413	-0.195874	0.433158	-0.452201	0.651124	0.801003	47.9513	0.62258	0.376214	1.65486	0.0979537	0.167495	64.4861	-0.0305109	0.267375	-0.114113	0.909148	0.931902	68.7939	-0.112199
Cara001g012660	sq0001	19660453	19662597	-	gibberellin induced	0	19.735	6.35566	19.3424	14.1311	9.87365	0.421458	0	0	0	0	91.5304	790.428	-0.00632085	0.166315	-0.0380053	0.969683	0.975532	259.783	0.879511	0.247057	3.55995	0.000370927	0.00333952	523.155	0.738616	0.279683	2.6409	0.00826859	0.0342898	1010.2	1.30403	0.287698	4.53265	5.82496e-06	2.8263e-05	1062.98	-1.44622	0.318078	-4.54676	5.44791e-06	1.5212e-05	799.929	0.430693
Cara001g012940	sq0001	20056203	20058316	-	ubiquitin-conjugating enzyme E2 20	14.8313	191.913	170.217	258.308	141.448	57.3845	137.028	101.916	74.2797	174.856	103.773	202.453	391.175	-0.316555	0.183359	-1.72642	0.0842724	0.119419	3.19684	-0.505178	0.94935	-0.532131	0.594635	0.786835	3.85441	0.681025	0.851941	0.799381	0.424069	0.621664	10.5432	2.03626	0.690395	2.94942	0.00318375	0.00861839	12.3098	-1.66028	0.712325	-2.33079	0.0197645	0.0324912	13.3873	1.4624
Cara001g013010	sq0001	20140742	20142839	-	ubiquitin-conjugating enzyme E2 20	25.8248	485.343	427.348	667.704	301.38	152.364	347.171	255.963	176.638	460.404	283.358	383.295	398.153	-0.538181	0.1508	-3.56885	0.000358548	0.000747866	24.208	0.44488	0.346126	1.28531	0.198683	0.425558	29.1895	-0.332437	0.389842	-0.852747	0.393799	0.594489	14.0139	-6.98455	1.31561	-5.30898	1.10239e-07	7.10745e-07	5.41204	5.48336	1.78848	3.06593	0.00216997	0.00422788	5.43101	-5.13745
Cara001g013190	sq0001	20403099	20405434	-	LRR receptor-like serine threonine- kinase FLS2	142.658	7.69309	49.8777	17.8906	0	0	0	0	0	0	0	0.609662	219.046	-0.886784	0.144529	-6.13568	8.47967e-10	3.08704e-09	1.50433	0.180379	2.38308	0.0756914	0.939665	0.971787	1.68074	-0.345962	3.11697	-0.110993	0.911622	0.953675	0.801121	-2.85731	3.72593	-0.766873	0.443157	0.559599	0	NA	NA	NA	NA	NA	0	NA
Cara001g013440	sq0001	20892118	20893016	-	Mal d	9.93943	152.603	37723.3	123968	129104	1135.9	2332.82	274.498	277.785	237.22	778.513	2954.27	52.4254	1.2951	0.345279	3.75086	0.000176226	0.000382356	0.859283	-1.51223	3.14866	-0.480278	0.63103	0.809597	6.13034	4.55776	1.2831	3.55215	0.000382091	0.00270835	34.2599	2.53932	0.493912	5.14124	2.72928e-07	1.65778e-06	30.3557	-8.75388	1.10322	-7.93482	2.10799e-15	1.52184e-14	0.226623	1.39334
Cara001g013750	sq0001	21250800	21262638	+	cysteine-rich receptor kinase 25	16.7994	210.936	429.692	792.53	1098.49	97.6003	111.48	74.053	91.0757	32.159	20.9292	83.974	27.0256	1.93454	0.583032	3.31807	0.00090643	0.00179046	3.45737	0.106453	1.12287	0.094804	0.924471	0.967497	23.0491	3.30442	0.508965	6.49243	8.44621e-11	2.51391e-09	35.6871	-0.39569	0.453871	-0.871811	0.383312	0.501037	14.6141	-5.21598	0.938878	-5.55555	2.76739e-08	1.01102e-07	0.482828	-2.41073
Cara001g013790	sq0001	21291556	21293070	-	UDP-glucose iridoid glucosyltransferase-like	0	35.6486	187.58	882.947	2374.95	286.16	315.103	264.534	471.054	185.408	173.349	175.534	405.737	1.97345	0.190242	10.3734	3.27782e-25	2.89566e-24	656.397	-0.0529263	0.181843	-0.291055	0.77101	0.889438	648.319	-0.452515	0.132263	-3.42133	0.000623152	0.00410613	308.287	-4.34016	0.360569	-12.037	2.27114e-33	1.43463e-31	12.1767	-6.69761	1.29813	-5.15944	2.47692e-07	8.10542e-07	0.337855	0.680626
Cara001g014060	sq0001	21673553	21679672	-	L-ascorbate oxidase	110.036	5.96675	8.08811	2.28276	0	0.415001	0	0	0.424437	0	0	0.391306	43.5909	0.780923	0.358105	2.18071	0.0292048	0.0454024	922.113	-0.595447	0.151665	-3.92606	8.63481e-05	0.000955295	718.68	-0.545938	0.141051	-3.87049	0.000108615	0.000924298	657.351	0.515695	0.216959	2.37692	0.0174578	0.0385352	382.699	-5.31629	0.508473	-10.4554	1.38402e-25	2.1942e-24	19.5791	-0.649946
Cara001g014090	sq0001	21756347	21763787	+	SNF1-related kinase regulatory subunit beta-1-like	7.34198	62.9941	79.5181	23.213	34.3019	64.7801	48.7731	42.4718	26.3905	60.4831	397.67	271.122	517.365	-3.21944	0.317935	-10.1261	4.23222e-24	3.56547e-23	92.2071	-0.559036	0.256306	-2.18113	0.0291738	0.115365	57.8529	-1.58834	0.287674	-5.52134	3.36426e-08	6.68997e-07	33.7673	0.620909	0.421586	1.47279	0.140807	0.226323	26.2115	-2.0015	0.884681	-2.2624	0.0236728	0.0383267	7.71284	-2.20739
Cara001g014210	sq0001	21902255	21904438	-	NRT1 PTR FAMILY -like	64.6234	3.59707	5.40109	1.01139	5.37192	16.987	20.9675	27.3004	136.837	12.6914	21.4623	65.4719	159.679	0.672688	0.254599	2.64215	0.00823825	0.0141198	524.076	-0.235898	0.321968	-0.732674	0.463757	0.693009	394.574	-1.27436	0.381279	-3.34234	0.000830752	0.00523407	571.078	2.24501	0.324558	6.91715	4.60833e-12	5.3251e-11	546.653	-3.38876	0.519684	-6.5208	6.99327e-11	3.35037e-10	95.9198	-0.745054
Cara001g014540	sq0001	22376922	22384541	-	tyrosine-specific transport	200.131	20.301	12.5697	9.68879	8.44086	11.554	3.01638	7.25808	5.35276	5.63048	5.16633	17.7086	310.838	-0.147583	0.184826	-0.7985	0.42458	0.498313	4254.2	-0.115023	0.0979159	-1.17472	0.240109	0.477912	5230.1	0.268143	0.159653	1.67953	0.0930479	0.22127	11780.2	1.90275	0.189697	10.0305	1.11953e-23	3.66478e-22	13535	-1.62728	0.138296	-11.7667	5.79538e-32	1.37135e-30	5950.36	-1.02487
Cara001g014600	sq0001	22436477	22445382	-	ankyrin repeat-containing	0.40766	15.3927	26.4958	71.3753	47.8145	12.1083	13.8924	26.6098	29.5764	39.7629	15.4215	50.8982	751.51	-0.689851	0.169365	-4.07316	4.63791e-05	0.000107717	1.90224	1.62982	1.57063	1.03768	0.299418	0.543221	15.7851	3.11855	0.639614	4.87567	1.08438e-06	1.55465e-05	31.7127	0.516807	0.418435	1.2351	0.216795	0.321194	25.3472	-1.6639	0.503774	-3.30286	0.000957042	0.0019673	15.2824	0.11389
Cara001g014630	sq0001	22482639	22483576	-	ankyrin repeat-containing	0.428661	52.1402	96.4469	91.3804	10.4588	3.83066	1.31437	3.11963	7.65494	3.79557	1.92206	12.5454	162.886	0.33628	0.205916	1.63309	0.10245	0.14234	287.8	0.387135	0.345805	1.11952	0.262919	0.504021	364.813	-0.112255	0.365052	-0.307505	0.758459	0.869906	209.433	-2.91311	0.330035	-8.82669	1.07821e-18	2.36353e-17	22.4942	-3.82683	0.784744	-4.87653	1.07966e-06	3.27942e-06	4.65432	0.606542
Cara001g014660	sq0001	22546918	22550650	+	laccase-15-like	0	66.638	153.261	674.38	8.33283	0	0	0	0	0	0	0	277.054	0.168121	0.150342	1.11825	0.263459	0.329472	211.739	1.22464	0.312015	3.92492	8.67584e-05	0.000959031	432.112	0.600203	0.296566	2.02384	0.0429863	0.125566	452.507	-0.320121	0.176699	-1.81168	0.0700356	0.126264	276.008	-1.43583	0.167888	-8.5523	1.20658e-17	1.04554e-16	189.576	0.17514
Cara001g014670	sq0001	22559905	22563641	+	laccase-14-like	0	90.5862	211.458	910.365	9.42717	0	0.193012	0	0	0	0	0	23922.6	-6.06608	0.144229	-42.0586	0	0	51.8273	0.266388	0.397416	0.6703	0.502666	0.722904	72.9855	0.306612	0.345506	0.887429	0.374848	0.576164	48.5181	-2.80878	0.425071	-6.6078	3.90085e-11	4.024e-10	5.26672	-5.46656	1.35921	-4.02186	5.77397e-05	0.000140924	1.2466	2.88767
Cara001g014790	sq0001	22763816	22767185	+	G2 mitotic-specific cyclin S13-7-like	24.578	363.667	378.331	469.163	317.542	342.545	1465.28	1225.86	408.97	2421.4	1382.2	1237.83	2559.91	0.300187	0.122465	2.4512	0.0142379	0.0234416	398.145	0.117238	0.353747	0.331419	0.740328	0.874693	332.664	-1.37447	0.3857	-3.56357	0.000365838	0.00261228	101.603	-6.37802	0.676585	-9.42678	4.2286e-21	1.12519e-19	1.02219	-3.85674	3.13203	-1.23139	0.218178	0.281116	0	NA
Cara001g014840	sq0001	22800931	22804350	-	alcohol dehydrogenase-like 7	0	26.4175	4.02659	14.2864	30.7797	8.36511	43.9421	193.737	283.636	131.254	244.175	66.478	468.051	-0.526482	0.21275	-2.47465	0.0133366	0.02207	38.8748	-1.10654	0.488014	-2.26743	0.0233637	0.0981542	117.198	2.85931	0.50598	5.65104	1.59483e-08	3.34686e-07	118.309	-3.66896	0.472494	-7.76509	8.15843e-15	1.26081e-13	126.368	3.63779	0.382117	9.52009	1.73025e-21	2.04845e-20	125.057	-3.79532
Cara001g014870	sq0001	22869629	22873195	+	alcohol dehydrogenase-like 7 isoform X2	13.2608	611.896	254.548	403.154	776.278	1302.51	3860.04	4503.7	1440.6	2121.83	3010.93	3882.82	2111.1	2.60019	0.516741	5.0319	4.85644e-07	1.39653e-06	487.863	0.643117	0.308647	2.08367	0.0371905	0.13726	730.596	0.160881	0.264239	0.608848	0.542625	0.721096	634.127	-0.542752	0.174875	-3.10365	0.00191149	0.00548971	254.256	-3.98455	0.253426	-15.7228	1.05632e-55	8.67818e-54	61.0853	1.12544
Cara001g014900	sq0001	22895240	22899034	+	forkhead-associated domain-containing family	1869.49	55.1822	28.2904	44.4309	19.1827	70.6651	18.5027	65.4147	49.7181	52.2938	71.7286	241.245	382.103	1.03712	0.118486	8.75314	2.07499e-18	1.31274e-17	7.08228	3.05773	0.921584	3.31791	0.000906941	0.00713747	17.6118	0.533117	0.484252	1.10091	0.270937	0.466894	18.6264	-0.2049	0.821183	-0.249518	0.80296	0.862897	16.4158	-0.342893	0.934371	-0.366977	0.713636	0.771226	8.23304	-6.49527
Cara001g015100	sq0001	23135349	23139557	-	probable LRR receptor-like serine threonine- kinase At4g20940	13.1562	115.972	143.968	110.971	12.3145	123.12	5.51171	8.51872	6.33157	8.69458	32.7265	576.575	730.91	0.351332	0.131822	2.6652	0.00769423	0.0132533	21.6047	-0.200459	0.51043	-0.392726	0.694522	0.847484	25.1007	0.216597	0.461045	0.469796	0.638501	0.791121	45.1635	1.48517	0.485489	3.05913	0.00221984	0.00626726	36.028	-4.01613	0.588939	-6.81926	9.1509e-12	4.78062e-11	3.21724	-2.1593
Cara001g015220	sq0001	23355068	23356430	+	spermidine hydroxycinnamoyl transferase	2.93045	271.057	352.487	423.997	692.71	25.7309	30.5516	1.49978	18.5424	9.81899	49.4292	73.1119	59.7074	-0.805779	0.343647	-2.34479	0.019038	0.0306942	36.5575	0.076717	0.556625	0.137825	0.890378	0.950482	78.582	1.3925	0.422443	3.2963	0.00097966	0.00600962	74.7882	-1.84935	0.459308	-4.02638	5.66424e-05	0.000226884	20.4068	-1.54839	0.528259	-2.93111	0.0033775	0.00637569	14.3412	0.374698
Cara001g015390	sq0001	23508373	23516462	-	probable leucine-rich repeat receptor kinase At5g49770	6135.94	345.019	214.158	65.0762	0	0	0	0	0	0.89782	0	0	19634	-11.2542	0.34902	-32.2451	4.1173e-228	2.2788e-225	80.2767	0.00758033	0.217607	0.034835	0.972211	0.986873	166.893	1.3564	0.270961	5.0059	5.56016e-07	8.52636e-06	173.86	-1.17022	0.326363	-3.58563	0.000336263	0.00115164	60.2885	-2.27756	0.318058	-7.16083	8.01887e-13	4.62619e-12	29.9357	0.443187
Cara001g015480	sq0001	23642226	23663356	-	beta-glucosidase 3B-like	81.6394	7426.63	7455.96	5609.58	1745.73	1153	4734.64	2502.3	1302.75	5664.1	3601.19	2895.59	19.3591	3.45181	0.587718	5.87324	4.27356e-09	1.47439e-08	0.663237	-1.20295	2.66732	-0.450996	0.651993	0.822771	0.603812	0.612085	2.20889	0.2771	0.781703	0.883913	0.402653	-1.86569	3.7726	-0.494538	0.620926	0.71921	0.399916	1.72296	3.76797	0.457264	0.647481	0.712925	0.393079	-2.09912
Cara001g015490	sq0001	23663533	23667046	-	beta-glucosidase 3B-like	1.23471	181.759	139.154	290.305	612.227	81.4496	382.027	526.516	951.799	732.609	646.098	25.7101	314.041	0.367038	0.130811	2.80586	0.00501825	0.00888913	0.405939	1.9392	2.81917	0.687863	0.491539	0.714518	9.65673	4.24592	1.08102	3.92771	8.57602e-05	0.000752611	14.3777	-0.785997	0.812214	-0.967721	0.333184	0.450248	14.0992	0.565351	1.47358	0.383657	0.701233	0.760317	14.9222	-0.644167
Cara001g015510	sq0001	23713290	23716585	-	indole-3-acetaldehyde oxidase	9.59284	317.063	332.473	337.059	319.044	28.949	10.4711	24.1725	17.2641	7.86383	2.31921	25.947	30.1593	-1.47695	0.409025	-3.6109	0.000305137	0.000642774	0	NA	NA	NA	NA	NA	14.375	7.3019	1.17361	6.22176	4.91604e-10	1.30202e-08	21.1573	-1.09124	0.70794	-1.54144	0.123211	0.202693	29.9487	1.58445	0.747867	2.11862	0.0341226	0.0534348	38.1544	-0.657593
Cara001g015590	sq0001	23865469	23870318	+	serine threonine- kinase D6PK	42.9478	840.999	1116.71	1991.24	2265.59	1053.78	1207.52	1135.55	1342.14	1092.04	916.917	601.581	623.941	-9.18202	0.584453	-15.7104	1.28279e-55	3.18121e-54	10.5709	0.0461348	0.688821	0.0669764	0.9466	0.974866	18.8425	1.04726	0.447391	2.34081	0.0192421	0.0675751	17.5345	-1.4643	0.487185	-3.00563	0.00265032	0.00732703	4.07188	-5.85537	1.42797	-4.10047	4.12307e-05	0.000102744	0	NA
Cara001g015680	sq0001	23997830	23999357	-	cytochrome P450 94C1-like	2132.84	4.75425	6.30607	25.0847	374.425	55.6916	38.0439	8.46861	10.0523	14.4182	319.508	9.78552	180.744	0.121533	0.197156	0.616432	0.537609	0.607546	1065.11	-0.675464	0.247942	-2.72428	0.00644418	0.0361172	608.004	-1.84494	0.371459	-4.96673	6.8093e-07	1.02622e-05	149.637	-4.22392	0.853164	-4.95089	7.38736e-07	4.18288e-06	11.1448	-0.797941	0.87949	-0.907276	0.364261	0.438608	5.72966	-2.26042
Cara001g015730	sq0001	24074325	24081156	-	alcohol-forming fatty acyl- reductase-like	0	21.4916	19.5539	5.09291	0	10.972	0.193012	0	0	1.18191	12.6686	470.988	802.066	0.193887	0.10739	1.80545	0.0710036	0.102273	367.787	-0.279272	0.195645	-1.42744	0.153453	0.361883	255.578	-1.60641	0.17423	-9.22005	2.96973e-20	2.83768e-18	73.2758	-3.46237	0.588468	-5.8837	4.01202e-09	3.19323e-08	6.46468	-2.29631	1.16336	-1.97386	0.0483981	0.0733972	1.7358	-1.81337
Cara001g015830	sq0001	24157921	24161787	-	zinc finger WIP3-like	13.6078	173.382	189.883	234.102	30.896	0	0	0	0	0.295477	0	0	37.8744	4.91439	0.673717	7.29444	2.99898e-13	1.38864e-12	1336.94	0.319146	0.0937924	3.40269	0.000667261	0.00551693	1578.26	-0.265657	0.111202	-2.38896	0.0168963	0.0609693	1403.34	0.100402	0.148961	0.674014	0.500302	0.612908	1438.4	-0.261508	0.170589	-1.53297	0.125283	0.17224	1458.21	-0.0438486
Cara001g015880	sq0001	24249686	24256754	-	transcription factor TGA2	38.1685	298.177	420.968	350.312	483.947	5.39261	24.5481	11.894	41.3787	21.3979	14.0115	68.1656	2.5734	4.70047	1.34512	3.49446	0.000475015	0.000974439	14.2781	4.6306	0.917841	5.0451	4.53276e-07	9.13949e-06	46.9831	0.961386	0.376734	2.55189	0.0107139	0.0421453	48.2751	-0.805932	0.566904	-1.42164	0.155131	0.244942	45.7826	0.513129	0.736332	0.696872	0.485883	0.560494	29.2126	-8.32612
Cara001g015980	sq0001	24430950	24436165	-	serine carboxypeptidase-like 7 isoform X2	7.38645	230.582	803.419	1013.3	523.966	719.867	160.101	195.494	101.879	103.656	150.5	974.391	1.54384	3.98292	1.92959	2.06413	0.0390052	0.0591458	7.8496	1.92247	0.66631	2.88525	0.00391108	0.0241218	13.1893	-0.218849	0.647429	-0.338028	0.735342	0.855218	6.9326	-4.03821	1.40882	-2.86638	0.00415192	0.010889	13.2107	4.87285	1.31149	3.71552	0.00020279	0.000459598	13.697	-3.51581
Cara001g016000	sq0001	24454442	24456296	-	UDP-glycosyltransferase 74G1	0.428661	29.4799	51.948	71.2328	48.418	6.85581	3.74164	1.27116	5.07704	0.57069	7.20247	59.088	341.659	4.94294	0.81651	6.05374	1.41519e-09	5.06322e-09	3.72189	-0.346186	1.00165	-0.345616	0.729631	0.868964	4.23585	0.332729	0.941034	0.353578	0.723655	0.847856	2.73656	-3.58375	1.55745	-2.30105	0.021389	0.0458761	1.06013	1.92809	2.66127	0.724499	0.46876	0.543578	0.875093	-3.2621
Cara001g016030	sq0001	24501919	24516576	-	serine carboxypeptidase-like 7 isoform X2	1.21326	198.966	438.392	540.76	490.405	696.479	788.153	666.389	483.059	595.696	504.058	690.35	446.644	-3.25294	0.228281	-14.2497	4.50305e-46	8.42252e-45	1168.86	-0.897244	0.170695	-5.2564	1.469e-07	3.29915e-06	1173.99	0.564139	0.139726	4.03745	5.40345e-05	0.000501342	876.892	-2.29422	0.186006	-12.3342	5.93048e-35	4.11303e-33	137.232	-4.00105	0.289032	-13.8429	1.40356e-43	6.44634e-42	14.7577	-1.21563
Cara001g016040	sq0001	24527254	24532546	-	serine carboxypeptidase-like 17	0.40766	54.9133	225.164	491.186	636.067	262.781	251.591	214.111	187.532	171.914	149.147	165.099	6.16537	2.25191	1.12372	2.00398	0.0450723	0.0675807	25983.9	-0.0740053	0.479896	-0.154211	0.877443	0.944107	24036.8	-0.668179	0.591418	-1.12979	0.258564	0.452222	10117.4	-8.69509	0.557065	-15.6088	6.34545e-55	1.36657e-52	19.9097	-8.14238	1.16378	-6.99648	2.62476e-12	1.43823e-11	0	NA
Cara001g016070	sq0001	24555349	24558289	-	glucan endo-1|3-beta-glucosidase 14	29690	2856.67	2118.06	1062.81	3077.59	327.738	359.173	232.809	220.734	58.9652	107.724	287.375	2613.76	-2.48121	0.162227	-15.2947	8.29811e-53	1.91244e-51	829.077	0.151011	0.160685	0.939796	0.347322	0.590378	993.072	-0.0563734	0.151048	-0.373215	0.708989	0.837909	890.612	-0.130332	0.120613	-1.08058	0.279884	0.393333	434.443	-3.70427	0.215225	-17.2112	2.18994e-66	2.79937e-64	99.7041	0.616644
Cara001g016170	sq0001	24626392	24627274	+	uncharacterized serine-rich	351.436	2.61085	6.84898	4.57806	4.64787	0.574236	0.188145	0.448391	0	0	1.03481	1.57135	10.8931	-1.77643	0.59728	-2.97421	0.00293747	0.00539074	1366.69	-0.453774	0.107343	-4.22731	2.36499e-05	0.000313994	1233.41	-0.248158	0.129469	-1.91674	0.0552707	0.151434	772.721	-1.51778	0.198527	-7.64522	2.08589e-14	3.08627e-13	186.545	-4.28042	0.281742	-15.1927	3.95225e-52	2.75745e-50	18.9362	-0.67469
Cara001g016210	sq0001	24653353	24654913	+	NADPH-quinone oxidoreductase subunit chloroplastic	2784.04	22.7669	9.98178	8.86744	0	0.828877	0.188145	0.242961	0.229666	0.306865	0	0.237396	132.132	2.2771	0.343144	6.63598	3.2236e-11	1.30752e-10	150.015	-0.418256	0.25221	-1.65837	0.0972437	0.269528	155.863	0.121043	0.219517	0.551405	0.581356	0.75005	317.326	1.79247	0.239201	7.49359	6.70164e-14	9.37338e-13	278.925	-3.49904	0.199239	-17.5621	4.80828e-69	6.70938e-67	41.1291	-1.2178
Cara001g016220	sq0001	24655280	24655907	-	germin 9-3	0	72.3938	225.997	55.7746	3.82207	3.93238	50.8692	8.29706	57.2411	40.4405	33.8692	4.31403	745.787	-0.125163	0.120894	-1.03531	0.300523	0.36971	232.629	1.30152	0.25968	5.01204	5.38558e-07	1.06484e-05	761.821	1.57061	0.218896	7.17517	7.22156e-13	2.89398e-11	779.098	-1.53006	0.213412	-7.16952	7.52608e-13	9.5871e-12	217.951	-2.431	0.276697	-8.7858	1.55262e-18	1.44987e-17	59.0552	-1.31326
Cara001g016250	sq0001	24667405	24668044	+	germin 9-2	1.71465	50.9392	108.226	84.4894	62.1877	13.3392	35.1183	10.2666	45.7684	11.819	19.6615	6.20234	25.608	3.34611	0.571103	5.85903	4.65587e-09	1.60085e-08	14.0313	0.604127	0.637296	0.947953	0.343153	0.58647	24.3049	0.560671	0.54566	1.02751	0.304181	0.50336	15.8402	-6.18594	1.26914	-4.87412	1.09297e-06	6.02286e-06	1.40346	2.41795	1.75739	1.37588	0.168859	0.224232	1.22158	-3.7471
Cara001g016260	sq0001	24677624	24678733	+	pollen s Ole e I-like precursor	0	13.4891	94.8924	45.2985	57.7194	80.6084	259.103	25.3557	587.602	2029.94	479.774	251.297	1004.73	-2.11242	0.179922	-11.7407	7.88208e-32	9.2313e-31	345.835	-0.475266	0.26372	-1.80216	0.0715206	0.21977	412.591	0.544788	0.177866	3.06291	0.00219196	0.0116748	444.445	-0.151772	0.190201	-0.797955	0.424897	0.541809	349.644	-0.751435	0.153222	-4.90423	9.37964e-07	2.87219e-06	473.605	1.09106
Cara001g016270	sq0001	24683965	24685283	+	NAC domain-containing 90	1187.76	14.8049	36.8274	68.6804	17.6263	30.9557	67.4239	12.6158	112.163	81.5623	38.4003	9.84777	5.57844	-0.556328	0.646008	-0.861179	0.38914	0.462273	75.3379	-0.430052	0.237848	-1.8081	0.0705911	0.217688	66.2303	-0.369754	0.276438	-1.33757	0.181037	0.355446	31.5584	-7.18607	1.24186	-5.78652	7.18596e-09	5.52018e-08	0.171021	-1.32287	3.81694	-0.346578	0.728909	0.781861	0	NA
Cara001g016290	sq0001	24726357	24727845	+	neoxanthin chloroplastic	0.405119	198.255	319.401	360.553	269.747	30.4771	24.8613	11.8988	46.1723	18.914	16.4951	35.3121	685.271	0.133024	0.105619	1.25948	0.207858	0.266996	10.4731	-0.484167	1.07071	-0.452192	0.651131	0.822022	9.33896	-0.289362	0.971751	-0.297774	0.765875	0.874349	6.7041	-0.663044	0.916346	-0.723574	0.469328	0.584359	3.32786	-1.66537	1.46629	-1.13577	0.256053	0.323586	4.32739	1.80251
Cara001g016390	sq0001	24832832	24833897	+	F-box At2g27310	11648.6	221.842	207.588	322.37	150.205	257.191	389.597	246.31	175.996	136.971	436.744	304.347	1146.93	-1.26257	0.117265	-10.7668	4.93771e-27	4.73785e-26	1253.15	-0.272743	0.185158	-1.47303	0.140743	0.342452	1154.03	-0.415906	0.145073	-2.86688	0.00414534	0.019718	682.759	-1.46333	0.218753	-6.68939	2.24096e-11	2.37558e-10	287.639	-0.719667	0.524286	-1.37266	0.169858	0.225369	378.202	1.01122
Cara001g016400	sq0001	24837788	24840792	+	photosystem I subunit O	46256.9	2.74364	7.50895	2.81779	2.97715	0.86163	0.609603	2.21288	0.434864	0.899075	3.26478	6.2374	1749.59	-0.287713	0.250593	-1.14813	0.250915	0.315589	0.829463	1.17426	2.48848	0.471876	0.637015	0.813477	1.44509	0.0719871	2.43417	0.0295735	0.976407	0.987982	1.42313	-0.0074763	2.11832	-0.00352935	0.997184	0.998105	11.3989	3.60774	1.02994	3.50287	0.000460268	0.000992155	11.1793	-4.05411
Cara001g016470	sq0001	24890619	24891958	+	secoisolariciresinol dehydrogenase-like	157.811	1825.07	1234.6	977.723	898.582	23.0345	41.3302	115.44	163.454	70.038	44.5605	35.8608	1604.56	-0.380961	0.128192	-2.9718	0.00296055	0.0054282	464.968	-0.596561	0.39997	-1.49151	0.135826	0.334705	279.508	-1.74429	0.508427	-3.43076	0.000601903	0.00398164	71.497	-4.98886	0.667548	-7.4734	7.81462e-14	1.08846e-12	13.7227	2.32004	0.665306	3.48718	0.000488146	0.00104805	12.4612	-3.79389
Cara001g016480	sq0001	24901397	24902740	+	secoisolariciresinol dehydrogenase	3.30784	993.431	684.978	686.489	184.44	1.55897	15.3647	35.6858	27.1906	24.6864	31.5708	1.44805	338.211	1.91673	0.298956	6.4114	1.44191e-10	5.57961e-10	529.766	-0.0127553	0.207935	-0.0613427	0.951086	0.977073	781.846	0.632608	0.0933567	6.77624	1.23341e-11	4.19358e-10	856.873	-0.179315	0.130984	-1.36898	0.171005	0.265475	413.98	-3.54778	0.200779	-17.6701	7.12659e-70	1.03389e-67	75.5126	-0.271618
Cara001g016510	sq0001	24925486	24926138	+	probable CCR4-associated factor 1 homolog 11	29175.4	316.468	314.327	944.281	171.798	559.61	808.231	545.572	499.866	283.018	759.116	1191.48	898.38	0.235593	0.171439	1.37421	0.169378	0.222786	176.747	0.437594	0.181445	2.41172	0.0158776	0.0730563	254.932	0.213805	0.170784	1.25191	0.210603	0.393363	244.175	-0.222022	0.184347	-1.20437	0.228448	0.335062	402.91	1.10868	0.158953	6.97487	3.06151e-12	1.66703e-11	588.704	0.0218736
Cara001g016570	sq0001	24986619	24988038	+	probable aspartyl protease At4g16563	20.5569	275.593	709.111	1631.78	1019.06	373.244	350.831	228.011	140.578	137.168	98.3182	307.125	160.397	1.57895	0.284532	5.54928	2.86853e-08	9.20213e-08	352.827	1.72935	0.677677	2.55189	0.0107141	0.0542163	988.587	1.09789	0.631448	1.73868	0.0820906	0.202599	1758.02	0.906162	0.524903	1.72634	0.0842861	0.147662	1160.8	-5.10893	1.78178	-2.86732	0.00413961	0.0076967	83.0472	-0.0306787
Cara001g016630	sq0001	25085919	25086582	-	YLS9-like	216.736	0	0	0	0	0	0	0	0	0	0	0	43.0481	2.67845	0.348433	7.68714	1.50457e-14	7.60277e-14	7799.92	0.0612686	0.275519	0.222375	0.824022	0.917154	8126.63	-0.402263	0.269275	-1.49387	0.135209	0.289746	3947.12	-4.27394	0.302321	-14.1371	2.24268e-45	2.90814e-43	169.866	-4.47809	0.460826	-9.71753	2.5387e-22	3.19601e-21	10.365	-3.06575
Cara001g016860	sq0001	25416516	25420111	-	dnaJ homolog	55383.1	3782.95	3107.78	3354.78	6752.33	4485.11	16205.1	45773.7	23826.8	37670	50168.7	13151.5	2.66572	4.74736	1.55674	3.04955	0.00229182	0.00427177	107.031	0.842121	0.2369	3.55475	0.000378337	0.00340123	275.816	1.29454	0.204856	6.31927	2.62809e-10	7.25297e-09	358.481	-0.129206	0.212894	-0.606904	0.543915	0.652553	168.214	-4.47028	0.579952	-7.70802	1.27783e-14	8.60175e-14	14.8318	-0.710328
Cara001g017110	sq0001	25670824	25672123	+	zinc finger STOP1 homolog	0.428661	28.6072	88.7857	135.892	275.822	122.652	246.043	107.083	134.847	122.897	318.803	34.659	1050.95	-0.469447	0.1311	-3.58084	0.000342494	0.000716797	17.5748	2.76599	0.824265	3.3557	0.000791642	0.00636244	24.5251	-1.39199	0.736382	-1.89031	0.0587159	0.158442	7.37096	-6.05702	1.39583	-4.33938	1.42886e-05	6.44073e-05	0	NA	NA	NA	NA	NA	0	NA
Cara001g017120	sq0001	25676017	25676518	+	probable histone	61.0183	488.965	550.85	834.756	1123.85	2065.56	7720.11	5244.01	3537	7271.85	6537.7	2108.33	301.531	1.32411	0.181976	7.27632	3.43044e-13	1.58061e-12	1.52701	-0.711376	1.95493	-0.363888	0.715942	0.861624	18.0294	4.79385	0.833146	5.75391	8.72037e-09	1.89938e-07	26.3816	-0.921014	0.588458	-1.56513	0.117552	0.194864	9.98141	-2.55145	0.879289	-2.90172	0.00371119	0.00695496	2.16913	-2.25922
Cara001g017260	sq0001	25793992	25798680	+	lysosomal Pro-X carboxypeptidase-like	284.505	7.11396	4.84947	0.75455	0	0	0	0	0	0	0	0	1254.8	-0.50061	0.136231	-3.6747	0.000238125	0.000508831	62.9482	3.57479	0.459379	7.78179	7.15079e-15	5.75466e-13	277.044	1.6435	0.197076	8.33942	7.46536e-17	5.25116e-15	283.279	-1.61806	0.176866	-9.1485	5.77282e-20	1.39682e-18	95.7978	-1.19299	0.644644	-1.85062	0.0642242	0.0946221	46.4187	-1.50322
Cara001g017330	sq0001	25860518	25861826	+	agmatine coumaroyltransferase-2-like	4.15843	1668.52	2371.73	1042.63	29.987	4.20259	44.1132	4.73678	30.1034	4.56881	13.2767	20.5485	2.59978	3.11417	1.61325	1.93038	0.0535601	0.0790951	944.323	1.10408	0.220711	5.0024	5.66209e-07	1.11292e-05	1239.12	-0.607302	0.333461	-1.82121	0.0685756	0.17786	1045	0.367227	0.3705	0.991166	0.321605	0.438015	637.67	-3.25172	0.455908	-7.13241	9.86255e-13	5.63207e-12	382.084	2.00013
Cara001g017370	sq0001	25915077	25919588	-	recQ-mediated genome instability 2	0.810684	25.8826	24	29.5504	19.9213	14.0867	42.8239	14.1298	18.9927	45.3328	27.7919	53.3373	1649.42	-1.7331	0.224814	-7.70906	1.26748e-14	6.43768e-14	26.2177	-0.582381	0.363023	-1.60425	0.108658	0.289828	17.7876	-1.13747	0.54317	-2.09414	0.0362477	0.110096	7.6865	-1.44767	0.852836	-1.69748	0.0896052	0.155311	21.5756	3.04344	0.565237	5.38436	7.27024e-08	2.52823e-07	24.0584	-2.0197
Cara001g017490	sq0001	26050899	26057728	+	glucomannan 4-beta-mannosyltransferase 2-like	166.657	2381.14	1631.64	15380.1	17230	2053.58	1619.14	1420.39	1363.46	915.387	395.199	1368.88	2570.41	1.38285	0.145611	9.49692	2.16194e-21	1.59446e-20	400.499	-1.36713	0.369404	-3.70091	0.000214831	0.00209895	182.118	-1.33495	0.434174	-3.07468	0.00210728	0.0113172	59.5925	-3.61974	0.558028	-6.48665	8.77643e-11	8.69545e-10	5.89158	-1.17012	1.00801	-1.16082	0.245716	0.31224	2.34943	-3.13308
Cara001g017630	sq0001	26203464	26208664	+	probable 2-carboxy-D-arabinitol-1-phosphatase	4865.08	178.723	135.756	114.581	57.4484	39.1719	7.91234	9.72745	7.07375	16.3637	11.1526	75.1128	943.733	0.308166	0.159317	1.93429	0.0530773	0.0784582	8.21434	-0.249429	1.47471	-0.169138	0.865688	0.938317	5.28951	-2.30745	1.66981	-1.38186	0.167014	0.336166	0.963426	-3.1198	2.49351	-1.25117	0.210874	0.313937	0	NA	NA	NA	NA	NA	0	NA
Cara001g017640	sq0001	26215682	26216585	+	unnamed protein product	1.64446	82.2813	74.8861	114.963	382.915	20.8371	54.6785	26.441	15.019	6.2556	4.07904	11.3029	174.861	-1.41608	0.316585	-4.473	7.7131e-06	1.95729e-05	8.92298	-0.234684	0.563411	-0.416541	0.677014	0.837414	9.42212	-0.0306645	0.574217	-0.0534024	0.957411	0.978148	10.2712	0.465603	0.619332	0.751783	0.452181	0.567763	10.952	-0.532643	0.608901	-0.874762	0.381703	0.456498	14.0871	0.791804
Cara001g017660	sq0001	26237253	26237595	+	dehydration-responsive element-binding 1F-like	67.7384	0.508889	0	2.76019	10.4109	0.916839	0	0	0	0	1.05665	0	504.289	-0.743171	0.202546	-3.66915	0.000243358	0.000519467	11.046	-1.61235	0.798826	-2.01839	0.0435503	0.153699	12.6346	1.61115	0.790979	2.03691	0.0416592	0.122751	16.1782	-0.40802	1.17956	-0.345909	0.729411	0.808093	12.4251	-0.490787	1.59331	-0.308029	0.75806	0.807233	6.21463	-4.54708
Cara001g017680	sq0001	26257419	26258772	+	beta-D-glucosyl crocetin beta-1|6-glucosyltransferase-like	130.767	1038.29	884.564	636.915	1181.32	493.613	733.149	272.813	336.352	370.221	752.781	217.628	332.323	-1.17008	0.237392	-4.9289	8.26937e-07	2.32042e-06	153.236	-0.170855	0.256523	-0.666043	0.505384	0.724747	211.041	0.609738	0.173669	3.51093	0.000446543	0.00308091	196.373	-0.83324	0.212257	-3.92562	8.65054e-05	0.000334988	98.5791	-1.26162	0.283759	-4.44608	8.74503e-06	2.38039e-05	116.652	1.25082
Cara001g017840	sq0001	26384188	26386087	-	xyloglucan endotransglucosylase hydrolase 31-like	7.73694	1772.13	1842.56	1648.97	61.5926	7.83248	1.04182	0.739384	2.23035	2.06198	1.65231	10.7394	87.8831	0.204459	0.363035	0.563194	0.573303	0.640963	386.204	-0.184165	0.18257	-1.00873	0.313102	0.55741	539.425	0.651832	0.138674	4.70047	2.59569e-06	3.44109e-05	481.125	-1.11414	0.145482	-7.65822	1.88522e-14	2.80286e-13	228.466	-0.94164	0.20115	-4.68128	2.85089e-06	8.23334e-06	299.763	1.18398
Cara001g017870	sq0001	26414398	26417369	+	serine carboxypeptidase-like	599.453	1.94391	0.971234	1.03892	1.53134	0.941524	0	0	0	0.57069	0	0	788.395	-0.418079	0.781963	-0.534653	0.59289	0.659145	22.6264	2.22212	0.621092	3.57776	0.000346546	0.00315172	35.0537	-0.659845	0.515996	-1.27878	0.200975	0.381598	15.7005	-3.62672	0.871235	-4.16273	3.14458e-05	0.000132835	3.38998	0.89788	1.59098	0.564356	0.572512	0.643302	3.5939	-0.929755
Cara001g017880	sq0001	26418340	26420032	-	unnamed protein product	3.2393	31.4138	36.9852	61.1453	54.8477	46.7413	86.465	41.083	49.9645	59.0213	33.5315	50.3538	403.72	0.733248	0.184104	3.98278	6.81132e-05	0.000155468	24.2826	2.70364	0.771876	3.50268	0.000460598	0.0040321	33.1677	-1.46991	0.692095	-2.12386	0.0336819	0.104099	9.57403	-6.43391	1.36437	-4.71568	2.40911e-06	1.24572e-05	0	NA	NA	NA	NA	NA	0	NA
Cara001g017910	sq0001	26443979	26445661	+	transcription factor RAX2-like	0	24.881	89.2583	104.737	78.5632	5.77581	2.7502	0.896782	6.38318	0.856035	1.42841	44.2799	199.033	0.181848	0.18258	0.995991	0.319255	0.389644	54.1119	-0.353289	0.349542	-1.01072	0.312151	0.556555	47.6932	-0.43058	0.332974	-1.29313	0.195965	0.375262	22.8388	-4.46002	0.745511	-5.9825	2.19743e-09	1.82386e-08	0.826091	-3.55142	2.49392	-1.42403	0.154437	0.207302	0	NA
Cara001g018240	sq0001	26766802	26768339	+	receptor 12	7949.59	98.6574	182.682	205.393	9.45625	1.35485	0	1.29435	2.84948	2.34606	2.74183	10.7976	675.94	-0.20009	0.108172	-1.84973	0.064352	0.0934975	85.6294	-0.131999	0.484762	-0.272296	0.785395	0.896725	91.4278	-0.0934534	0.607838	-0.153747	0.877809	0.935211	48.2302	-8.76718	1.3499	-6.4947	8.32009e-11	8.24998e-10	0	NA	NA	NA	NA	NA	0	NA
Cara001g018290	sq0001	26787001	26799503	+	ripening-related 5	16.9897	2012.89	1262.43	829.074	1079.16	108.882	887.15	206.999	115.745	39.5195	61.7229	50.4417	412.248	0.206867	0.162034	1.27669	0.20171	0.260179	99.1039	-0.542775	0.514148	-1.05568	0.291115	0.534768	76.8525	-0.628958	0.556294	-1.13062	0.258214	0.451762	32.8395	-8.21324	1.27664	-6.4335	1.24697e-10	1.21359e-09	0	NA	NA	NA	NA	NA	0	NA
Cara001g018330	sq0001	26834149	26836739	+	alpha carbonic anhydrase 7	14.0659	373.546	162.564	49.0144	80.8975	12.5302	145.041	8.52655	225.015	3.52035	94.2125	24.2947	51.7741	1.84593	0.741048	2.49098	0.0127392	0.0211628	15983.7	7.94997	0.807589	9.84407	7.27061e-23	1.41169e-20	79690.8	1.72918	0.262705	6.5822	4.63538e-11	1.44147e-09	119375	0.0914748	0.157332	0.581412	0.560963	0.667418	58420.9	-6.78358	0.0845526	-80.2292	0	0	2079.58	1.03139
Cara001g018560	sq0001	27121305	27124383	+	aquaporin PIP2-2	485.323	4122.19	5689.03	5525.47	1122.23	438.515	991.538	744.847	1024.81	995.69	455.787	878.146	6616.3	0.403328	0.11721	3.44109	0.000579383	0.0011754	270.594	1.02698	0.38819	2.64555	0.00815591	0.0436166	601.471	0.895236	0.332469	2.69269	0.00708775	0.0302996	875.083	0.503354	0.183529	2.74264	0.00609478	0.0152959	551.046	-3.44333	0.368187	-9.35212	8.59067e-21	9.61918e-20	125.305	0.186197
Cara001g018570	sq0001	27130067	27130481	+	unnamed protein product	0	44.3643	11.0547	9.70124	0	2.13601	6.81293	3.84685	8.39161	3.20084	1.90678	2.05394	182.421	-0.990296	0.259402	-3.81761	0.00013475	0.000296684	94.2868	2.4219	0.38636	6.26851	3.64529e-10	1.392e-08	527.922	2.24576	0.287507	7.81115	5.66681e-15	3.10686e-13	1446.96	1.45892	0.194165	7.51383	5.74238e-14	8.10247e-13	1236.82	-3.00606	0.462738	-6.49624	8.23542e-11	3.91673e-10	360.277	0.138142
Cara001g018830	sq0001	27345689	27347009	+	Carbamoyl-phosphate synthase large	5.74617	275.925	250.832	392.395	124.065	66.4041	122.118	113.625	86.8283	230.407	171.258	636.995	80.8057	0.0265236	0.507637	0.0522492	0.95833	0.966586	79.499	1.17239	0.283125	4.1409	3.45953e-05	0.000439136	195.82	1.06104	0.190346	5.57425	2.48601e-08	5.05837e-07	219.733	-0.503492	0.243531	-2.06747	0.03869	0.0762843	89.6212	-4.0107	0.372053	-10.7799	4.28166e-27	7.49322e-26	8.77446	-1.67846
Cara001g019050	sq0001	27556391	27560797	+	phosphatidylinositol transfer 1-like	5784.18	576.721	491.386	513.214	1598.14	748.669	1948.34	2186.09	1911.24	2045.38	1439.95	1068.42	437.546	7.95959	0.493392	16.1324	1.51102e-58	4.0705e-57	2885.85	-1.02491	0.19697	-5.20337	1.95708e-07	4.25719e-06	1832.88	-0.601325	0.119575	-5.02885	4.93423e-07	7.64618e-06	1634.4	0.510785	0.101883	5.01344	5.34665e-07	3.0935e-06	1068.1	-3.03902	0.212413	-14.3072	1.97406e-46	1.04291e-44	366.305	0.600851
Cara001g019140	sq0001	27645011	27647517	-	NRT1 PTR FAMILY -like	13.2393	157.636	483.414	598.674	586.82	108.474	156.962	41.9668	34.7018	15.7373	15.8395	46.565	1538.58	1.38013	0.145305	9.4982	2.13555e-21	1.57531e-20	5.95424	0.384499	0.91088	0.422118	0.672939	0.835216	5.1037	-1.81414	1.02442	-1.77089	0.0765789	0.192905	1.22132	-3.46465	2.3715	-1.46096	0.144028	0.230453	0.255331	1.11436	3.81064	0.292433	0.769956	0.817068	0.250709	-1.48981
Cara001g019180	sq0001	27695077	27698417	-	mitogen-activated kinase 3	128367	2811.08	2579.39	4034.03	4209.86	1495.17	4263.31	7496.29	3838.49	3667.4	4105.42	5483.31	585.207	-2.31759	0.268999	-8.61562	6.95638e-18	4.2729e-17	60.2108	0.340955	0.506529	0.67312	0.500871	0.721821	50.3292	-1.76598	0.509361	-3.46704	0.000526218	0.0035451	26.5144	0.601271	0.417833	1.43902	0.150145	0.238531	55.2216	0.9573	0.422074	2.26808	0.0233241	0.0378174	68.2071	-0.416149
Cara001g019290	sq0001	27841595	27844267	+	mitogen-activated kinase homolog NTF6	118.204	1150.78	1173.81	3328.26	3890.73	1169.37	1572	1230.46	1287.38	1645.62	1096.52	1313.05	601.113	-0.743603	0.143171	-5.19379	2.06054e-07	6.13494e-07	3.80377	0.711269	1.2122	0.586759	0.557366	0.760847	3.14655	-2.39551	1.13139	-2.11731	0.0342336	0.105423	2.74604	2.44158	1.47639	1.65376	0.0981771	0.167791	12.8519	1.69114	0.882969	1.91529	0.0554557	0.0829443	22.8389	0.308064
Cara001g019340	sq0001	27878874	27892768	+	LOV domain-containing	18478.5	1038.44	756.501	365.885	23.5142	67.8807	18.5167	85.0369	45.1426	63.4485	122.161	347.47	452.063	-0.627901	0.177475	-3.53796	0.000403228	0.000835764	70.6356	1.58489	0.295423	5.36481	8.10329e-08	1.91973e-06	117.098	-0.143656	0.306642	-0.468482	0.63944	0.791754	80.7645	-1.15016	0.391651	-2.9367	0.00331726	0.00893083	41.8529	-0.590733	0.454513	-1.2997	0.193703	0.253284	21.4792	-3.04764
Cara001g019510	sq0001	28032442	28035328	+	probable LRR receptor-like serine threonine- kinase At1g05700	5.4486	2348.16	4472.31	6436.53	3361.62	1103.82	1769.83	2156	4198.91	2311.5	673.393	127.432	3579.41	-0.11284	0.115772	-0.974672	0.329723	0.40084	17.439	7.35465	1.08048	6.80685	9.97573e-12	4.90066e-10	770.761	5.21223	0.294726	17.685	5.47191e-70	1.0065e-66	1655.82	0.468491	0.291085	1.60947	0.107514	0.180994	1083.56	-2.88353	0.408756	-7.0544	1.73341e-12	9.67805e-12	578.147	1.36507
Cara001g019540	sq0001	28067932	28069789	-	exocyst complex component EXO70A1-like	9991.56	48.313	52.6198	112.791	333.254	38.5128	62.8711	15.3745	150.324	98.966	172.5	19.8565	196.476	-0.241502	0.24006	-1.00601	0.314413	0.384635	21.7513	-3.28939	1.042	-3.15681	0.00159505	0.0114682	3.20011	-1.42046	1.67074	-0.850196	0.395216	0.595991	34.2472	5.54446	1.53133	3.62068	0.000293826	0.00102121	36.9948	-6.20147	1.07381	-5.77518	7.68728e-09	2.98248e-08	2.39622	1.37007
Cara001g019700	sq0001	28204995	28211726	+	beta-amyrin synthase	137.857	1124.05	419.171	239.292	72.6368	23.1344	22.0499	39.056	62.2646	21.7891	21.9051	40.85	450.903	-0.904185	0.162172	-5.57547	2.46861e-08	7.95691e-08	13.9196	-0.693627	0.534871	-1.29681	0.194696	0.420033	10.9662	-0.366348	0.662453	-0.553017	0.580252	0.749343	8.65603	-0.166246	0.717259	-0.23178	0.816709	0.873949	10.8811	0.505168	0.649339	0.777973	0.436585	0.511918	8.75429	-1.92934
Cara001g019710	sq0001	28214794	28215319	+	zinc finger ZAT8	8906.37	21.5273	28.9947	206.738	302.164	152.532	2401.32	524.516	253.35	651.311	949.616	290.93	12.6724	6.98649	1.16464	5.99886	1.98709e-09	7.03562e-09	17.698	0.80847	0.550353	1.469	0.141832	0.344256	48.1137	1.43347	0.441845	3.24429	0.00117744	0.0070124	57.7762	-0.549099	0.395255	-1.38923	0.164763	0.257633	28.7814	-1.92314	0.488238	-3.93894	8.18435e-05	0.000196089	15.5941	0.174461
Cara001g019740	sq0001	28228881	28229748	+	F-box kelch-repeat At1g80440-like	2.02858	47.4836	28.421	18.345	41.6772	5.02847	149.929	130.15	41.3715	46.1671	26.6573	16.0616	1096.04	1.42082	0.160621	8.84583	9.08511e-19	5.87276e-18	62.7507	0.885569	0.528136	1.67678	0.0935849	0.263345	92.1028	-0.0681308	0.527447	-0.129171	0.897223	0.946131	53.1651	-3.10872	0.50528	-6.15246	7.62896e-10	6.70049e-09	7.01578	-1.37444	1.09039	-1.2605	0.20749	0.268984	3.07687	-1.58663
Cara001g019780	sq0001	28251565	28252012	+	probable histone	91.9262	1668.61	1870.02	2409.11	2005.33	1751.29	9315.33	5123.16	6123.15	11391.1	9203.38	6035.11	5921.64	0.297116	0.230014	1.29173	0.196449	0.254282	93.1042	1.18923	0.505723	2.35154	0.0186961	0.0830318	408.109	2.13873	0.680356	3.14355	0.00166909	0.00934733	364.271	-6.30894	1.08833	-5.79688	6.75615e-09	5.20956e-08	3.72409	-5.72303	1.98168	-2.88797	0.00387732	0.00724069	0	NA
Cara001g019930	sq0001	28332834	28335474	+	F-box FBD LRR-repeat At1g78760	39.9349	327.514	332.698	343.906	389.768	551.418	597.518	568.138	554.157	612.59	667.296	447.624	613.804	0.00262537	0.110606	0.0237363	0.981063	0.985027	127.858	1.22128	0.418708	2.91679	0.00353656	0.0222609	553.172	2.10729	0.655214	3.21619	0.00129903	0.00760481	490.994	-6.5655	0.897818	-7.31273	2.61773e-13	3.48529e-12	4.21207	-5.90043	1.74179	-3.38756	0.000705172	0.00148044	0.115391	0.712887
Cara001g020010	sq0001	28410157	28410933	-	osmotin	136.207	1484.84	3964.8	1563.11	3478.77	5485.95	2236.08	3442.41	1403.37	2003.01	3671.5	27954.5	118.05	-1.77551	0.213417	-8.31943	8.83857e-17	5.08368e-16	2.91165	0.7933	1.32634	0.598114	0.549764	0.756116	85.9381	5.27221	0.689439	7.6471	2.05566e-14	1.04021e-12	91.7269	-6.2427	0.80359	-7.76852	7.94101e-15	1.23013e-13	0.974467	-3.79213	3.04763	-1.24429	0.213394	0.275748	0	NA
Cara001g020030	sq0001	28416849	28417455	+	CLAVATA3 ESR CLE-related 46	0	10.1297	7.57423	14.4362	1.74769	0	0.421458	0.804004	0	0.306865	0	2.48712	1610.26	0.140195	0.128516	1.09087	0.27533	0.342381	36.2258	0.86426	0.860885	1.00392	0.315417	0.560147	35.9286	-1.60878	0.850729	-1.89105	0.058617	0.158268	9.65434	-6.44703	1.38873	-4.64237	3.44427e-06	1.73661e-05	0	NA	NA	NA	NA	NA	0	NA
Cara001g020040	sq0001	28427515	28430891	+	heat shock cognate 70 kDa 2	261516	8171.98	7687.15	9709.77	18577.7	4559.02	34962.3	78956.6	20661.1	46200.1	73226.7	12511	849.301	-1.45881	0.372122	-3.92024	8.84623e-05	0.000198846	313.845	0.0623684	0.219865	0.283667	0.776666	0.892622	417.078	0.318127	0.134799	2.36001	0.0182743	0.0647876	381.502	-0.530223	0.163953	-3.23399	0.00122076	0.00367053	352.703	0.153795	0.30813	0.499124	0.617692	0.685535	1084.25	2.08939
Cara001g020140	sq0001	28524990	28527807	-	hypothetical protein L484_025218	44.5034	502.961	295.903	348.798	132.66	10.5385	1.17404	6.53664	2.40427	1.20468	4.53781	225.304	48.4728	-0.616509	0.276352	-2.23088	0.0256889	0.0403626	12.8831	-2.67146	0.835331	-3.19809	0.00138343	0.0101561	9.04295	1.8196	0.871952	2.08681	0.0369051	0.111659	20.2871	1.13721	0.63014	1.80469	0.0711231	0.127918	18.9023	-1.82534	0.776969	-2.34931	0.0188081	0.0310529	31.3754	2.38381
Cara001g020380	sq0001	28703409	28705137	+	probable xyloglucan galactosyltransferase GT11	29.4306	2.37974	1.06563	3.84829	0	1.60724	13.3857	0.402002	1.76449	0.899075	0.400781	0.391306	86.7091	1.1574	0.250336	4.6234	3.77505e-06	9.88594e-06	17338.8	0.0483102	0.248881	0.19411	0.84609	0.92797	15017.8	-1.10337	0.195821	-5.6346	1.75468e-08	3.6656e-07	5525.1	-3.50301	0.358735	-9.7649	1.59265e-22	4.7569e-21	510.384	-1.85792	0.436935	-4.25217	2.11709e-05	5.48149e-05	1229.67	3.03149
Cara001g020440	sq0001	28752076	28770358	+	scarecrow 14	72514.3	5582.79	6981.23	7099.6	4230.93	6103.21	10495.4	11593.5	13003.2	14433.8	18282.3	7910.84	698.633	-0.845333	0.265812	-3.18019	0.00147179	0.00282131	366.474	-1.2705	0.644671	-1.97077	0.0487506	0.167098	323.529	0.67527	0.492956	1.36984	0.170738	0.341382	534.799	0.978938	0.337406	2.90137	0.00371541	0.00987352	1148.13	0.791053	0.218318	3.6234	0.000290753	0.000644141	3095.9	1.56135
Cara001g020560	sq0001	28844361	28847220	-	laccase-2-like	1.21326	36.2336	12.204	15.2375	1.40647	1.75002	0.963307	3.83496	1.33636	0.61373	0.499161	50.0831	422.454	0.0566139	0.358022	0.15813	0.874355	0.900739	35.3457	-0.996686	0.387827	-2.56993	0.010172	0.0520472	35.827	0.665843	0.288665	2.30663	0.0210756	0.0725963	31.6564	-1.18345	0.370719	-3.1923	0.00141143	0.00418105	52.0234	1.92938	0.356429	5.41309	6.19447e-08	2.17335e-07	53.6443	-1.92761
Cara001g020590	sq0001	28863446	28864869	-	E3 ubiquitin- ligase RING1	277.082	7.03854	11.7638	12.9404	17.8928	14.5655	13.4865	13.7662	11.7338	9.74806	20.0702	20.2937	45.8646	1.17539	0.408839	2.87494	0.00404109	0.0072664	109.951	0.326091	0.260447	1.25204	0.210555	0.440704	125.252	-0.36925	0.210936	-1.75053	0.0800265	0.198911	64.4141	-3.13584	0.537172	-5.83769	5.29298e-09	4.13502e-08	81.1791	3.3633	0.676925	4.9685	6.74743e-07	2.10062e-06	77.4378	-4.4814
Cara001g020610	sq0001	28880484	28881399	-	unnamed protein product	91.1679	7.4615	6.43719	4.83499	3.72628	6.41833	6.99193	6.40543	5.74733	2.3562	4.34726	3.41205	14.6429	2.41948	0.553286	4.37293	1.22592e-05	3.03955e-05	0.31331	1.56017	3.04552	0.512283	0.608453	0.795437	0.362604	-1.97601	2.85083	-0.693135	0.488225	0.677051	0.153341	1.10269	3.81695	0.288895	0.772662	0.840392	0.294755	-0.601528	3.81694	-0.157594	0.874776	0.9038	0.125354	-0.729785
Cara001g020680	sq0001	28911597	28915022	+	low-temperature-induced 65 kDa isoform X1	1980.76	63.4408	88.5638	91.7993	239.808	138.074	142.164	153.992	130.334	101.857	110.114	79.1979	1084.2	0.460402	0.242656	1.89735	0.0577823	0.084758	263.94	0.378354	0.342897	1.1034	0.269851	0.511925	382.029	0.267406	0.430894	0.620584	0.534873	0.714816	511.1	0.741043	0.379201	1.95422	0.0506752	0.0957678	325.367	-4.70067	0.908223	-5.17567	2.27088e-07	7.45588e-07	33.6921	0.241185
Cara001g020750	sq0001	28946935	28948864	+	unnamed protein product	457.331	41.8891	44.9266	34.7849	47.316	35.2979	17.664	36.9259	55.3103	27.9915	21.8514	29.4437	1775.67	1.05905	0.234886	4.50879	6.51978e-06	1.66756e-05	6.78531	2.51814	1.0646	2.36534	0.0180136	0.0806941	26.1066	1.50933	0.599173	2.51902	0.0117683	0.0453903	42.8288	0.468382	0.380776	1.23007	0.21867	0.323378	25.1795	-4.42319	0.768415	-5.75626	8.5999e-09	3.32175e-08	2.20349	-0.755973
Cara001g020870	sq0001	29025878	29026812	+	unnamed protein product	2100.72	167.389	174.779	123.122	91.3281	79.6092	156.091	108.595	111.951	144.559	158.718	88.3824	20.4313	7.68447	1.13226	6.78683	1.14623e-11	4.77758e-11	124.927	-0.832467	0.35092	-2.37224	0.0176805	0.0795905	68.6909	-1.6489	0.394108	-4.18387	2.86586e-05	0.000288216	18.2175	-6.38922	1.30857	-4.88261	1.04691e-06	5.78899e-06	0.69615	1.15726	2.3581	0.49076	0.623596	0.690913	0.631365	-1.76993
Cara001g020890	sq0001	29042737	29043892	+	E3 ubiquitin- ligase RING1	136.176	3.43585	4.79026	7.67425	4.05495	3.82764	5.09251	3.95482	4.41267	1.7526	7.87174	7.81042	70.7432	-0.190456	0.515051	-0.36978	0.711546	0.764405	236.776	-0.693468	0.453413	-1.52944	0.126155	0.319168	137.421	-1.71641	0.379788	-4.51939	6.20177e-06	7.4559e-05	34.8096	-8.29713	1.25644	-6.60367	4.01111e-11	4.13194e-10	0	NA	NA	NA	NA	NA	0	NA
Cara001g020970	sq0001	29097487	29100363	-	D-inositol 3-phosphate glycosyltransferase 1	0.831685	39.5455	85.5569	216.849	194.406	79.8588	208.263	45.1391	92.818	26.1845	5.7929	16.6402	21.4602	-0.882927	0.607551	-1.45326	0.146152	0.195539	6296.42	0.00224296	0.147844	0.0151711	0.987896	0.994345	6425.38	-0.404301	0.0894397	-4.52038	6.17299e-06	7.42373e-05	3718.58	-1.65113	0.117861	-14.0091	1.37166e-44	1.71234e-42	1489.67	-0.553006	0.185564	-2.98014	0.00288119	0.00550532	3530.72	2.03128
Cara001g021100	sq0001	29180239	29183001	-	tubulin beta-2 chain	90.7896	3447.71	4135.34	4628.17	2348.18	3012.43	7225.8	5495.04	3147.51	14157.5	8626.45	9190.06	28654.7	-5.1385	0.215257	-23.8714	6.0711e-126	6.7204e-124	135.703	-0.387392	0.355222	-1.09056	0.275465	0.518556	211.173	1.07161	0.453335	2.36385	0.0180864	0.0642799	406.553	1.10821	0.374736	2.9573	0.00310345	0.00842045	323.697	-2.86098	0.449806	-6.36046	2.01149e-10	9.20796e-10	278.179	2.22652
Cara001g021130	sq0001	29228186	29230168	-	proliferating cell nuclear antigen	59.4041	519.768	579.948	667.702	1051.6	1246.24	1590.88	1459.9	2119.9	2146.03	2069.44	1516.97	27.8993	0.331967	0.378934	0.876055	0.381	0.453754	274.806	0.0585291	0.161935	0.361435	0.717774	0.862594	329.42	0.0280472	0.101485	0.276367	0.782266	0.884307	311.353	-0.0481845	0.200578	-0.240229	0.810153	0.868498	160.33	-3.40817	0.286055	-11.9144	9.96186e-33	2.48767e-31	23.6822	-1.47042
Cara001g021140	sq0001	29232599	29236070	+	mitochondrial uncoupling 1	4.92457	103.68	138.201	178.136	206.012	246.064	227.273	271.404	225.198	192.633	123.302	330.201	409.102	2.37156	0.144493	16.4129	1.54548e-60	4.41399e-59	827.895	0.403298	0.134549	2.99741	0.00272284	0.017939	1530.29	0.843417	0.157094	5.36888	7.92273e-08	1.4595e-06	1995.77	0.218798	0.145119	1.50771	0.131628	0.214035	1660.78	-1.05817	0.137996	-7.66808	1.74591e-14	1.16179e-13	1357.5	0.193135
Cara001g021280	sq0001	29347192	29355352	+	laccase-4	2.04958	29.7225	140.105	30.3103	30.9254	9.37326	15.8071	19.2278	6.64218	12.8155	19.3917	46.3521	1070.55	0.158989	0.177731	0.89455	0.371028	0.443686	4.67476	0.421723	1.2291	0.343115	0.731512	0.869991	15.369	1.98569	0.917332	2.16464	0.0304152	0.0964996	166.923	3.93138	0.963638	4.07973	4.5088e-05	0.000184577	201.406	-2.69848	0.671104	-4.02095	5.79628e-05	0.000141422	56.1365	-0.553593
Cara001g021350	sq0001	29419660	29424500	+	phosphomethylpyrimidine chloroplastic isoform X2	7110.93	494.24	423.606	379.171	337.488	339.419	304.169	366.39	167.419	218.844	263.71	432.025	18442.3	0.205522	0.225263	0.912367	0.361576	0.434159	17.3415	-0.122848	0.840956	-0.146081	0.883857	0.946811	12.064	-1.92996	0.786339	-2.45436	0.0141137	0.0527281	2.72533	-4.62203	1.56975	-2.94445	0.00323533	0.0087388	6.74435	5.80578	1.41981	4.08914	4.32983e-05	0.000107588	6.716	-5.45485
Cara001g021380	sq0001	29432889	29433273	+	josephin	35.0091	3.80854	3.46535	5.20411	0.717776	1.22237	0	0.644962	0.44529	0.580822	0.448017	2.87377	1636	-0.0262921	0.106345	-0.247235	0.804726	0.842602	0.111027	0.280355	3.53381	0.0793351	0.936766	0.970731	0.128281	-0.699699	3.53381	-0.198001	0.843044	0.915653	1.37224	4.18511	1.98871	2.10444	0.0353403	0.0706497	100.644	5.64759	0.7808	7.23308	4.72168e-13	2.77702e-12	97.4944	-8.60627
Cara001g021390	sq0001	29438602	29444454	-	sodium-dependent phosphate transport chloroplastic	8736.08	414.229	216.739	162.771	215.366	43.011	31.6263	25.7428	39.7261	116.208	101.718	137.634	709.331	-0.73588	0.129339	-5.68954	1.27381e-08	4.21477e-08	153.631	0.135139	0.219939	0.61444	0.538925	0.748815	208.314	0.307907	0.230317	1.33688	0.18126	0.355808	137.929	-2.8845	0.29929	-9.63782	5.53532e-22	1.58637e-20	13.8161	-7.61827	1.16694	-6.52843	6.64645e-11	3.19007e-10	0	NA
Cara001g021420	sq0001	29456376	29460945	+	GDP-mannose transporter GONST2	1.61838	95.7769	200.936	420.848	671.874	404.231	501.586	481.964	549.898	436.567	213.168	267.702	222.376	0.814938	0.198928	4.09664	4.1919e-05	9.78754e-05	304.086	0.492825	0.191664	2.5713	0.0101319	0.0518997	379.13	-0.256939	0.145994	-1.75993	0.0784202	0.196146	386.022	0.49806	0.16703	2.98186	0.002865	0.00784865	219.533	-6.4468	0.365298	-17.6481	1.05304e-69	1.50383e-67	17.9492	2.17604
Cara001g021460	sq0001	29494098	29500706	+	cell division control 6 homolog B-like	8.19414	208.879	267.73	406.865	768.917	183.39	592.045	343.964	514.824	649.548	248.844	447.659	3481.36	-0.388326	0.149331	-2.60043	0.00931064	0.0158256	436.96	1.80497	0.291463	6.19281	5.91022e-10	2.14104e-08	893.377	0.343862	0.16773	2.05009	0.0403552	0.119782	757.114	-0.921176	0.192368	-4.78862	1.67928e-06	8.92395e-06	676.682	0.50633	0.243157	2.08231	0.0373138	0.0579628	528.554	-2.17323
Cara001g021510	sq0001	29525024	29528709	-	receptor kinase At3g47110	19.02	148.884	194.15	307.056	676.846	101.513	131.129	110.026	317.831	224.102	95.558	93.0651	59.2478	2.66737	0.394849	6.75542	1.42421e-11	5.90859e-11	21.9302	4.34628	0.690742	6.29218	3.13029e-10	1.21173e-08	43.5655	-0.30058	0.319008	-0.942231	0.346074	0.547808	26.1235	-1.70149	0.521192	-3.26461	0.00109615	0.00333812	37.4503	2.17579	0.537774	4.04592	5.21189e-05	0.000127949	32.9501	-4.39379
Cara001g021680	sq0001	29675896	29677546	-	probable E3 ubiquitin- ligase BAH1-like 1	50.0494	2.53189	2.47773	1.28988	0.341213	0.889511	1.92987	1.56355	2.00613	1.49003	2.2479	2.49151	414.024	2.50902	0.360243	6.96479	3.28886e-12	1.42193e-11	34.4376	0.829812	0.345768	2.39991	0.0163993	0.0748607	60.5274	0.463112	0.312594	1.48151	0.13847	0.294861	57.9462	-0.529039	0.378197	-1.39885	0.161859	0.253791	25.815	-2.75783	0.542081	-5.08749	3.62837e-07	1.16605e-06	6.3555	-0.887136
Cara001g021820	sq0001	29779210	29793709	+	PHD domain-containing Agenet domain-containing	997.913	62.8209	141.653	233.763	411.562	2382.24	1603.23	4391.07	1828.08	3607.29	4177.26	1615.44	214.007	0.321213	0.163263	1.96746	0.0491303	0.0731239	269.405	1.15043	0.239966	4.79414	1.63376e-06	2.90195e-05	481.818	0.3111	0.137629	2.26043	0.0237944	0.0796612	490.761	-0.108286	0.130447	-0.830118	0.406472	0.524112	647.623	0.551629	0.105989	5.20459	1.94421e-07	6.43942e-07	891.247	0.172584
Cara001g021850	sq0001	29814477	29816635	+	probable phosphatase 2C 25	10487.2	149.249	192.988	556.501	436.338	304.468	808.43	659.473	373.935	618.059	475.682	996.2	965.368	0.747896	0.17612	4.24651	2.17125e-05	5.24248e-05	118.276	2.05728	0.375923	5.47262	4.43435e-08	1.10925e-06	352.639	1.13602	0.280799	4.04565	5.21776e-05	0.000486219	524.021	0.40503	0.158271	2.55909	0.0104947	0.024688	445.873	-1.22738	0.140003	-8.76682	1.83778e-18	1.70311e-17	308.793	-0.0688622
Cara001g021860	sq0001	29825003	29826671	+	mitogen-activated kinase kinase kinase NPK1-like	236.858	26.4255	18.4423	23.5778	27.2342	69.8763	384.711	1736.16	71.2919	322.79	515.714	127.705	167.152	0.604467	0.196691	3.07317	0.00211796	0.00396951	2106.76	-0.434586	0.350689	-1.23923	0.215259	0.446796	1566.91	-0.993816	0.345242	-2.87861	0.00399437	0.019126	1832.55	1.56721	0.208061	7.53244	4.98e-14	7.06194e-13	1578.07	-3.18599	0.372721	-8.54791	1.2534e-17	1.08508e-16	411.957	0.131127
Cara001g022100	sq0001	30019971	30023413	-	probable LIM domain-containing serine threonine- kinase DDB_G0287001	23.8608	402.085	246.046	322.206	354.959	305.676	286.487	292.469	363.665	503.597	583.998	476.442	542.83	-1.66687	0.892191	-1.86829	0.0617216	0.0900339	23.2141	0.544689	0.424606	1.28281	0.199558	0.42656	35.4346	0.256987	0.363113	0.707734	0.479111	0.669941	43.7517	0.544133	0.337967	1.61002	0.107394	0.180816	46.306	-0.633937	0.415472	-1.52582	0.127054	0.174466	26.4353	-1.92737
Cara001g022180	sq0001	30106348	30107241	+	LOB domain-containing 12	0	32.6804	178.565	379.383	181.18	105.658	21.5162	9.38434	19.4283	33.4371	78.6464	304.46	83.8485	0.476114	0.248972	1.91232	0.0558352	0.0821197	3.9923	1.3723	1.0548	1.301	0.19326	0.418041	5.59624	-0.568311	0.889841	-0.638665	0.523041	0.705467	4.35548	0.0619925	1.06369	0.0582808	0.953525	0.968221	2.43188	-2.93039	1.78977	-1.6373	0.101568	0.142965	0.456972	-1.21293
Cara001g022260	sq0001	30172480	30175152	+	cation H+ antiporter 24-like	0	12.1364	29.5745	110.52	87.9154	32.2673	45.8643	23.3452	28.1399	14.4478	8.07924	44.9057	351.835	-0.560388	0.354524	-1.58068	0.113952	0.156587	13.8679	-1.22044	0.501215	-2.43496	0.0148933	0.0696317	9.24868	-0.16309	0.748619	-0.217854	0.827543	0.910091	4.74102	-5.42147	1.65442	-3.27696	0.00104932	0.00321171	0.510352	2.08255	3.74834	0.555593	0.578489	0.648941	0.613535	-1.73386
Cara001g022290	sq0001	30207926	30209874	-	PRA1 family B4-like	705.124	66.1565	73.3313	103.35	90.8181	107.35	151.758	125.432	115.167	118.173	149.295	195.18	261.281	-0.518895	0.185184	-2.80205	0.00507791	0.00898784	126.01	1.64583	0.367114	4.48315	7.35505e-06	0.0001108	138.024	-2.01086	0.424595	-4.73594	2.18038e-06	2.92957e-05	31.4019	-3.85953	0.820831	-4.70197	2.57659e-06	1.32525e-05	4.12913	0.0964274	1.97003	0.0489472	0.960961	0.969929	32.8312	3.68173
Cara001g022300	sq0001	30212977	30214891	+	exocyst complex component EXO70B1	35969.5	3012.25	3145.54	3927.2	2086.48	2775.87	4334.77	4740.78	5170.3	4797.5	5255.61	4131.22	31.3859	0.993669	0.429701	2.31247	0.020752	0.033223	67.3083	1.09269	0.298583	3.65957	0.000252636	0.00240993	94.8425	-0.34796	0.229139	-1.51855	0.128876	0.279858	70.7632	-0.408393	0.293488	-1.39151	0.16407	0.256745	36.0207	-2.1667	0.528103	-4.10279	4.08203e-05	0.000101777	29.0612	1.38139
Cara001g022310	sq0001	30216645	30220795	-	Lipase_GDSL domain-containing	4.06515	113.829	27.4224	37.4208	35.205	7.35891	7.39555	2.90125	13.6513	8.90091	10.8967	4.12547	1.12216	3.50238	2.15319	1.6266	0.103821	0.144043	45.8223	2.86118	0.568216	5.03537	4.76919e-07	9.57936e-06	68.8816	-1.06651	0.518635	-2.05637	0.0397469	0.118417	47.9694	0.385398	0.66084	0.583194	0.559763	0.666463	75.4342	0.52608	0.465894	1.12918	0.258821	0.326509	203.765	1.67889
Cara001g022320	sq0001	30224969	30225594	+	6|7-dimethyl-8-ribityllumazine synthase	170.224	0	12.0108	56.445	15.9037	27.7105	17.7716	7.22912	6.19623	5.57094	1.7927	7.56093	176.69	-0.172348	0.184009	-0.936626	0.348951	0.420911	21.8092	1.32369	0.489718	2.70296	0.00687247	0.0379361	51.8026	0.902489	0.434756	2.07585	0.0379076	0.114083	43.9676	-1.93175	0.431301	-4.47889	7.50328e-06	3.56684e-05	26.9087	0.863227	0.377556	2.28635	0.0222337	0.03621	58.9827	1.1141
Cara001g022330	sq0001	30229860	30234077	-	cation H+ antiporter 14	0.405119	12.0066	7.74481	12.2151	17.77	1.51296	8.21106	1.07459	5.15359	4.13032	1.86373	1.1035	1092.67	0.536914	0.170625	3.14675	0.00165098	0.00314501	218.803	0.69075	0.347181	1.9896	0.0466351	0.161587	334.126	0.182583	0.209518	0.871441	0.383514	0.584014	303.517	-0.388349	0.229214	-1.69426	0.0902155	0.156185	139.161	-3.09308	0.441015	-7.01355	2.32354e-12	1.28134e-11	33.1984	-0.297246
Cara001g022370	sq0001	30267117	30270171	-	probable WRKY transcription factor 33	84401.3	6530.04	7128.54	7712.92	13651.8	3109.03	13841.3	15943.9	9170.05	10573.3	17271	10954.6	1587.64	-0.892062	0.16549	-5.39042	7.02928e-08	2.18804e-07	181.734	-0.108098	0.166065	-0.650938	0.515087	0.731834	260.544	0.638985	0.355877	1.79552	0.0725708	0.185734	234.081	-1.06974	0.420482	-2.54409	0.0109563	0.0256247	225.274	0.823539	0.364505	2.25933	0.0238628	0.0385949	388.272	0.591023
Cara001g022380	sq0001	30272187	30277872	-	F-box LRR-repeat 3-like isoform X1	15.5743	297.446	341.935	367.833	560.945	269.742	449.985	371.604	272.819	293.895	256.493	476.428	12.233	6.94519	1.16857	5.94331	2.7932e-09	9.79012e-09	4.34011	1.47358	0.982458	1.49989	0.133642	0.331104	5.07809	-1.40054	0.993646	-1.4095	0.158688	0.324405	2.72254	0.10138	1.56483	0.0647864	0.948344	0.96477	1.8528	-1.75558	1.76556	-0.994348	0.320053	0.392724	0.885112	-0.475647
Cara001g022460	sq0001	30324141	30327930	-	alanine--glyoxylate aminotransferase 2 homolog mitochondrial-like	5.72307	220.835	352.198	667.114	448.443	551.458	876.842	579.476	784.657	720.589	814.838	569.987	441.216	0.355873	0.331895	1.07225	0.283609	0.351411	1294.6	-0.569627	0.165297	-3.44609	0.00056877	0.00482147	1087.54	-0.327358	0.141322	-2.31639	0.0205369	0.0711071	892.127	-0.0897742	0.128953	-0.696176	0.486319	0.599948	415.687	-5.22789	0.509858	-10.2536	1.13987e-24	1.69538e-23	38.578	0.836143
Cara001g022480	sq0001	30339040	30340709	+	NUCLEAR FUSION DEFECTIVE 4	54.8695	3.65652	4.87255	13.156	4.53984	126.555	177.783	143.145	338.803	374.801	145.695	78.085	1276.3	-0.887985	0.15145	-5.8632	4.54021e-09	1.56314e-08	710.834	-0.540168	0.620677	-0.870288	0.384143	0.62423	676.049	0.00366471	0.37446	0.00978666	0.992191	0.996282	443.103	-1.86349	0.294077	-6.33674	2.34682e-10	2.20757e-09	83.3965	-6.77608	0.684135	-9.9046	3.97539e-23	5.30425e-22	10.1613	3.26969
Cara001g022510	sq0001	30367004	30369600	+	cationic peroxidase 1-like	0.806048	143.734	229.806	64.1951	0	0	0	0.224195	0	0	0	0.218356	441.69	-0.277757	0.14872	-1.86765	0.0618105	0.0901564	266.898	-0.00817009	0.323121	-0.0252849	0.979828	0.990463	618.317	1.59155	0.616032	2.58355	0.00977904	0.0392442	575.473	-2.42596	0.661247	-3.66877	0.000243721	0.000862993	420.91	1.75005	0.291813	5.99715	2.00807e-09	8.29244e-09	821.157	0.523205
Cara001g022540	sq0001	30389182	30391473	+	peroxidase 4-like	100.051	14494.8	19952.4	9077.7	1437.53	8.84827	15.4502	8.09971	6.1178	0.306865	23.5848	7.79359	230.907	0.792107	0.207078	3.82517	0.000130684	0.000288235	416.218	1.36306	0.19522	6.98219	2.90619e-12	1.56376e-10	1153.71	1.21328	0.195253	6.21388	5.16905e-10	1.36805e-08	1291.66	-0.647477	0.202763	-3.19326	0.00140674	0.00416835	684.865	-1.40166	0.249213	-5.62435	1.86204e-08	6.93717e-08	434.737	-0.0896307
Cara001g022550	sq0001	30398056	30399488	-	LOB domain-containing 15	0	19.1445	72.8948	105.673	245.683	131.742	107.301	83.5627	111.239	63.9009	75.5906	33.5244	320.183	0.715546	0.171304	4.17704	2.95323e-05	7.02105e-05	36.7825	-1.07031	0.296301	-3.61225	0.000303557	0.00281517	24.0392	-0.393944	0.377872	-1.04253	0.297164	0.495943	11.4412	-5.71086	1.32508	-4.30981	1.63396e-05	7.28763e-05	2.55535	3.34951	1.55404	2.15536	0.0311338	0.049131	2.44901	-3.95825
Cara001g022600	sq0001	30435753	30437082	-	CBL-interacting serine threonine- kinase 11-like	27697.9	2860.71	3100.52	4538.5	3411.25	576.069	1356.24	711.299	822.368	654.678	923.01	610.009	3.71061	-0.25559	0.977762	-0.261404	0.793781	0.833459	0	NA	NA	NA	NA	NA	0	NA	NA	NA	NA	NA	0	NA	NA	NA	NA	NA	0	NA	NA	NA	NA	NA	0	NA
Cara001g022690	sq0001	30519354	30520723	-	alpha-expansin 3	3.33093	115.099	54.0425	54.4882	6.20429	14.2748	8.11999	6.91354	6.4201	10.9933	6.94472	12.0971	1199.32	1.76997	0.262166	6.75132	1.46505e-11	6.07181e-11	2379.93	-0.183657	0.188561	-0.973991	0.330061	0.574013	2098.68	-0.688912	0.138845	-4.96172	6.98729e-07	1.04964e-05	999.847	-2.36243	0.194714	-12.1328	7.07651e-34	4.60435e-32	143.492	-5.22454	0.346828	-15.0638	2.80225e-51	1.88669e-49	12.8757	0.740985
Cara001g022760	sq0001	30576651	30578750	+	two-component response regulator ARR17-like	0.405119	69.2712	37.4957	58.9361	10.5004	20.0489	22.1312	7.24764	7.78093	56.0778	215.406	223.799	520.012	0.232994	0.138453	1.68284	0.0924065	0.129708	7.48503	-1.37014	0.71698	-1.91099	0.0560059	0.184526	8.45991	1.32453	0.674808	1.96282	0.0496669	0.140047	7.66502	-2.19922	0.973634	-2.25878	0.0238971	0.0505084	1.32994	-3.34743	2.31734	-1.44452	0.148593	0.200414	7.03283	5.50337
Cara001g022840	sq0001	30638710	30639577	-	pathogenesis-related genes transcriptional activator PTI6-like	6718.54	367.019	492.853	717.06	530.414	630.237	828.054	846.868	998.126	670.619	996.984	649.298	1385.74	0.0218811	0.15449	0.141634	0.887369	0.910123	101.663	0.278139	0.204863	1.35769	0.174563	0.391407	223.247	1.28702	0.180741	7.12079	1.0731e-12	4.21251e-11	824.649	2.34072	0.214021	10.9368	7.68233e-28	3.421e-26	825.396	-3.04957	0.389794	-7.82354	5.13592e-15	3.58328e-14	266.498	0.472123
Cara001g022920	sq0001	30699990	30703085	-	B3 domain-containing At5g58280	4.47192	227.142	227.783	244.898	94.025	235.16	830.977	461.359	306.5	747.967	545.574	772.644	415.178	-0.399194	0.145116	-2.75087	0.00594371	0.0104108	2915.73	-0.286831	0.0777966	-3.68693	0.000226971	0.00219587	3177.23	0.115396	0.159429	0.723808	0.469184	0.661848	4568.24	1.04288	0.185063	5.63527	1.7478e-08	1.27585e-07	5778.04	-0.545485	0.109468	-4.98305	6.25907e-07	1.95577e-06	12410.2	1.84749
Cara001g022970	sq0001	30728127	30731865	-	KH domain-containing At3g08620-like isoform X1	2126.75	129.943	88.279	90.6978	19.6653	175.538	166.953	248.441	88.5571	298.916	667.855	631.787	1630.05	-6.57008	0.307811	-21.3446	4.3805e-101	3.1314e-99	184.325	-1.97722	0.420265	-4.70469	2.54256e-06	4.30967e-05	331.04	2.73276	0.317506	8.60696	7.50259e-18	5.8229e-16	313.003	-9.02422	0.873847	-10.327	5.31927e-25	1.93188e-23	1.55428	0.722191	1.77968	0.405799	0.68489	0.746205	1.16882	-2.79759
Cara001g023020	sq0001	30796948	30800307	+	cytochrome P450 714C2	50.2863	1338.37	1371.51	1106.62	557.723	919.55	995.968	1132.61	1200.89	762.924	324.154	329.314	197.301	-1.62805	0.270697	-6.01427	1.80699e-09	6.4216e-09	222.962	-0.908312	0.442465	-2.05284	0.0400876	0.144893	153.745	-0.511873	0.494499	-1.03513	0.300607	0.499648	85.4885	-1.63553	0.386854	-4.22778	2.36006e-05	0.0001023	18.2506	-7.28637	1.18126	-6.1683	6.90261e-10	2.99137e-09	0.12416	-0.729785
Cara001g023080	sq0001	30827565	30828079	-	calcium uniporter mitochondrial-like	1096.7	59.0781	68.6021	61.9024	120.231	138.634	232.399	117.891	219.465	243.883	118.577	170.647	4.29107	3.30787	1.30418	2.53636	0.011201	0.0187655	49.5802	1.6458	0.384212	4.28358	1.83911e-05	0.000250939	110.438	0.62181	0.344353	1.80573	0.0709599	0.182563	185.963	1.05436	0.237353	4.44219	8.90496e-06	4.17443e-05	198.772	-1.12134	0.266954	-4.20048	2.66348e-05	6.80939e-05	221.177	0.997263
Cara001g023090	sq0001	30828885	30829302	-	calcium uniporter mitochondrial-like	239.037	16.1411	11.7414	13.7531	22.8694	30.6336	56.6917	25.1779	57.3522	44.5386	25.8235	31.9674	1909.98	-0.357948	0.115649	-3.09513	0.00196728	0.00370465	439.816	0.171169	0.200298	0.85457	0.392789	0.63212	682.173	0.607266	0.124421	4.88073	1.05696e-06	1.51947e-05	908.464	0.463054	0.14168	3.2683	0.00108194	0.00330058	1773.21	0.9222	0.116526	7.91411	2.49027e-15	1.78689e-14	5867.12	1.89615
Cara001g023270	sq0001	30981967	30983775	+	UDP-glycosyltransferase 74G1	134.953	13209.7	12629.2	13348.5	9408.61	1806.35	2722.42	1114.57	2497.18	1010.59	3908.49	636.147	576.784	0.302739	0.113424	2.66909	0.00760578	0.0131102	69.5832	-0.313284	0.248278	-1.26183	0.20701	0.436363	65.1481	-0.29928	0.277814	-1.07727	0.281361	0.47858	43.1244	-1.06627	0.404275	-2.63749	0.00835227	0.020187	29.4182	0.0431379	0.363285	0.118744	0.905478	0.928926	171.98	3.22325
Cara001g023350	sq0001	31027948	31029407	+	photosystem I reaction center subunit chloroplastic	62990.2	757.291	534.341	336.815	72.4341	39.5116	17.8943	31.9913	21.5521	39.0501	84.6258	270.425	1384.93	-0.265379	0.112922	-2.3501	0.0187682	0.030298	670.787	0.469707	0.201766	2.32797	0.0199135	0.0869468	1380.82	1.03994	0.17115	6.07616	1.23094e-09	3.09952e-08	1534.24	-0.519565	0.152431	-3.40852	0.000653175	0.00209461	655.417	-3.22421	0.331835	-9.7163	2.56941e-22	3.23246e-21	271.968	1.26756
Cara001g023550	sq0001	31188711	31196788	-	fimbrin-2	20.701	178.095	235.294	334.458	188.093	101.174	317.69	287.004	102.379	627.762	442.67	484.101	0.0918869	0.496579	3.53381	0.140522	0.888247	0.910123	5.07303	-0.584899	1.61607	-0.361926	0.717407	0.86253	2.7791	-2.67783	1.97941	-1.35284	0.176107	0.348669	0.403618	-1.86872	3.7724	-0.495367	0.620341	0.718783	0	NA	NA	NA	NA	NA	0	NA
Cara001g023710	sq0001	31274373	31277557	-	cysteine-rich repeat secretory 55	39.9256	6212.93	11777.5	10844.9	20508.7	4427.84	21221.4	12754.4	5768.11	2832.37	1215.34	1050.53	24.4565	6.49098	1.07773	6.02286	1.71366e-09	6.1006e-09	1708.79	0.501116	0.254	1.9729	0.0485066	0.166469	1676.73	-1.17847	0.17295	-6.81396	9.49512e-12	3.2768e-10	570.164	-5.09826	0.351141	-14.5191	9.1675e-48	1.34507e-45	15.9656	-2.76871	0.829092	-3.33945	0.000839444	0.00174133	28.9398	3.36381
Cara001g023900	sq0001	31410462	31411701	-	mRNA-capping enzyme-like	62.5154	6.13794	4.84044	1.27695	0	0.415001	0	0.626197	1.29522	0.295477	1.28439	0	5.00122	3.53848	1.28001	2.76441	0.00570253	0.0100162	21.0979	-0.118177	0.375099	-0.315054	0.75272	0.880795	26.3624	0.312274	0.379527	0.822798	0.410623	0.60986	24.0051	-0.530787	0.441756	-1.20154	0.229542	0.336389	17.5797	-0.472755	0.517273	-0.913938	0.360749	0.434895	34.1363	1.60957
Cara001g024000	sq0001	31482323	31483557	-	chaperone dnaJ chloroplastic-like	8474.49	589.63	698.902	415.308	1373.38	988.988	5761.14	13591.1	3563.91	7200.79	7856.33	7370.51	495.146	-1.89716	0.439882	-4.31288	1.61143e-05	3.94689e-05	6.18752	1.38539	0.806046	1.71874	0.0856608	0.248086	10.4973	-0.00142548	0.618717	-0.00230393	0.998162	0.998974	13.8251	0.921192	0.587598	1.56773	0.116945	0.193963	46.3347	1.67359	0.341595	4.89933	9.61632e-07	2.94121e-06	42.5487	-2.61984
Cara001g024070	sq0001	31549094	31552843	+	AFP homolog 2-like	41.2252	1.08748	2.34127	11.9863	7.31117	295.848	18.1955	299.756	170.486	371.822	279.391	2466.82	385.613	5.03703	0.289287	17.4119	6.69982e-68	2.29585e-66	576.951	-0.760285	0.21217	-3.58338	0.000339177	0.00309621	556.609	0.302978	0.141885	2.13538	0.0327298	0.101884	997.475	1.41052	0.142525	9.89668	4.30341e-23	1.34534e-21	794.398	-3.758	0.257785	-14.5781	3.87343e-48	2.21957e-46	190.132	0.795614
Cara001g024140	sq0001	31597296	31601195	+	unnamed protein product	8.69299	91.0391	172.344	326.742	330.381	1059.08	1109.16	1787.33	719.571	787.244	477.693	718.007	1907.13	-1.04025	0.155642	-6.6836	2.33144e-11	9.53698e-11	1697.56	-0.5485	0.201359	-2.724	0.00644972	0.0361352	8400	3.24787	0.210769	15.4097	1.40943e-53	1.12718e-50	15305.5	0.196016	0.254239	0.770994	0.44071	0.557255	8966.8	-3.02423	0.349032	-8.66462	4.53022e-18	4.06729e-17	2203.05	-0.343731
Cara001g024180	sq0001	31636596	31641031	+	acyl-ACP thioesterase	5777.88	558.792	506.464	584.769	840.231	1176.48	1108.53	1791.13	1168.89	1892.72	2454.62	2171.86	240.475	-0.29082	0.192056	-1.51424	0.129964	0.17621	95.4374	-0.214348	0.365752	-0.586048	0.557843	0.761233	78.0998	-0.936258	0.271859	-3.44391	0.000573369	0.00381845	36.0162	-1.65138	0.345522	-4.7794	1.75823e-06	9.30683e-06	142.285	3.73822	0.461115	8.10693	5.19149e-16	3.93359e-15	145.733	-3.26243
Cara001g024210	sq0001	31653948	31657368	-	RPM1-interacting 4	10394.1	813.596	928.225	1186.14	2696.61	1203.67	3545.12	1314.33	1605.12	2699.91	5668.05	856.672	4.6768	2.56441	0.984624	2.60446	0.00920196	0.0156525	1099.82	0.325221	0.172893	1.88105	0.0599646	0.193538	1672.38	0.440744	0.221437	1.99039	0.0465485	0.133627	2238.06	0.602989	0.264552	2.27929	0.0226501	0.0482103	1420.75	-3.80093	0.311942	-12.1847	3.74906e-34	1.03599e-32	363.226	0.999222
Cara001g024370	sq0001	31772900	31778247	+	SNARE associated Golgi family	1821.49	62.2066	111.065	103.612	24.5067	81.8937	165.703	322.015	100.991	119.122	97.906	367.602	1299.93	-0.270624	0.370616	-0.730201	0.465268	0.538573	133.13	-0.405675	0.280381	-1.44687	0.147934	0.353756	123.237	-0.23842	0.29613	-0.80512	0.42075	0.619019	84.9014	-0.965214	0.279344	-3.45529	0.000549707	0.00179501	49.7764	-0.508096	0.297673	-1.70689	0.0878422	0.125407	28.3246	-2.3183
Cara001g024590	sq0001	31923566	31926287	-	SULFUR DEFICIENCY-INDUCED 1	1158.61	45.2872	29.1026	125.877	331.974	91.9864	11.7417	3630.4	21.6183	12.4719	243.655	75.5903	15.4822	3.73568	0.652599	5.72431	1.03855e-08	3.46048e-08	66.4894	-0.158207	0.25777	-0.613752	0.539379	0.749303	93.465	0.624336	0.221336	2.82076	0.00479104	0.0221368	219.003	1.77172	0.310841	5.69977	1.19969e-08	8.98716e-08	184.371	-4.15381	0.387998	-10.7058	9.56513e-27	1.63713e-25	45.3076	1.38287
Cara001g024610	sq0001	31933207	31934522	-	unnamed protein product	190.397	1.05263	2.32155	4.82265	24.0803	12.9557	12.6263	10.9117	13.4953	13.4107	5.5616	23.5039	18.7899	4.02689	0.734572	5.48196	4.20648e-08	1.3313e-07	984.124	-1.1086	0.136079	-8.14668	3.74038e-16	3.55598e-14	586.428	-0.694241	0.219504	-3.16277	0.00156278	0.0088749	295.458	-1.80839	0.308789	-5.85638	4.73056e-09	3.72886e-08	61.1153	-4.09391	0.445573	-9.18798	4.00298e-20	4.24188e-19	5.9855	-1.34658
Cara001g024710	sq0001	32004287	32006374	-	unnamed protein product	479.575	43.4933	33.65	33.0091	26.5124	75.5169	33.9322	53.4413	47.5699	35.8055	52.4411	123.366	259.573	-1.95888	0.171912	-11.3947	4.44468e-30	4.86107e-29	0.215221	-1.16232	3.53381	-0.328913	0.742221	0.874771	1.35427	3.89468	2.82377	1.37925	0.167818	0.337378	5.73627	1.9376	1.24748	1.55321	0.120373	0.198761	5.20225	-3.38798	1.4556	-2.32755	0.0199358	0.0327532	0.545765	-2.59627
Cara001g024790	sq0001	32044490	32050808	-	transcription factor PIF1-like	7724.82	733.335	528.233	387.718	501.351	420.423	85.1084	250.676	138.737	268.772	312.616	1252	136.854	0.688589	0.232928	2.95623	0.00311424	0.00568801	814.097	-0.234951	0.281013	-0.836085	0.403107	0.641298	749.043	-0.46878	0.305283	-1.53556	0.124647	0.273667	825.777	0.924003	0.221135	4.17845	2.93504e-05	0.00012467	831.742	-1.21271	0.190723	-6.35849	2.03745e-10	9.31554e-10	735.969	0.564824
Cara001g024870	sq0001	32118858	32120091	+	photosystem I reaction center subunit IV chloroplastic	46568.7	885.391	570.347	180.674	6.42265	8.31388	4.01307	6.45869	9.67094	18.2865	41.337	285.943	318.122	-0.0224121	0.189248	-0.118427	0.905729	0.924508	1529.64	0.0537261	0.178595	0.300827	0.763546	0.88615	1716.47	-0.156172	0.310786	-0.502506	0.615312	0.774648	907.37	-4.71297	0.372426	-12.6548	1.0525e-36	8.09193e-35	32.3167	-2.9239	0.433158	-6.75019	1.47652e-11	7.5683e-11	5.33499	-2.92835
Cara001g024920	sq0001	32186377	32192248	-	ribokinase-like isoform X1	1584.86	183.951	148.638	150.988	208.683	273.556	236.11	339.226	254.452	297.093	268.149	293.504	31.4998	-1.25991	0.348926	-3.61083	0.000305213	0.000642898	154.129	1.99945	0.266539	7.50152	6.30798e-14	4.36762e-12	568.898	1.57905	0.144523	10.9259	8.66397e-28	1.50344e-25	916.428	0.389268	0.138959	2.80131	0.00508954	0.0130333	527.615	-4.30685	0.176999	-24.3326	8.8581e-131	9.8134e-128	108.074	1.21557
Cara001g024950	sq0001	32207811	32214368	-	receptor-like serine threonine- kinase ALE2	58.3968	513.32	608.545	727.087	438.176	1731.11	1208.57	1615.42	1435.98	1877.2	1774.79	2305.71	2677.04	-2.84561	0.213702	-13.3158	1.87409e-40	2.99077e-39	1.23338	-1.00891	1.68403	-0.599104	0.549104	0.755855	0.988699	0.0794383	1.75397	0.0452906	0.963876	0.981213	1.1865	0.591141	2.52935	0.233713	0.815208	0.872653	1.26243	-0.670527	3.31746	-0.20212	0.839823	0.875555	0.569481	-2.6261
Cara001g025060	sq0001	32289814	32297850	+	tyrosine decarboxylase 1	1125.62	27.4117	32.3534	18.551	17.5476	42.7538	37.4697	55.1561	46.2245	145.095	126.086	81.6225	6.18258	-4.70321	1.18809	-3.95863	7.538e-05	0.000171092	28.9464	0.244287	0.373838	0.653459	0.513461	0.730961	48.3824	0.734144	0.332878	2.20545	0.0274228	0.089017	55.2836	-0.119524	0.340251	-0.351282	0.725377	0.805234	53.2996	-0.191112	0.333319	-0.573361	0.5664	0.637846	79.9051	0.878913
Cara001g025100	sq0001	32333752	32338554	-	---NA---	48.6453	2.63245	3.36438	2.7644	1.1485	2.11507	0.193012	0.986774	1.09031	0	0	4.80604	75.6372	2.6909	0.310151	8.67609	4.09605e-18	2.55463e-17	48.2089	1.80689	0.427939	4.22231	2.41806e-05	0.000320114	95.4187	0.241075	0.355322	0.678469	0.497474	0.684536	88.2947	-0.383668	0.279381	-1.37328	0.169666	0.263909	38.6458	-3.68766	0.449188	-8.20961	2.21907e-16	1.72941e-15	5.11477	-1.1068
Cara001g025140	sq0001	32360315	32363589	-	Vacuolar sorting-associated YPR157W	3517.24	175.378	183.456	244.17	236.675	255.951	197.902	207.599	134.751	96.9542	164.133	283.139	211.557	-3.75958	1.05593	-3.56043	0.000370242	0.000771113	0	NA	NA	NA	NA	NA	1.52536	4.06383	2.74606	1.47988	0.138906	0.295452	38.1504	4.88389	0.760738	6.41993	1.36333e-10	1.32124e-09	44.1559	-3.5724	0.838937	-4.25824	2.06039e-05	5.343e-05	9.12814	0.162961
Cara001g025150	sq0001	32363329	32365815	+	Tetratricopeptide repeat-like superfamily isoform 2	81773	251.164	206.929	403.244	733.532	222.832	335.698	260.99	173.575	196.223	341.219	433.649	881.334	1.68744	0.141219	11.9491	6.56433e-33	8.01699e-32	13.2904	-0.467771	0.551987	-0.847431	0.396755	0.635453	13.1347	0.0757615	0.457337	0.165658	0.868426	0.930212	19.391	1.12548	0.42302	2.66058	0.00780054	0.0190245	14.0024	-4.29221	0.945974	-4.53735	5.69658e-06	1.58724e-05	4.53395	2.06695
Cara001g025240	sq0001	32417429	32425954	+	acid phosphatase 1	81.7247	822.069	796.779	1460.73	545.538	260.524	439.035	289.978	371.191	397.357	265.36	546.157	337.481	-0.683978	0.258943	-2.64143	0.00825579	0.0141472	301.802	0.475095	0.709175	0.669927	0.502905	0.7231	293.129	-1.18151	0.676055	-1.74766	0.0805233	0.19971	103.612	-3.58698	0.476499	-7.52777	5.16157e-14	7.30815e-13	8.53834	-2.23149	0.800108	-2.78899	0.00528733	0.00964473	7.79104	1.68665
Cara001g025400	sq0001	32525214	32529913	-	long-chain-alcohol oxidase fao2	11500.6	526.893	386.98	486.006	763.143	147.722	165.325	78.5789	105.251	79.659	86.8189	98.7464	3107.21	-1.30548	0.170159	-7.67211	1.69196e-14	8.52725e-14	118.809	0.882157	0.79537	1.10911	0.267381	0.509523	189.975	0.175947	0.957809	0.183697	0.854251	0.922229	113.707	-4.41213	1.02777	-4.29291	1.76345e-05	7.81501e-05	5.05425	-2.71371	1.2247	-2.21582	0.0267039	0.0427288	0.811481	-3.16477
Cara001g025740	sq0001	32787933	32788401	+	ethylene-responsive transcription factor ERF098-like	1.26035	35.6636	14.6709	4.35207	6.51415	0.206376	1.03593	0.201001	0.212219	0	1.20785	0	2.43058	3.79931	1.48621	2.55638	0.0105769	0.0178045	1386.28	-0.676831	0.171349	-3.95002	7.81435e-05	0.000875078	1029.05	-0.597259	0.193638	-3.0844	0.00203961	0.0110181	886.72	0.412535	0.228493	1.80546	0.0710026	0.127739	549.319	-3.26165	0.558049	-5.84474	5.07368e-09	2.0055e-08	597.092	3.02542
Cara001g025760	sq0001	32797350	32799152	+	hyoscyamine 6-dioxygenase-like	5096.67	2.78459	8.54275	10.4246	4.3899	1.21525	0	0.940385	0.442167	0	0.699552	0.737207	73.6324	5.74838	0.523755	10.9753	5.02327e-28	5.0149e-27	236.457	1.73589	0.166271	10.4401	1.62592e-25	3.97777e-23	473.906	0.319497	0.143443	2.22734	0.0259246	0.085191	384.786	-1.10763	0.146121	-7.58021	3.44985e-14	4.96474e-13	108.581	-8.56025	0.860994	-9.94229	2.72479e-23	3.67586e-22	0.410095	-2.15343
Cara001g025870	sq0001	32877556	32878667	-	LOB domain-containing 16-like	1.64446	98.8646	441.872	778.558	531.717	908.758	453.122	125.358	323.029	374.973	571.564	125.623	1290.23	-2.04991	0.341053	-6.01052	1.84928e-09	6.56549e-09	227.117	-1.20389	0.632834	-1.90238	0.0571211	0.187125	104.318	-1.72578	0.487482	-3.54019	0.000399841	0.00280874	59.4282	0.755232	0.290345	2.60116	0.00929096	0.0222109	43.8501	-2.6605	0.425379	-6.25442	3.99006e-10	1.77309e-09	94.3595	3.53045
Cara001g025980	sq0001	32966873	32968406	-	cytochrome P450 94A2-like	48.2477	412.123	190.559	83.5366	1886.56	5.1258	243.575	5.80589	46.431	38.4474	163.894	1.19382	2746.91	0.337619	0.162756	2.07439	0.0380434	0.0578146	21.8984	4.27627	1.00337	4.2619	2.027e-05	0.000273775	316.762	3.61297	0.477318	7.5693	3.75231e-14	1.81871e-12	480.17	-0.566852	0.657751	-0.861803	0.388796	0.506319	443.483	0.191928	1.03781	0.184936	0.853279	0.886651	1080.95	1.65523
Cara001g025990	sq0001	32984348	32988399	-	cytochrome P450 94A2-like	103.372	3931.08	2259.2	1763.35	14064.5	635.245	7354.11	1694.43	3816.85	2540.51	6097.21	489.165	2.05747	4.38284	1.55533	2.81794	0.00483326	0.00859103	4149.56	0.460863	0.105562	4.36581	1.26655e-05	0.000179524	5514.92	-0.0355825	0.0931258	-0.38209	0.702394	0.833969	3416.96	-2.26857	0.204651	-11.085	1.4827e-28	6.95584e-27	770.769	-1.3073	0.264138	-4.9493	7.44804e-07	2.30933e-06	858.224	1.1734
Cara001g026080	sq0001	33072711	33073266	+	ethylene-responsive transcription factor 9-like	1865.41	56.0106	76.5441	83.2621	182.156	151.908	236.054	41.939	121.368	142.859	256.102	87.0887	702.437	-0.885969	0.151989	-5.82916	5.5708e-09	1.90254e-08	23.4602	-1.99006	0.652454	-3.05012	0.00228747	0.0154991	10.1823	-0.189846	0.759284	-0.250032	0.802562	0.895582	5.19177	-5.55127	1.56076	-3.55677	0.000375447	0.00127246	1.31345	3.43627	1.88056	1.82726	0.0676601	0.099098	5.36461	1.68785
Cara001g026150	sq0001	33126220	33127984	+	chloroplast photosystem II	47759	775.765	766.968	490.657	144.48	60.6812	43.5293	31.8362	38.1023	27.2481	40.877	266.175	4.13372	5.38288	1.43536	3.75019	0.000176701	0.00038332	749.415	0.924161	0.194152	4.75998	1.93609e-06	3.37684e-05	1380.6	0.508922	0.206126	2.46899	0.0135496	0.0509886	956.65	-3.09822	0.230334	-13.451	3.0367e-41	3.05537e-39	812.513	2.70368	0.313167	8.63336	5.95753e-18	5.28901e-17	1905.93	0.741542
Cara001g026440	sq0001	33383141	33385852	-	heat stress transcription factor A-7a-like	6857.64	68.1257	165.608	194.814	126.146	131.073	456.031	1610.7	419.004	1053.54	1269.11	1510.1	163.883	-2.58017	0.436459	-5.9116	3.38801e-09	1.17856e-08	24.3354	-0.692267	0.486992	-1.42152	0.155167	0.364426	16.6584	-0.82953	0.596864	-1.38981	0.164586	0.332698	6.52482	-5.88174	1.53541	-3.83072	0.000127767	0.000478423	0	NA	NA	NA	NA	NA	0	NA
Cara001g026500	sq0001	33436934	33438339	-	chlorophyllase-1	2246.92	108.393	18.8199	14.6987	0.341213	0.415001	0.386024	1.0243	0.434864	0.59221	0.269467	10.7229	236.726	3.90545	0.414389	9.42461	4.31691e-21	3.13254e-20	495.184	-1.08159	0.225675	-4.79266	1.64581e-06	2.92052e-05	299.517	-0.689862	0.2821	-2.44545	0.014467	0.0537698	133.347	-3.39481	0.396699	-8.55765	1.1519e-17	2.3321e-16	18.9979	-0.470614	1.0149	-0.463704	0.64286	0.708755	9.2631	-5.9249
Cara001g026540	sq0001	33471201	33477603	+	sulfate transporter -like	3765.36	331.362	860.932	917.305	88.0913	16.7391	10.6585	8.93098	5.72128	6.5751	6.60946	125.143	93.2901	-0.262579	0.384903	-0.682195	0.495116	0.567905	0.296285	1.48821	3.49168	0.426215	0.669951	0.833509	0.722262	0.0970873	1.84506	0.0526202	0.958034	0.978331	1.16885	1.29943	1.64093	0.791883	0.428429	0.545509	2.8547	0.889144	1.15439	0.77023	0.441163	0.516591	2.66141	-1.50721
Cara001g026620	sq0001	33517379	33518927	-	non-specific lipid-transfer At2g13820	0	32.8633	110.193	16.5582	0.765668	1.19224	0.421458	0	0.222645	0.306865	2.8767	10.579	1171.63	-1.0882	0.11526	-9.4413	3.68171e-21	2.68121e-20	17.5646	2.20248	0.543614	4.05156	5.08781e-05	0.000609358	165.989	3.13289	0.305151	10.2667	9.95665e-25	1.40879e-22	270.536	-0.149995	0.307539	-0.487726	0.625744	0.723684	287.845	0.094827	0.470524	0.201535	0.84028	0.875882	412.145	0.585646
Cara001g026690	sq0001	33568422	33570709	-	uncharacterized isomerase BH0283-like	56.5614	2388.69	1923.24	1424.5	1681.24	1187.12	625.738	352.061	3156.91	822.268	3068.52	276.343	741.281	-0.197975	0.154543	-1.28103	0.200183	0.258447	222.822	-0.132651	0.255566	-0.51905	0.603726	0.792574	316.751	0.652987	0.1666	3.91948	8.87396e-05	0.000774692	260.988	-1.62481	0.240532	-6.75507	1.42762e-11	1.55363e-10	96.3602	-0.862676	0.377028	-2.2881	0.0221319	0.0360602	113.157	0.873134
Cara001g026780	sq0001	33605573	33611915	-	ent-copalyl diphosphate chloroplastic	1426.17	17237.7	14727.6	11488.9	12895.4	14038.1	21409.9	32434.6	9649.44	15036.5	10686.8	28912	1406.97	-0.697881	0.151613	-4.60305	4.16349e-06	1.08611e-05	362.855	-0.686028	0.33762	-2.03195	0.0421584	0.150166	193.815	-2.29962	0.491217	-4.68148	2.84815e-06	3.73939e-05	39.2445	-2.86948	0.691859	-4.14749	3.36133e-05	0.000141294	4.10641	-5.10262	1.51905	-3.3591	0.000781978	0.00163092	1.93831	3.58155
Cara001g026870	sq0001	33671830	33674314	-	chloroplast stem-loop binding of 41 kDa chloroplastic	4360.13	349.085	227.139	160.453	91.4626	106.204	65.8249	76.522	66.6657	83.3115	107.477	197.073	320.47	-3.21201	0.212803	-15.0938	1.7781e-51	3.90808e-50	762.125	0.423778	0.264917	1.59966	0.109674	0.291462	758.816	-1.01558	0.282656	-3.59298	0.000326921	0.00237214	314.967	-2.28149	0.324916	-7.02179	2.19037e-12	2.62495e-11	1485.11	4.55832	0.408566	11.1569	6.62739e-29	1.28128e-27	2389.91	-0.526249
Cara001g026880	sq0001	33675578	33677985	+	F-box WD repeat-containing 10	11.2019	353.629	302.593	421.491	190.292	137.928	433.582	391.414	139.889	729.016	542.02	703.564	198.639	-0.3985	0.181975	-2.18986	0.0285342	0.0444261	0.111306	-1.16232	3.53381	-0.328913	0.742221	0.874771	0.253247	1.46631	3.53226	0.415119	0.678055	0.819511	37.2642	7.49557	1.11603	6.71626	1.86445e-11	1.99483e-10	639.3	3.48412	0.31577	11.0337	2.62697e-28	4.92762e-27	609.227	-4.66818
Cara001g027000	sq0001	33781706	33782120	-	antifungal ginkbilobin-2-like	46.1087	0	0.52379	2.79958	0.759396	1.82616	1.15807	0.201001	0.449188	2.61877	1.01821	15.7355	4304.57	0.664142	0.22511	2.9503	0.00317466	0.00579256	451.943	-0.238426	0.174013	-1.37016	0.170637	0.386177	494.301	0.0703667	0.105642	0.666087	0.505356	0.691307	931.438	1.67285	0.158613	10.5468	5.25661e-26	2.04204e-24	1175.42	-1.05041	0.206358	-5.09023	3.57632e-07	1.15023e-06	1617.99	1.37344
Cara001g027040	sq0001	33804676	33806648	-	basic 7S globulin-like	615.531	9259.78	6829.81	4759.94	9108.17	1024.36	3417.74	2935.21	12403.2	7923.66	6726.03	418.587	3.02949	2.70351	1.54931	1.74498	0.080989	0.115276	270.939	1.61775	0.248992	6.49721	8.18209e-11	3.49544e-09	532.311	0.316926	0.201049	1.57637	0.114942	0.258117	561.353	0.00418227	0.21051	0.0198673	0.984149	0.989022	329.041	-2.38647	0.254131	-9.3907	5.96056e-21	6.76325e-20	159.143	0.525916
Cara001g027350	sq0001	34054985	34061619	-	probable LRR receptor-like serine threonine- kinase RKF3	1070.25	124.471	126.488	223.501	129.736	49.2375	109.505	36.397	125.312	68.3944	219.983	80.2507	82.3615	-1.75347	0.311032	-5.6376	1.72441e-08	5.64991e-08	87.3231	-0.212445	0.198996	-1.06758	0.285708	0.529447	91.5154	-0.0798019	0.217277	-0.367281	0.713409	0.840509	84.3445	-0.0101397	0.275062	-0.0368634	0.970594	0.979907	41.3653	-4.59582	0.475709	-9.66099	4.41585e-22	5.45771e-21	14.7253	2.57545
Cara001g027490	sq0001	34209626	34212908	+	rho GTPase-activating 2-like	10331.9	946.781	850.505	623.019	317.114	1147.46	1998.86	2323.32	1285.06	2201.68	2025.13	1656.11	8350.54	-0.943164	0.933953	-1.00986	0.312561	0.3826	20.4756	6.85585	1.28499	5.33535	9.53626e-08	2.21489e-06	91.3861	1.52363	0.666253	2.28687	0.0222034	0.0754638	212.982	1.33142	0.456849	2.91435	0.00356433	0.0095146	280.871	-0.643002	0.295324	-2.17728	0.0294598	0.0467403	576.344	1.82962
Cara001g027570	sq0001	34255063	34257065	+	short-chain dehydrogenase reductase 3c	17.5873	161.586	427.294	630.796	698.342	290.751	174.38	190.229	90.3068	53.1592	26.5817	388.991	8281.36	1.66285	0.196484	8.46301	2.60571e-17	1.54545e-16	39.4937	0.729372	0.379579	1.92153	0.0546654	0.181363	129.336	1.8277	0.287701	6.35276	2.11479e-10	5.92529e-09	136.448	-1.60416	0.372306	-4.30872	1.64202e-05	7.31739e-05	37.9938	-2.18126	0.570742	-3.82179	0.000132485	0.000308032	106.206	3.52249
Cara001g027620	sq0001	34298706	34301394	-	probable indole-3-pyruvate monooxygenase YUCCA10	145.057	1260.62	995.526	659.708	1003.44	2113.18	4143.92	4125.64	4452.49	3835.13	2220.89	1256.69	798.538	-0.0347407	0.147174	-0.236052	0.813393	0.849897	2280.37	-0.129231	0.12326	-1.04844	0.294435	0.538198	3250.4	0.650787	0.225852	2.88147	0.00395821	0.0189948	3885.53	0.0941659	0.254082	0.370613	0.710926	0.793829	2800.2	-1.44711	0.334003	-4.33261	1.47352e-05	3.89377e-05	3451.71	1.50955
Cara001g027630	sq0001	34308661	34312133	-	NETWORKED 3C	17.6167	309.75	319.013	431.811	247.983	318.257	881.845	838.918	237.635	1284.49	667.222	1157.99	2360.29	0.793972	0.109372	7.25938	3.88858e-13	1.78405e-12	262.972	-0.644305	0.187293	-3.4401	0.000581506	0.00490676	192.088	-0.695283	0.346507	-2.00655	0.0447977	0.129796	85.5119	-3.38161	0.483719	-6.99085	2.73218e-12	3.23947e-11	13.2585	-0.252508	0.51603	-0.489328	0.62461	0.691763	9.68715	-1.26536
Cara001g027760	sq0001	34405416	34406800	+	NADPH-quinone oxidoreductase subunit chloroplastic	5160.31	345.569	186.305	192.172	180.7	77.7769	85.5815	99.8477	93.5351	78.9244	111.111	90.8887	3396.9	0.517121	0.153606	3.36654	0.000761182	0.00151891	983.52	0.026175	0.125369	0.208784	0.834617	0.922167	2219.44	1.51258	0.145724	10.3798	3.06517e-25	4.5838e-23	3379.34	0.258379	0.193874	1.33272	0.182625	0.279787	2459.55	-1.68992	0.166975	-10.1208	4.46739e-24	6.36242e-23	1645.63	0.422466
Cara001g028120	sq0001	34657449	34667197	+	ABC transporter C family member 14-like	2747.19	23069.6	19209.6	15973.6	15774.7	6474.67	8602.56	5923.2	9306.26	6198.75	8504.84	2051.85	575.431	-0.498804	0.144273	-3.45735	0.000545513	0.00111002	759.269	-0.458531	0.202916	-2.25971	0.0238392	0.099582	551.085	-1.04104	0.215932	-4.82116	1.42729e-06	1.99571e-05	205.397	-3.92038	0.344125	-11.3923	4.56837e-30	2.36624e-28	52.261	1.56901	0.644672	2.43381	0.0149406	0.0251503	52.0644	-1.87662
Cara001g028240	sq0001	34748246	34753015	-	caffeoylshikimate esterase-like	3976.23	268.588	155.43	100.793	16.1845	98.6619	188.142	138.322	202.084	376.543	314.521	335.761	5.25726	1.77344	0.948165	1.87039	0.0614292	0.0896468	8.02449	0.169502	0.581586	0.291447	0.770709	0.889366	9.51839	-0.0410985	0.689596	-0.0595979	0.952476	0.975655	8.71421	-0.0722768	0.840436	-0.0859992	0.931467	0.953823	3.94709	-5.80864	1.48756	-3.90481	9.43011e-05	0.000224013	0.461562	2.34078
Cara001g028330	sq0001	34806887	34814232	+	Poly [ADP-ribose] polymerase 2	31.8353	436.021	526.801	670.902	688.395	416.374	904.105	725.633	685.596	802.414	821.915	390.35	1061.55	0.769558	0.0924694	8.3223	8.62758e-17	4.96701e-16	2883.4	0.926467	0.22644	4.09144	4.28705e-05	0.000528103	5367.82	0.533887	0.118737	4.49638	6.91197e-06	8.21045e-05	4822.6	-0.906223	0.198718	-4.56035	5.10673e-06	2.49854e-05	2180.1	-1.55875	0.489624	-3.18355	0.00145479	0.00291045	1723.78	0.680995
Cara001g028410	sq0001	34851136	34855033	+	bifunctional epoxide hydrolase 2	690.972	6573.96	3852.21	2587.22	1685.76	1342.94	1305.53	976.209	1313.68	844.727	894.483	992.03	1059.51	0.652105	0.159152	4.09738	4.17859e-05	9.75958e-05	10.4825	1.89205	0.616234	3.07034	0.00213815	0.0146701	13.0752	-1.53263	0.643236	-2.38268	0.0171872	0.0617764	5.55042	-0.513692	1.1108	-0.462452	0.643758	0.739201	8.63939	1.24221	0.8616	1.44175	0.149373	0.201376	23.4996	1.39667
Cara001g028430	sq0001	34878167	34881072	+	endoglucanase 17	0.403024	72.6454	137.63	64.2682	57.344	166.983	1673.86	464.333	541.871	1113.8	995.437	945.091	1644.35	-0.293813	0.135974	-2.1608	0.0307105	0.0475731	42.7329	0.10288	0.579346	0.17758	0.859053	0.934919	81.4003	1.10856	0.408007	2.71702	0.00658734	0.0285975	197.262	1.59673	0.300114	5.32042	1.03527e-07	6.69933e-07	172.683	-3.05929	0.307786	-9.93964	2.7983e-23	3.76945e-22	60.7823	0.69959
Cara001g028470	sq0001	34899589	34909777	+	gtp diphosphokinase chloroplastic	10570.4	1160.89	1158.47	1041.05	903.385	1593.92	935.61	1415.01	950.768	1269.63	1489.16	1294.29	805.752	-0.444594	0.225129	-1.97484	0.0482864	0.0719746	136.956	3.93258	0.359802	10.9298	8.29895e-28	2.34267e-25	1325.56	2.98637	0.204981	14.569	4.42049e-48	2.58128e-45	1356.81	-3.54826	0.239998	-14.7845	1.84407e-49	2.91466e-47	91.7821	-5.43307	0.728372	-7.45919	8.70537e-14	5.47026e-13	7.14518	0.699595
Cara001g028660	sq0001	35050175	35050838	-	unnamed protein product	1520.5	13.8784	34.7818	129.733	264.892	202.745	171.555	26.7663	77.8709	63.6395	154.553	383.246	2368.14	-0.148053	0.191791	-0.77195	0.440144	0.51379	262.687	-1.24206	0.343286	-3.61816	0.000296702	0.00276277	167.909	-0.241328	0.342537	-0.704532	0.481101	0.671374	108.03	-1.35372	0.259634	-5.21396	1.84856e-07	1.15345e-06	27.8854	-4.82415	0.593848	-8.12354	4.52767e-16	3.44489e-15	1.59946	-1.52267
Cara001g028840	sq0001	35216392	35222021	-	DNA replication licensing factor MCM7	102.793	841.095	1072.19	1522.04	2365.27	1005.51	2698.99	1588.9	3242.73	3651	1664.83	2053.23	660.053	-0.0524829	0.165496	-0.317125	0.751149	0.798126	257.078	-0.413727	0.189474	-2.18355	0.0289952	0.114832	601.172	1.89038	0.142419	13.2734	3.30426e-40	1.27955e-37	933.454	0.124652	0.162013	0.769392	0.441661	0.558111	475.438	-5.04352	0.233633	-21.5874	2.3605e-103	1.1064e-100	49.6053	0.821134
Cara001g028870	sq0001	35242073	35242724	-	calvin cycle CP12- chloroplastic-like	14201.6	724.319	516.372	261.919	38.8272	29.6768	51.0566	49.5904	23.1964	83.7847	146.434	178.093	3.38651	-3.85062	1.2962	-2.97071	0.00297116	0.00544655	244.884	-0.186508	0.189966	-0.981796	0.3262	0.57019	264.675	-0.0252864	0.166836	-0.151564	0.879531	0.936264	603.641	2.11198	0.224351	9.41372	4.78896e-21	1.26607e-19	530.999	-4.54572	0.390457	-11.6421	2.51825e-31	5.72897e-30	35.1931	-1.92087
Cara001g028960	sq0001	35313701	35315691	-	beta-carotene isomerase chloroplastic	757.969	18.7613	20.3839	17.5719	18.9849	29.8315	70.8668	15.3728	33.5534	32.7097	40.5476	19.9971	190.273	0.652079	0.236593	2.75613	0.00584904	0.0102578	28.5843	0.642661	0.388868	1.65265	0.0984028	0.271517	29.5948	-1.08651	0.482568	-2.25153	0.0243522	0.0811107	18.7271	0.122861	0.744979	0.164919	0.869007	0.912753	122.941	3.22261	0.572608	5.62795	1.82366e-08	6.79833e-08	230.781	0.0986495
Cara001g029020	sq0001	35360162	35363725	+	stachyose synthase	21221.1	521.361	158.758	39.3343	79.9759	30.4176	56.5045	22.4696	28.1943	36.0637	60.0826	33.5469	132.343	4.38324	0.351511	12.4697	1.09242e-35	1.47741e-34	653.397	-1.42886	0.184256	-7.75477	8.85013e-15	7.01454e-13	323.757	-0.803855	0.190733	-4.21455	2.50272e-05	0.000256748	157.889	-1.68595	0.300131	-5.61737	1.93886e-08	1.40473e-07	46.7292	-1.61281	0.392796	-4.10597	4.02618e-05	0.000100473	27.1432	-0.065724
Cara001g029150	sq0001	35474151	35477384	+	S-acyltransferase 18	4.89602	49.353	73.279	87.4598	50.6754	95.5407	223.437	152.165	71.9817	285.648	182.225	172.215	67.1947	0.821451	0.286132	2.87088	0.00409333	0.00735491	21.3715	0.467008	0.510725	0.914403	0.360505	0.603176	115.809	2.83867	0.586888	4.83681	1.31941e-06	1.86471e-05	234.497	0.579544	0.785253	0.738036	0.460493	0.575882	228.667	-0.937615	0.391157	-2.39703	0.0165285	0.0276172	1529.79	3.96877
Cara001g007760	sq0001	3833100	3838748	-	serine carboxypeptidase-like 1	0.403024	2.3294	12.368	195.731	114.231	396.334	32.3394	76.7948	59.7551	64.8904	135.691	839.591	2221.69	0.215836	0.125933	1.7139	0.086547	0.122282	121.786	-0.817937	0.374151	-2.18611	0.0288072	0.114347	104.415	0.0590953	0.389064	0.151891	0.879273	0.936147	274.964	2.32402	0.24944	9.31696	1.19724e-20	3.05761e-19	267.013	-3.36033	0.227319	-14.7824	1.90186e-49	1.16858e-47	874.605	4.81459
Cara001g008980	sq0001	6128734	6129880	-	delta12-acyl-lipid-desaturase-like	19.4646	3.79541	4.36744	42.4351	31.6058	0.80362	0	1.34517	1.33296	1.15151	0.178551	0.17295	750.023	-0.248732	0.109846	-2.26437	0.0235513	0.0372685	32.123	-0.754188	0.337379	-2.23543	0.0253891	0.104474	22.9808	-0.629291	0.391363	-1.60795	0.107847	0.246687	26.8942	1.21097	0.486458	2.48936	0.0127974	0.0294115	21.686	-2.98981	0.862615	-3.46599	0.000528281	0.00112858	92.8874	4.8804
Cara001g009460	sq0001	7203324	7207429	+	beta-glucosidase 12-like	0	1.1283	3.37325	28.5705	39.9757	12.155	13.3366	21.1366	8.33457	4.06701	4.55023	13.7485	233.025	1.1873	0.230291	5.15565	2.52749e-07	7.46798e-07	1496.77	0.161855	0.185613	0.872003	0.383207	0.623533	2106.06	0.373934	0.101871	3.67067	0.000241917	0.00183271	2113.09	-0.230956	0.151174	-1.52775	0.126574	0.207328	1974.46	-0.151185	0.218188	-0.692908	0.488367	0.56294	6634.16	2.4037
Cara001g009900	sq0001	8729918	8741091	-	probable S-adenosylmethionine-dependent methyltransferase At5g37990	0	0	0.962209	18.7354	10.6398	15.1993	9.73389	1.09778	1.12025	1.43686	2.49776	1.25826	175.914	-1.23986	0.167773	-7.39015	1.46667e-13	6.9444e-13	279.26	0.0178151	0.182845	0.0974331	0.922382	0.966753	332.657	0.0545082	0.131783	0.413621	0.679152	0.820271	344.093	0.213305	0.118572	1.79895	0.0720269	0.129241	513.389	0.544853	0.142707	3.81799	0.000134543	0.00031252	689.91	0.110919
Cara001g009990	sq0001	9012462	9017398	-	beta-glucosidase 12-like	0	0	0	29.219	13.5129	38.898	24.6905	20.6332	71.5139	68.2855	44.4466	1.66861	123.911	1.18165	0.227953	5.18375	2.17464e-07	6.46464e-07	0	NA	NA	NA	NA	NA	0	NA	NA	NA	NA	NA	0	NA	NA	NA	NA	NA	3.99243	5.04842	1.93692	2.60641	0.00914967	0.0160224	4.49899	-2.70579
Cara001g012190	sq0001	18738712	18744201	+	probable 2-oxoglutarate-dependent dioxygenase AOP1	0	2.27887	1.32752	35.3353	18.2648	2.97783	0.642947	0.201001	0.229666	0	0.357101	0	423.669	2.68565	0.229081	11.7235	9.65513e-32	1.12645e-30	2302.9	1.4136	0.210702	6.709	1.95959e-11	9.28433e-10	2712.16	-1.33512	0.24698	-5.4058	6.452e-08	1.20853e-06	2263.2	1.18562	0.26865	4.41324	1.01833e-05	4.72141e-05	4927.7	0.703518	0.285382	2.46518	0.0136946	0.0232303	4645.31	-1.30103
Cara001g014290	sq0001	22034636	22045095	+	hyoscyamine 6-dioxygenase-like	0.405119	0	41.2899	1517.81	2055.07	269.413	695.373	150.947	187.714	103.561	47.1433	19.1592	192.75	-0.641063	0.183268	-3.49796	0.000468834	0.000962732	7.4927	-0.434297	0.683699	-0.635218	0.525287	0.739014	10.8322	0.925513	0.672905	1.3754	0.169008	0.339048	8.4438	-2.9723	0.992137	-2.99586	0.00273673	0.0075393	0.786226	-3.48591	3.32272	-1.04911	0.294126	0.364692	0.252553	1.48876
Cara001g014680	sq0001	22572881	22576598	+	laccase-14-like	0	2.38932	4.48111	169.761	2.17214	0	0	0	0	0	0	0	57.3293	-1.7223	0.451549	-3.8142	0.000136623	0.00030059	6709.57	-0.0916938	0.13188	-0.695284	0.486877	0.710784	8549.59	0.342075	0.197079	1.73572	0.0826128	0.203506	12822.5	0.969378	0.216134	4.48509	7.28837e-06	3.4714e-05	11108.9	-1.98113	0.0932137	-21.2537	3.048e-100	1.22451e-97	23689.7	2.93332
Cara001g018430	sq0001	26970695	26975237	+	Glycosyl family 2	0	3.05333	48.8492	596.014	394.125	435.234	1368.6	274.459	348.006	143.521	129.777	7.90193	80.8742	0.816622	0.227319	3.59241	0.000327634	0.000687192	6.32366	1.39183	0.883143	1.576	0.115027	0.30037	8.06771	-1.03078	0.829593	-1.24251	0.214049	0.398021	12.3718	2.13049	0.978786	2.17666	0.0295056	0.0604474	427.354	4.92872	0.455198	10.8276	2.54648e-27	4.52145e-26	1053.04	0.65902
Cara001g018770	sq0001	27289256	27298392	+	NAC domain-containing 29	0	7.02647	34.5461	301.537	266.108	274.834	411.978	440.264	292.189	174.792	292.429	215.291	162.243	1.50852	0.220678	6.83584	8.15267e-12	3.43731e-11	320.993	-1.04836	0.341577	-3.06917	0.00214657	0.0147158	181.452	-1.03341	0.403994	-2.55799	0.0105279	0.0415515	64.8299	-8.22884	1.23323	-6.67258	2.51345e-11	2.65147e-10	0.392156	0.051945	3.81435	0.0136183	0.989135	0.991521	0.218306	-1.37898
Cara001g020470	sq0001	28787267	28789642	+	laccase-3-like	2.06849	1.59288	6.93372	66.6754	79.3904	8.30121	104.818	3.26347	0.876748	2.38785	1.65782	0.955563	803.565	-0.508935	0.218758	-2.32648	0.0199932	0.0320968	0.43235	0.853935	2.38486	0.358064	0.720295	0.863764	0.86892	0.439574	1.60413	0.274026	0.784065	0.885291	1.16254	0.584446	1.82084	0.320976	0.748228	0.822788	0.799955	-2.52948	2.65794	-0.951669	0.341265	0.415129	10.7863	6.13562
Cara001g021930	sq0001	29893738	29894623	+	RING-H2 finger ATL63	13.0789	1.34018	29.5711	898.264	721.784	29.5441	59.1926	17.0972	13.0615	16.9755	34.6637	14.0904	258.55	-1.53272	0.173979	-8.80982	1.25347e-18	8.0443e-18	338.042	-0.766685	0.213671	-3.58816	0.000333025	0.00304916	317.097	0.244077	0.133174	1.83277	0.0668372	0.174451	241.164	-1.359	0.170136	-7.98776	1.37412e-15	2.29709e-14	65.8277	-3.61171	0.661264	-5.46183	4.71243e-08	1.67688e-07	7.04547	-3.14274
Cara001g022250	sq0001	30166763	30168130	+	---NA---	0	0.508889	1.04513	19.3249	30.2093	8.54923	1.28589	1.4534	8.80689	2.39924	1.14562	1.96959	435.239	-0.334647	0.138142	-2.42248	0.0154148	0.0252562	539.458	-0.695712	0.153878	-4.52119	6.14944e-06	9.46983e-05	579.814	0.508164	0.0989674	5.13467	2.82646e-07	4.6275e-06	866.696	0.844365	0.118156	7.14617	8.92356e-13	1.12814e-11	579.52	-4.24367	0.435931	-9.73472	2.14409e-22	2.71137e-21	146.991	1.56576
Cara001g025120	sq0001	32342358	32346011	+	MDIS1-interacting receptor like kinase 1	1.22298	2.2566	2.85682	59.8152	8.02667	5.70116	1.53261	0	0	1.14138	1.59691	3.36493	89.7951	0.726581	0.207782	3.49685	0.00047079	0.000966368	6.02161	1.81173	1.10884	1.6339	0.102279	0.278465	11.6429	0.175433	0.793818	0.220999	0.825093	0.908872	17.122	1.05097	0.536606	1.95855	0.0501657	0.0949749	12.5584	-3.69272	0.736354	-5.01487	5.30698e-07	1.67242e-06	3.83938	1.18138
Cara001g025860	sq0001	32867796	32868613	+	LOB domain-containing 29	0	4.62756	37.8969	483.805	107.384	151.702	63.4164	129.358	77.1906	73.8684	65.219	32.9526	462.746	0.781191	0.170146	4.5913	4.40498e-06	1.14575e-05	1.46133	-1.24369	1.89759	-0.655404	0.512207	0.729904	2.42174	1.89606	1.21337	1.56263	0.118139	0.263319	2.05942	-4.21585	1.7296	-2.43748	0.0147901	0.0333277	0.98982	3.04332	2.46431	1.23496	0.216846	0.279596	8.97565	3.03533
Cara001g026720	sq0001	33580340	33581146	+	transcription repressor OFP16-like	10.2212	1.03346	7.09682	134.096	86.0717	17.9293	10.3011	6.1371	9.64719	8.22513	4.19535	3.20796	1269.48	1.55398	0.19524	7.95931	1.73007e-15	9.25705e-15	5.1271	2.36159	0.947942	2.49128	0.0127285	0.0618264	24.405	1.96321	0.645524	3.04126	0.0023559	0.012383	175.233	3.29458	0.434539	7.58178	3.40845e-14	4.91092e-13	259.108	-1.29897	0.325416	-3.99173	6.5592e-05	0.000159017	113.25	-1.88079
Cara001g027880	sq0001	34512860	34515624	-	indeterminate-domain 2-like	34.8379	9.33067	16.0348	140.597	93.2226	43.7712	9.41028	4.00232	1.12102	1.42673	0.719438	1.23104	2300.44	-0.0808683	0.180713	-0.447495	0.654518	0.714508	5314.38	0.318498	0.143403	2.22099	0.0263514	0.107291	6923.23	0.031045	0.125087	0.248188	0.803989	0.896522	5533.89	-0.715356	0.195119	-3.66625	0.000246131	0.000870308	5643.63	0.575986	0.210611	2.73483	0.0062412	0.0112522	9958.25	0.777526
Cara001g006980	sq0001	2597589	2598837	-	xanthosine methyltransferase 1	0	1.1283	24.5049	141.234	203.036	21.0999	17.9759	20.5998	11.9084	5.20965	4.39965	6.31219	3.25863	0.427987	0.996468	0.429504	0.667556	0.725727	3.59921	1.94743	1.12279	1.73446	0.082837	0.242588	36.4495	3.27767	0.734179	4.46439	8.02957e-06	9.40738e-05	68.2437	0.281098	0.686275	0.409599	0.6821	0.770188	40.5577	-3.19887	0.976964	-3.2743	0.00105926	0.00216126	67.7626	3.64256
Cara001g010530	sq0001	10576558	10578714	+	scarecrow 30	0	1.29575	32.4992	63.1093	35.5037	48.7687	0	0	0	0.57069	0.963784	6.7256	129.638	-0.892902	0.204089	-4.37507	1.21391e-05	3.01202e-05	353.723	-2.43947	0.417494	-5.84312	5.12311e-09	1.54481e-07	114.842	-0.33376	0.234857	-1.42112	0.155282	0.319537	233.036	2.10548	0.227923	9.23768	2.51905e-20	6.28515e-19	209.081	-4.05949	0.231708	-17.5199	1.01003e-68	1.38818e-66	32.5872	0.221689
Cara001g015990	sq0001	24445086	24447746	+	Chloramphenicol acetyltransferase-like domain	0	2.832	49.0756	39.607	12.0152	52.1775	2.5346	2.52852	6.60634	5.47222	22.0676	412.757	805.47	-1.21553	0.128116	-9.48768	2.36231e-21	1.73803e-20	0.67862	2.66514	3.15179	0.845596	0.397778	0.636351	1.54043	-0.0571593	1.58209	-0.036129	0.971179	0.984952	8.28573	3.61505	0.964572	3.74783	0.000178372	0.000649228	13.3949	-1.06466	0.7168	-1.4853	0.137465	0.187117	13.5586	0.722451
Cara001g019160	sq0001	27664573	27676359	-	NRT1 PTR FAMILY -like	0.810238	0.376101	48.2097	137.832	339.611	210.285	751.278	533.567	172.312	125.349	31.3839	19.0229	6362.51	-3.81427	0.282546	-13.4996	1.57198e-41	2.59597e-40	20.4994	-1.54575	0.499648	-3.09367	0.00197699	0.0137275	13.4584	0.325607	0.746824	0.435989	0.662844	0.80921	8.73094	-3.37219	1.22364	-2.75586	0.00585379	0.0147525	1.70778	0.318604	1.74193	0.182902	0.854875	0.888056	1.63384	-0.821562
Cara001g019560	sq0001	28080882	28082303	+	SODIUM POTASSIUM ROOT DEFECTIVE 1	23.5076	21.2651	302.825	2382.1	199.095	4.5499	7.35968	0	0	0.57069	0.892753	13.54	549.235	0.261698	0.158917	1.64675	0.0996087	0.138788	7.95548	0.695447	0.75715	0.918506	0.358354	0.601087	12.1372	0.152087	0.71151	0.213753	0.83074	0.911478	14.2767	0.500934	0.600527	0.834157	0.404193	0.521832	16.9655	-0.263438	0.587956	-0.448057	0.654112	0.718971	16.8632	-0.12176
Cara001g022520	sq0001	30371023	30372330	-	peroxidase P7-like	0	2.86336	59.0504	68.8175	616.886	15.1051	32.4902	2.85929	16.0734	6.42698	5.2045	17.1545	2966.98	0.0453206	0.118017	0.384019	0.700965	0.755081	5.88453	-0.27867	0.991569	-0.281039	0.77868	0.893587	5.53805	-0.391936	0.711077	-0.551186	0.581506	0.750112	4.11705	-0.355311	0.874571	-0.406269	0.684545	0.772026	5.60907	0.821055	1.04024	0.789295	0.42994	0.505082	8.06217	0.143362
Cara001g023580	sq0001	31217072	31217836	-	lipid-transfer DIR1	4.90312	4.49806	93.9264	270.96	14.1084	1.22087	0.666557	1.46827	0	0.306865	1.09314	48.4301	345.566	3.27427	0.872853	3.75123	0.000175969	0.000381867	64.2808	0.49568	0.230053	2.15463	0.0311906	0.121289	88.7047	0.0581706	0.188946	0.30787	0.758182	0.869749	147.619	1.41977	0.177877	7.98175	1.44273e-15	2.40523e-14	192.187	-0.751678	0.171843	-4.37421	1.21875e-05	3.25894e-05	168.209	0.0331414
Cara001g024720	sq0001	32009072	32013026	+	LRR receptor-like serine threonine- kinase RCH1	0.40766	9.49412	360.038	369.303	348.536	535.531	204.375	212.821	361.956	299.13	187.733	719.942	180.691	-0.315672	0.183977	-1.71583	0.086194	0.12184	36.7398	0.103055	0.326766	0.315379	0.752474	0.880702	39.2214	-0.362629	0.360103	-1.00701	0.313928	0.514821	38.0484	0.477759	0.375557	1.27214	0.203325	0.30488	42.8602	-0.382138	0.400877	-0.953254	0.340461	0.414283	31.8355	-0.995265
Cara001g026190	sq0001	33145424	33147599	-	phospholipase A1- chloroplastic-like	35.2123	24.8423	272.983	679.349	2864.3	157.395	123.089	133.682	98.6295	95.711	219.948	318.524	1274.65	-0.659172	0.121711	-5.41589	6.09836e-08	1.90758e-07	144.801	0.0453599	0.214319	0.211647	0.832383	0.921112	146.581	-0.495982	0.164291	-3.01893	0.0025367	0.0131589	103.416	-0.396603	0.210332	-1.88561	0.0593481	0.109653	89.8262	-0.155341	0.220192	-0.705482	0.48051	0.555232	141.41	0.965149
Cara001g005380	sq0001	536713	540562	-	unnamed protein product	6331.99	1768.36	1536.49	630.092	32.9225	125.453	11.1961	11.2452	12.6371	22.1188	45.283	119.246	1652.27	-5.8015	0.307013	-18.8966	1.21723e-79	5.46243e-78	3.48197	0.448505	0.984296	0.45566	0.648634	0.820451	6.12656	0.685285	0.822465	0.833209	0.404727	0.604633	5.76778	-0.891048	0.929173	-0.958969	0.337574	0.454896	4.1634	-0.0468657	0.920032	-0.0509393	0.959374	0.968841	5.35586	0.405555
Cara001g005460	sq0001	682022	686022	-	unnamed protein product	53.7032	23.3574	19.3235	12.4546	0.341213	2.15622	0.381156	0.649392	0	0.580822	1.52588	2.86889	15.9925	-3.04709	0.620335	-4.91201	9.01475e-07	2.5197e-06	1.23636	-3.15277	1.874	-1.68238	0.0924961	0.261464	0.128281	-0.699699	3.53381	-0.198001	0.843044	0.915653	0	NA	NA	NA	NA	NA	8.85159	6.19984	1.30274	4.75908	1.94477e-06	5.72269e-06	11.7671	-1.47789
Cara001g005510	sq0001	778535	787724	-	unnamed protein product	324.263	178.388	273.78	188.617	10.6501	9.83771	3.36185	4.36898	8.42225	8.25301	12.6683	19.5615	273.333	0.342738	0.2072	1.65414	0.0980996	0.13693	376.193	-1.58616	0.408863	-3.87943	0.000104701	0.00112841	142.772	-1.72689	0.546521	-3.15978	0.00157886	0.00893448	43.8351	-1.78732	0.514481	-3.47402	0.00051272	0.00168589	99.9893	3.01014	0.276234	10.8971	1.19043e-27	2.14917e-26	134.338	-0.988798
Cara001g005730	sq0001	1045886	1059832	+	germin 2-1	2.43878	8.73611	7.46776	13.2614	134.596	1.3816	3.0928	0.710117	22.0025	0.887687	0.850752	4.57779	445.275	0.887076	0.193561	4.58293	4.58499e-06	1.19012e-05	52.8651	1.12038	0.430561	2.60213	0.00926462	0.0482657	148.805	1.35079	0.337175	4.0062	6.17041e-05	0.000562988	195.816	-0.126259	0.161414	-0.782204	0.434095	0.551027	135.982	-1.23402	0.382232	-3.22845	0.00124462	0.00251518	172.677	1.37644
Cara001g006360	sq0001	1803466	1813797	+	beta-amyrin 28-oxidase-like	560.268	208.554	94.0026	100.617	6.23337	1.40311	2.2235	0.807574	2.653	1.75511	1.27169	210.09	2913.95	-0.66921	0.159733	-4.18954	2.79515e-05	6.66432e-05	541.109	0.874373	0.211791	4.12847	3.65178e-05	0.00045909	871.583	0.195321	0.210346	0.928568	0.353113	0.554715	562.209	-2.71497	0.361357	-7.51326	5.76713e-14	8.13428e-13	122.087	-0.493735	0.43755	-1.12841	0.259147	0.326864	213.605	1.42407
Cara001g006520	sq0001	1959001	1961602	-	7-deoxyloganetin glucosyltransferase-like	1535.27	2255.18	1641.15	1442.92	129.318	5.3481	2.82704	6.50714	7.21015	3.1388	5.05916	1.36811	481.925	-1.52967	0.237917	-6.42941	1.28097e-10	4.97475e-10	496.028	1.5399	0.306997	5.01602	5.27539e-07	1.04631e-05	865.814	0.0318209	0.271374	0.117258	0.906655	0.951423	493.291	-4.26054	0.397923	-10.707	9.44093e-27	3.87173e-25	41.1301	-0.372233	0.652821	-0.570191	0.568548	0.63991	52.4579	0.656875
Cara001g006630	sq0001	2046170	2047896	+	7-deoxyloganetin glucosyltransferase-like	765.894	434.349	175.617	103.153	5.51958	1.93021	0.403741	0.269191	1.52935	0.57069	3.92233	5.34796	1.28011	0.49222	1.60614	0.306462	0.759253	0.804699	259.31	-0.170734	0.18281	-0.933941	0.350334	0.593355	349.829	0.551337	0.108811	5.06694	4.04261e-07	6.39929e-06	349.074	-0.455528	0.170571	-2.67061	0.00757146	0.0185186	397.487	0.554387	0.333095	1.66435	0.0960422	0.13593	3740.9	3.7574
Cara001g008690	sq0001	5268966	5276491	-	probable leucine-rich repeat receptor kinase At1g35710	47.3395	24.0303	33.1781	26.1994	0	8.80224	0.188145	0.201001	0	0	1.18601	36.2221	2.43093	0.376654	1.22312	0.307946	0.758124	0.803758	1.43198	-2.43823	1.72993	-1.40944	0.158705	0.369238	2.13773	2.90352	1.47463	1.96898	0.0489554	0.138718	3.7031	0.111129	1.06438	0.104407	0.916846	0.944626	2.93889	-1.07731	1.0393	-1.03657	0.299937	0.370954	17.4187	3.86396
Cara001g009220	sq0001	6551869	6554989	+	cytochrome P450 81E8-like	550.995	787.857	763.423	555.433	27.0389	0.183368	0.381156	2.95954	0.439044	0	0.717484	5.18062	1109.74	-0.373259	0.270491	-1.37993	0.167608	0.220767	3207.49	0.258913	0.161224	1.60592	0.108292	0.289143	4312.95	0.170811	0.110379	1.5475	0.121744	0.269234	3441.3	-0.945762	0.141155	-6.70018	2.08158e-11	2.21428e-10	2903.18	0.404253	0.256305	1.57724	0.114741	0.159396	6143.24	1.25432
Cara001g009580	sq0001	7710199	7712625	+	G-type lectin S-receptor-like serine threonine- kinase RLK1	452.761	451.098	490.84	188.17	2.29073	0	0	0	0	0	0	4.05624	10.7395	-2.03603	0.974571	-2.08915	0.0366941	0.0559642	465.131	0.15938	0.172141	0.925869	0.354514	0.597158	613.984	0.212056	0.128399	1.65154	0.0986284	0.230913	789.812	0.690646	0.230551	2.99563	0.0027388	0.00754275	1237.5	0.287279	0.266801	1.07675	0.28159	0.351174	1703.53	0.345469
Cara001g009590	sq0001	7738484	7740606	+	isoflavone reductase	111.656	62.8467	28.9801	208.869	16.014	193.861	13.9142	2530.89	43.208	34.8413	40.127	14.8395	875.069	0.230125	0.14877	1.54685	0.1219	0.166401	102.296	0.420767	0.20565	2.04604	0.0407525	0.146703	155.717	0.373668	0.159655	2.34047	0.0192594	0.0676	179.947	0.243043	0.17561	1.38399	0.16636	0.25972	243.43	0.300584	0.175225	1.71542	0.0862691	0.123378	284.306	-0.118254
Cara001g010320	sq0001	10078041	10081664	+	QUIRKY-like	135.664	476.93	392.38	128.234	11.4323	2.23124	0.660664	0.728882	0.222645	0	4.23352	8.77121	0	NA	NA	NA	NA	NA	2.85651	0.825976	1.20581	0.684999	0.493345	0.715982	4.18588	-0.090439	1.00888	-0.0896429	0.928571	0.962994	14.2439	2.86684	0.712421	4.02408	5.71979e-05	0.00022886	14.2426	-3.9261	0.812825	-4.83019	1.36406e-06	4.09397e-06	1.60689	-1.20683
Cara001g011030	sq0001	13296171	13302151	+	serine threonine- kinase Nek6	16.4422	13.151	19.9863	29.3424	0.341213	2.03311	0	0.467156	0.222645	1.18442	2.26451	21.0918	2533.37	0.650431	0.0979367	6.64134	3.10847e-11	1.26236e-10	71.6565	2.2581	0.634215	3.56047	0.000370197	0.0033341	83.4094	-2.19888	0.510701	-4.30561	1.66528e-05	0.000180342	28.9206	0.0596208	0.390205	0.152793	0.878561	0.918285	19.5923	-1.6778	0.538421	-3.11616	0.00183224	0.00361202	15.1366	0.75389
Cara001g011440	sq0001	15965984	15967460	-	phospholipase A1- chloroplastic	142.834	101.993	76.02	58.6902	0.382834	0	0	0	0	0	0	22.9343	77.0656	-1.83053	0.572706	-3.19629	0.00139208	0.00267893	388.351	-0.223227	0.0998002	-2.23674	0.0253033	0.104238	394.639	-0.153333	0.126842	-1.20884	0.226724	0.414136	341.443	-0.136079	0.193154	-0.704513	0.481113	0.595222	359.585	0.0551763	0.17879	0.308609	0.757619	0.806857	386.461	-0.163494
Cara001g011670	sq0001	16716740	16729132	-	ABC transporter G family member 15-like	2188.68	660.592	437.361	130.583	3.9968	19.3912	1.3396	1.42023	5.71621	10.5252	20.6009	87.0862	32.5615	0.545101	0.386478	1.41043	0.158413	0.210004	3.08004	-0.107397	1.21733	-0.0882228	0.9297	0.969762	4.28597	0.598876	1.46316	0.409302	0.682318	0.822017	3.0812	-2.8118	1.86266	-1.50956	0.131156	0.213408	1.07292	0.80478	1.68005	0.479022	0.631923	0.698445	0.734352	-3.01328
Cara001g012050	sq0001	18479974	18482455	-	LRR receptor-like serine threonine- kinase GSO2	3.69151	5.32594	36.3504	13.7767	0	0	0	0.269191	0	0	0	0	277.412	-1.32678	0.193536	-6.85545	7.10899e-12	3.00665e-11	267.152	-0.941901	0.240625	-3.91439	9.06316e-05	0.000996377	186.789	-0.406287	0.223393	-1.81871	0.0689551	0.178516	175.524	0.435169	0.164341	2.64797	0.00809764	0.0196476	122.703	-2.28667	0.269638	-8.48051	2.24203e-17	1.90001e-16	44.8645	-0.443076
Cara001g013180	sq0001	20370379	20377532	-	LRR receptor-like serine threonine- kinase GSO2	13.0532	9.73823	43.8584	27.6822	2.18868	3.92157	2.07391	2.98212	0.883769	0.57069	0.892753	0.218356	1045.8	-0.904023	0.199288	-4.53627	5.72589e-06	1.47224e-05	19.9042	-0.340339	0.503607	-0.675803	0.499166	0.720411	31.0693	1.06177	0.295497	3.59318	0.000326671	0.00237127	27.41	-1.88613	0.427739	-4.40953	1.03595e-05	4.79583e-05	7.202	-1.61404	0.911998	-1.76979	0.0767626	0.111174	2.51879	-2.54189
Cara001g013210	sq0001	20434783	20440710	-	probable LRR receptor-like serine threonine- kinase At4g36180	27.1069	72.0692	55.883	41.2681	1.85373	0	0	0	0	0	0	10.1414	0	NA	NA	NA	NA	NA	125.402	1.08718	0.302502	3.59395	0.000325703	0.00299482	306.288	1.07539	0.20465	5.2548	1.48185e-07	2.56297e-06	501.247	0.708509	0.190949	3.71047	0.000206876	0.000743499	549.164	-0.688319	0.137912	-4.99099	6.00703e-07	1.88152e-06	543.796	0.307354
Cara001g013250	sq0001	20469052	20470932	-	probable leucine-rich repeat receptor kinase At5g63930	51.2023	106.103	96.4891	90.1789	0	0	0	0	0	0	0	0	9.67398	-0.400872	0.826156	-0.485225	0.627517	0.690917	201.569	0.364318	0.199754	1.82383	0.068178	0.212298	332.213	0.612663	0.149536	4.0971	4.18359e-05	0.000401424	533.979	0.953745	0.255859	3.72762	0.000193295	0.000698093	457.216	-2.02694	0.30601	-6.62378	3.50139e-11	1.73053e-10	465.172	1.68478
Cara001g013310	sq0001	20593042	20593471	-	dirigent 22-like	209.61	138.979	95.4453	61.3937	0	0	0	0	0	0	0	6.78176	204.344	-1.87968	0.253406	-7.41765	1.19214e-13	5.67989e-13	145.074	0.381165	0.216537	1.76028	0.0783605	0.233883	246.853	0.672036	0.249568	2.69279	0.00708567	0.0302961	442.097	1.17222	0.266951	4.39114	1.12758e-05	5.18744e-05	364.964	-2.68915	0.487526	-5.51592	3.46952e-08	1.25462e-07	139.554	0.368501
Cara001g014710	sq0001	22640787	22645016	-	ankyrin repeat-containing At2g01680-like	12.3232	30.3785	55.4374	18.046	0	0	0	0.201001	0	0	0	4.61234	1408.52	0.492628	0.0906252	5.43589	5.45245e-08	1.71302e-07	8.59875	-1.39474	1.41912	-0.98282	0.325696	0.569607	3.55639	-1.88934	1.67284	-1.12942	0.25872	0.452322	0.967249	-1.91815	2.18479	-0.877955	0.379968	0.497851	4.83107	4.31395	1.41896	3.04021	0.00236411	0.00457954	4.6714	-4.92299
Cara001g014860	sq0001	22837454	22841107	-	alcohol dehydrogenase-like 7	23817.6	20122.4	20858.4	9685.54	837.271	222.993	1830.16	358.663	233.06	256.798	286.888	1750.01	897.613	-0.666498	0.162204	-4.109	3.97382e-05	9.3063e-05	2.12143	-0.114553	1.27255	-0.0900181	0.928273	0.969073	1.85672	-0.945719	1.32035	-0.716262	0.47383	0.665594	0.831635	-1.67561	2.29148	-0.731237	0.464635	0.57986	0.700092	1.2018	2.88711	0.416266	0.677215	0.739449	1.69236	1.14205
Cara001g015380	sq0001	23477947	23485736	-	receptor 12	312.65	188.891	106.364	33.7684	0.376562	0.860505	0.188145	4.03932	1.79257	0.285345	1.65064	22.4066	237.197	-1.83637	0.433602	-4.23516	2.28388e-05	5.49953e-05	6.33099	-0.424132	0.794995	-0.533503	0.593685	0.786296	4.31139	-1.47913	0.95282	-1.55237	0.120574	0.267363	2.7594	0.705976	1.16599	0.605474	0.544864	0.653287	8.19259	1.57354	0.860753	1.8281	0.0675341	0.0989372	6.89175	-3.68644
Cara001g016600	sq0001	25041035	25041662	-	YLS9-like	83.6903	59.0688	27.8348	21.0987	0.376562	3.88548	0.193012	2.43131	0.219522	0.285345	0.449971	34.5842	328.16	3.10603	0.246483	12.6014	2.07485e-36	2.86332e-35	392.491	-0.369159	0.152044	-2.42797	0.0151836	0.0706736	514.737	0.670599	0.107428	6.24231	4.31165e-10	1.15023e-08	757.243	0.684905	0.112657	6.07958	1.20499e-09	1.03177e-08	519.736	-3.11588	0.272605	-11.43	2.95964e-30	6.31281e-29	115.654	-0.488732
Cara001g016940	sq0001	25509743	25513752	-	FAF- chloroplastic	2139.09	347.167	88.202	584.214	1.06526	1.75114	0.188145	0	0	0	0.807073	31.4914	241.318	2.52015	0.361923	6.96321	3.32614e-12	1.43753e-11	86.436	1.17907	0.229709	5.13286	2.85366e-07	6.0219e-06	184.765	0.729534	0.138428	5.27014	1.3632e-07	2.38466e-06	294.022	0.847231	0.180154	4.70283	2.56582e-06	1.32008e-05	1649.02	2.57981	0.26142	9.86845	5.70409e-23	7.5148e-22	2396.37	-0.576849
Cara001g018080	sq0001	26609195	26614593	-	high-affinity nitrate transporter -like	0	0	0	3.1007	88.9986	7.15986	8.09271	14.7975	5.53917	13.3115	3.30819	1.77626	2758.73	-1.28596	0.145361	-8.84661	9.02173e-19	5.83386e-18	144.699	0.376873	0.236794	1.59156	0.111483	0.294642	368.534	1.53432	0.328457	4.67129	2.99311e-06	3.90879e-05	476.915	-0.317353	0.378308	-0.838875	0.401539	0.51926	382.24	-0.473316	0.307561	-1.53894	0.12382	0.170479	667.515	1.40137
Cara001g018230	sq0001	26753813	26755157	+	receptor 12	1829.66	297.998	416.458	182.252	14.961	3.04798	9.94846	3.57495	13.0988	2.9155	8.2379	75.0443	521.526	0.292276	0.415863	0.702816	0.48217	0.555306	19.0003	-0.536973	0.616558	-0.870921	0.383797	0.623996	20.7112	0.356187	0.613877	0.580226	0.561762	0.735599	23.7767	0.235546	0.567931	0.414744	0.678329	0.767193	55.1707	1.41233	0.586166	2.40943	0.0159774	0.0267588	272.562	2.45436
Cara001g018720	sq0001	27238512	27246065	-	beta-galactosidase 8	2900.47	610.86	1160.58	1643.46	187.851	1184.25	1989.07	3456.2	2548.77	3659.07	2992.44	4320.97	439.691	-1.37526	0.298752	-4.60333	4.15788e-06	1.0848e-05	13.0559	4.20824	0.803253	5.239	1.6145e-07	3.59511e-06	458.678	4.92809	0.316448	15.5731	1.10844e-54	9.48313e-52	777.289	-0.283131	0.266056	-1.06418	0.287247	0.401094	340.809	-4.56067	0.391018	-11.6636	1.95663e-31	4.47358e-30	53.1596	0.996524
Cara001g018740	sq0001	27265571	27266306	+	fasciclin-like arabinogalactan 11	29.5959	35.759	21.761	12.1978	0	0	0	0	0	0	0.178551	0.518851	2645.75	-0.39773	0.115704	-3.43749	0.000587142	0.00119002	22.3274	2.38182	0.514444	4.6299	3.65841e-06	5.98541e-05	54.4239	0.586653	0.385275	1.52269	0.127837	0.278292	49.4128	-0.939799	0.489033	-1.92175	0.0546371	0.102283	76.1141	1.59747	0.405697	3.93759	8.2304e-05	0.000197099	63.0882	-4.07074
Cara001g018750	sq0001	27271194	27273347	-	indeterminate-domain 9-like	2884.17	793.14	376.32	232.666	21.679	15.1753	0.188145	1.62123	1.09761	4.03787	8.18907	944.676	14.0528	-1.0199	0.489749	-2.08249	0.0372977	0.0567947	274.263	-0.706452	0.188716	-3.74346	0.000181502	0.00181389	279.452	0.394919	0.2204	1.79183	0.0731609	0.186711	317.962	0.170765	0.305642	0.55871	0.57636	0.681291	346.505	-0.169172	0.289433	-0.584492	0.558889	0.630786	355.486	-0.0988946
Cara001g018950	sq0001	27468157	27470716	-	vicilin-like seed storage At2g28490	0.428661	0.262286	0	0.515445	90.1337	974.16	38.2684	444.048	378.563	468.776	1111.58	12559.7	2673.1	-1.20424	0.166775	-7.22074	5.17064e-13	2.35099e-12	89.2002	2.4765	0.430895	5.74733	9.06616e-09	2.59315e-07	274.602	1.09672	0.283954	3.8623	0.000112326	0.000950162	277.445	-1.03444	0.304376	-3.39854	0.000677455	0.00216324	145.933	-0.732314	0.389677	-1.87929	0.0602055	0.0892596	76.5354	-2.3104
Cara001g019260	sq0001	27820258	27820735	+	---NA---	158.576	379.232	242.196	149.09	14.0146	11.3746	4.74939	7.45465	16.5425	6.72756	7.69639	33.882	21.947	3.10761	0.48284	6.43611	1.22574e-10	4.76685e-10	947.885	-0.228249	0.130993	-1.74245	0.0814302	0.23986	887.521	-0.411022	0.142498	-2.8844	0.00392162	0.0188439	825.14	0.407168	0.165931	2.45384	0.014134	0.0320573	2586.39	1.84012	0.186856	9.84777	7.00791e-23	9.16645e-22	4529.67	0.219681
Cara001g020100	sq0001	28479223	28481908	+	dof zinc finger -like	1327.56	510.364	247.57	120.904	0.376562	0.366736	0	0	0.44529	0	0	14.4551	219.558	0.103444	0.190539	0.542902	0.587197	0.653915	0.656583	1.32143	2.57354	0.513467	0.607625	0.794966	10.0636	4.25542	1.03413	4.11496	3.87239e-05	0.000374888	22.7321	0.673398	0.614642	1.09559	0.273256	0.385992	18.7523	-1.76634	0.753759	-2.34337	0.0191102	0.0315033	5.91177	-2.76841
Cara001g020430	sq0001	28747309	28749510	+	GDSL esterase lipase At5g03980-like	0	1.94372	10.1689	39.1851	376.021	148.023	40.2609	64.3387	30.3974	19.5836	244.366	33.3393	548.892	-1.33344	0.224072	-5.95095	2.66584e-09	9.3572e-09	17.6388	1.3298	0.617228	2.15446	0.0312039	0.121328	69.0398	1.90214	0.271439	7.00763	2.42386e-12	9.01606e-11	95.2311	-0.297698	0.219213	-1.35803	0.174453	0.269634	59.1339	-1.39378	0.265881	-5.24212	1.58741e-07	5.31155e-07	46.8514	0.498685
Cara001g020550	sq0001	28838961	28839321	+	DVL domain-containing	1.20907	0	1.60501	1.51674	18.1818	8.5298	14.0467	25.5839	7.75298	8.95204	5.18105	470.814	188.32	-2.14599	0.608367	-3.52746	0.00041957	0.000867422	58.9993	0.140037	0.269809	0.519023	0.603744	0.792574	86.9427	0.504177	0.244598	2.06124	0.0392799	0.117339	92.5892	-0.155997	0.218381	-0.714336	0.475019	0.589365	106.612	0.287668	0.212322	1.35487	0.17546	0.231978	155.513	0.492297
Cara001g021000	sq0001	29116912	29117275	-	copper transporter 6-like	542.06	299.676	874.607	886.841	45.4044	33.8675	53.4452	143.276	78.2346	4.45745	4.14812	481.726	2.3382	1.2398	1.51065	0.820705	0.411814	0.485482	2604.89	0.0577043	0.102301	0.564064	0.572711	0.771994	3477.69	0.32731	0.142085	2.30362	0.0212441	0.0730585	2957.53	-0.880081	0.181277	-4.85489	1.20451e-06	6.58722e-06	2639.53	0.458517	0.14542	3.15306	0.00161571	0.00321217	4267.59	0.637556
Cara001g022890	sq0001	30673879	30676461	-	root phototropism 2	5222.89	4150.07	2471.63	975.526	48.9966	4.07498	0.757446	0.242961	0.636656	0.856035	1.31537	104.904	18.3754	-3.93531	0.654729	-6.01059	1.84848e-09	6.56328e-09	59.8153	-2.05157	0.268473	-7.64162	2.14506e-14	1.60321e-12	31.8731	0.451696	0.400011	1.12921	0.25881	0.452394	34.4803	-0.0520587	0.447758	-0.116265	0.907442	0.938259	20.2789	-2.19411	0.543643	-4.03594	5.43849e-05	0.000133234	8.84244	-0.0160343
Cara001g024380	sq0001	31778076	31783834	-	probable LRR receptor-like serine threonine- kinase At5g48740	166.937	454.252	182.653	185.58	9.88268	13.6207	6.49693	3.08124	9.46383	6.07456	11.8185	32.1638	119.142	3.08838	0.529071	5.83736	5.30343e-09	1.81394e-08	5.06519	5.57756	1.37452	4.05781	4.95343e-05	0.000596182	33.6875	2.22207	0.479668	4.63252	3.61234e-06	4.62294e-05	36.7254	-1.8032	0.375997	-4.79578	1.62047e-06	8.64008e-06	24.1471	0.855841	0.419371	2.04077	0.0412734	0.0635092	27.3173	-0.636806
Cara001g024750	sq0001	32024640	32029633	+	B3 domain-containing transcription factor ABI3-like	3.67051	5.18995	9.20496	48.0126	611.181	30461	14207.3	24095.8	15257.7	27715.7	46843.5	22323.4	21.5004	4.66799	0.697276	6.69462	2.16235e-11	8.86315e-11	8.36148	-0.657455	0.629664	-1.04414	0.296423	0.540379	9.81182	0.659837	0.489054	1.34921	0.17727	0.350399	13.8274	0.567465	0.51209	1.10814	0.267803	0.3796	8.86545	-3.44544	1.0081	-3.41776	0.000631397	0.00133421	5.81905	2.39841
Cara001g026980	sq0001	33760244	33764956	-	BHLH-like DNA binding	1458.94	562.391	262.533	138.174	3.28301	0.206376	0.188145	0.443962	0.229666	0.590955	0.249581	0.436712	6.84631	3.21971	0.951684	3.38317	0.000716552	0.00143574	5777.43	0.122044	0.0849471	1.4367	0.150802	0.358048	7297.04	0.120525	0.123896	0.972795	0.330655	0.532907	9730.76	0.856476	0.149257	5.73827	9.56462e-09	7.23723e-08	8012.68	-2.08841	0.283659	-7.36241	1.80626e-13	1.10316e-12	10159	2.1513
Cara001g028630	sq0001	35027802	35028573	-	unnamed protein product	26.1832	41.6914	20.6209	10.9467	0	37.7825	4.55433	22.418	29.716	61.2253	49.2005	369.677	995.275	0.453517	0.149351	3.03659	0.00239268	0.00444727	270.352	0.200797	0.20973	0.957407	0.338362	0.582022	348.911	0.114459	0.207322	0.552085	0.58089	0.749843	427.024	0.640231	0.165028	3.87953	0.00010466	0.000399494	416.518	-1.00865	0.304265	-3.31505	0.00091628	0.00188936	431.758	0.735083
Cara001g005280	sq0001	438821	439880	-	F-box At1g22220-like	0.403024	0.900673	1.62045	1.26686	10.6672	120.075	28.5317	82.5277	47.4934	60.1382	70.9995	50.7537	652.228	0.364029	0.245708	1.48155	0.13846	0.186333	242.456	0.67319	0.24226	2.77879	0.00545618	0.0316636	501.931	0.928169	0.206575	4.49314	7.01807e-06	8.30965e-05	540.943	-0.541603	0.194229	-2.78848	0.00529563	0.0135066	539.505	0.345772	0.167621	2.06282	0.0391296	0.0604751	856.98	0.663193
Cara001g005400	sq0001	570211	573260	-	unnamed protein product	211.943	69.9632	69.7988	64.8668	62.8636	4.38746	0.609603	1.54174	0.441885	1.44699	0.535652	1.25606	15.3683	-2.15606	0.738349	-2.92011	0.00349908	0.00634774	3.60894	0.32126	1.0544	0.304686	0.760606	0.884856	8.87027	1.44576	0.753528	1.91865	0.0550285	0.150905	8.90113	-1.51624	0.932963	-1.62518	0.104124	0.176318	79.8599	4.8746	0.598554	8.14396	3.8256e-16	2.92472e-15	182.757	0.48578
Cara001g005940	sq0001	1317011	1319130	-	3|7-dimethylxanthine methyltransferase	11809.8	3264.15	9830.25	5456.73	9357.29	449.874	230.203	131.735	154.456	97.2244	433.551	1237.72	2388.1	-0.768663	0.242169	-3.17408	0.00150315	0.00287916	158.014	0.667471	0.174662	3.82151	0.000132637	0.00138356	144.556	-1.83218	0.190052	-9.64039	5.39827e-22	5.9281e-20	34.3525	-8.27785	1.21372	-6.82022	9.08997e-12	1.01441e-10	0	NA	NA	NA	NA	NA	0	NA
Cara001g006180	sq0001	1622556	1635063	-	translation initiation factor IF- chloroplastic	6943.66	2342.82	1793.02	1412.01	3284.76	303.966	200.943	132.582	103.25	63.5763	281.267	745.165	1.24881	0.375253	2.00995	0.186697	0.851898	0.882282	26.0953	4.34441	0.973672	4.46188	8.12441e-06	0.000121146	62.799	0.235548	0.667247	0.353015	0.724077	0.848107	289.958	3.19616	0.279794	11.4233	3.19999e-30	1.68592e-28	285.032	-5.30721	0.339649	-15.6255	4.87716e-55	3.89311e-53	28.5415	1.0967
Cara001g006340	sq0001	1790587	1792679	+	NKAP family CG6066 isoform X1	195.669	169.078	179.698	181.863	115.358	10.2398	16.9753	6.56123	9.0223	2.68458	17.7466	64.8664	696.682	2.83746	0.28448	9.97421	1.97669e-23	1.615e-22	14568.1	0.455869	0.176084	2.58894	0.00962731	0.0498087	14262.3	-1.12789	0.13034	-8.65348	4.99534e-18	3.95201e-16	5447.8	-2.6266	0.189078	-13.8916	7.12179e-44	8.38282e-42	647.578	-7.31176	0.40096	-18.2356	2.69037e-74	4.4912e-72	14.5835	0.798094
Cara001g006390	sq0001	1825795	1830568	-	probable receptor kinase At5g56460	323.401	537.068	411.91	477.546	113.412	8.38913	13.9733	2.39292	8.38694	6.79212	10.9026	92.7929	237.592	0.506872	0.22473	2.25547	0.024104	0.0380689	38.864	1.98245	0.477766	4.14941	3.33336e-05	0.000424442	87.8585	0.546482	0.329267	1.65969	0.0969769	0.228092	157.443	1.25011	0.21347	5.85613	4.73776e-09	3.73374e-08	190.872	-0.85275	0.274429	-3.10736	0.00188769	0.00371471	143.5	-0.297839
Cara001g006400	sq0001	1834640	1840123	+	subtilisin-like protease	4.52154	4.13733	6.28529	11.9762	9.8576	0.206376	1.62781	0	0.229666	1.15151	1.88557	2.79761	128.318	0.742438	0.240276	3.08994	0.00200199	0.00376516	2522.19	0.111974	0.122181	0.916458	0.359427	0.602167	3756.29	0.55502	0.220235	2.52012	0.0117314	0.0452954	3828.19	-0.379124	0.24412	-1.55302	0.120417	0.198817	1878.54	-2.51912	0.393529	-6.40136	1.53997e-10	7.13739e-10	1158.18	1.23272
Cara001g006510	sq0001	1956735	1957335	-	7-deoxyloganetin glucosyltransferase	308.568	437.809	233.862	396.833	96.2243	3.43397	3.66906	3.24696	9.91477	2.01894	0.736043	0.436712	2.69902	-4.99602	2.37357	-2.10485	0.0353042	0.0540453	94.6615	0.48231	0.197797	2.43841	0.0147521	0.0691565	255.427	1.58403	0.166433	9.51752	1.77356e-21	1.85357e-19	330.255	-0.345035	0.181688	-1.89906	0.0575569	0.106896	206.724	-1.28209	0.232075	-5.52446	3.30509e-08	1.19694e-07	160.065	0.303291
Cara001g006960	sq0001	2556998	2560232	+	F-box LRR-repeat At3g58900 isoform X1	6.49594	12.134	29.174	171.109	293.533	2.47374	1.77126	0.224195	0.424437	0	0	0.820694	339.018	-3.10042	0.291767	-10.6263	2.24745e-26	2.08474e-25	71.6002	-1.08596	0.577801	-1.87948	0.0601794	0.193958	53.3527	0.012803	0.462991	0.0276528	0.977939	0.988771	31.6999	-3.09758	0.640695	-4.83472	1.3333e-06	7.23249e-06	11.5561	1.24744	0.636607	1.95952	0.0500525	0.0756488	13.443	-0.828655
Cara001g007170	sq0001	2864086	2866507	-	unnamed protein product	1179.89	479.254	497.511	390.118	361.063	17.2673	4.41293	3.14725	8.8783	6.52319	15.7168	14.6305	0.51478	2.35688	3.34328	0.704962	0.480834	0.55398	45.1897	-0.885219	0.262026	-3.37836	0.000729187	0.00595305	47.3574	0.657655	0.368661	1.7839	0.0744402	0.189169	35.8218	-2.46963	0.586071	-4.21387	2.51033e-05	0.000108266	17.0067	0.984931	0.675632	1.45779	0.144898	0.196023	25.3418	0.144165
Cara001g007180	sq0001	2866534	2870761	+	probable acyl-activating enzyme peroxisomal	170.617	65.385	44.9279	46.5748	47.1369	4.38132	3.42119	5.09951	6.24432	2.71875	3.81446	6.98716	320.932	0.788159	0.165037	4.77564	1.79135e-06	4.85216e-06	363.636	0.42809	0.157958	2.71015	0.00672524	0.0373085	594.526	0.546457	0.243113	2.24775	0.0245921	0.0817026	601.531	-0.400424	0.274873	-1.45676	0.145183	0.232039	624.928	0.292459	0.27337	1.06983	0.284696	0.354577	875.791	0.386678
Cara001g007310	sq0001	3115258	3115645	+	uncharacterized mitochondrial g00310-like	4.49127	5.43608	8.19225	9.43598	17.5245	1.40461	0	0	0	0.285345	0	0.893322	6.21281	2.2468	1.02536	2.19124	0.0284343	0.0442838	2802.27	-0.75102	0.157414	-4.77099	1.83322e-06	3.21883e-05	1693.08	-1.33706	0.213168	-6.27232	3.55707e-10	9.63605e-09	541.975	-4.27923	0.309181	-13.8405	1.45143e-43	1.68088e-41	24.4184	-3.5319	0.559325	-6.31458	2.70891e-10	1.22477e-09	2.90469	-2.36485
Cara001g009240	sq0001	6579071	6585170	+	cytochrome P450 81E8-like	703.027	1309.19	869.951	592.831	829.473	19.9903	12.6849	3.24253	14.8053	5.33626	12.7542	4.95263	1577.33	0.875445	0.243391	3.59686	0.000322076	0.000676158	192.453	0.0112183	0.172497	0.0650346	0.948146	0.975473	232.573	0.112269	0.168265	0.66722	0.504632	0.69064	169.724	-1.34654	0.28561	-4.71462	2.42158e-06	1.25182e-05	186.733	1.3655	0.380027	3.59318	0.000326671	0.000718578	639.468	1.81366
Cara001g009480	sq0001	7359636	7362087	+	G-type lectin S-receptor-like serine threonine- kinase RLK1	270.325	293.959	385.916	356.117	46.0862	3.05005	4.72754	1.00554	3.07063	1.45712	0.535652	13.0102	56.4303	-2.83023	0.272338	-10.3924	2.68627e-25	2.37941e-24	92.3931	-0.56307	0.326219	-1.72605	0.0843387	0.245322	88.0978	0.0447097	0.342763	0.130439	0.896219	0.94573	56.5927	-2.18205	0.353286	-6.17643	6.55678e-10	5.81427e-09	116.714	3.20725	0.553954	5.78975	7.04912e-09	2.74655e-08	205.892	-0.0806685
Cara001g009540	sq0001	7515057	7516419	+	G-type lectin S-receptor-like serine threonine- kinase RLK1	47.4139	56.0585	66.5659	81.8464	11.5241	0.206376	1.87291	0.911118	0	0	0.449971	0.691802	294.884	-0.317632	0.252717	-1.25687	0.208802	0.268077	1146.43	0.0279903	0.0950139	0.294591	0.768306	0.888233	1218.39	-0.302706	0.113284	-2.6721	0.00753775	0.0318112	821.055	-0.95634	0.150191	-6.3675	1.9213e-10	1.82642e-09	814.806	0.768289	0.106992	7.18081	6.93017e-13	4.02159e-12	1150.38	0.111689
Cara001g009610	sq0001	7884674	7891510	+	G-type lectin S-receptor-like serine threonine- kinase RLK1	71.2784	449.655	704.664	782.146	524.98	31.9178	69.8102	50.8221	65.0343	22.9609	30.2692	22.3896	906.685	-3.32082	0.30519	-10.8811	1.41777e-27	1.39145e-26	53.9988	0.226547	0.29889	0.757961	0.448474	0.6799	64.1483	-0.139338	0.28901	-0.48212	0.629721	0.784602	82.5161	0.990408	0.32882	3.01201	0.00259526	0.00719859	139.045	0.250632	0.233576	1.07302	0.283261	0.352947	222.671	0.739715
Cara001g010130	sq0001	9522597	9524148	-	unnamed protein product	6.51941	12.4748	12.5341	25.7773	9.10447	0	0	0	0.674956	0	0.269467	0	470.191	-2.46331	0.190888	-12.9045	4.24819e-38	6.20976e-37	11.7973	-0.440611	0.562	-0.784005	0.433037	0.667107	12.5191	0.233294	0.500049	0.466543	0.640827	0.792775	16.7517	0.770075	0.457884	1.68181	0.0926047	0.159698	29.0829	0.462645	0.404392	1.14405	0.252603	0.319757	52.4006	0.879809
Cara001g010740	sq0001	11590727	11595187	-	unnamed protein product	222.938	927.553	1032.86	987.513	881.726	65.3799	100.832	133.552	115.255	59.5545	21.8335	92.6287	537.868	-1.46349	0.158658	-9.22417	2.85766e-20	1.9967e-19	10936.2	-0.0687608	0.189958	-0.361979	0.717367	0.86253	12786.6	0.0868032	0.175295	0.495185	0.62047	0.778352	11005.4	-0.472292	0.156961	-3.00897	0.00262134	0.00725726	5315.01	-2.33461	0.267201	-8.73727	2.38808e-18	2.19582e-17	2715.74	0.588445
Cara001g010770	sq0001	11653303	11656956	-	transcription factor bHLH122-like	1032.04	1865.25	1364.65	1144.3	390.989	19.3521	12.1833	11.293	11.7401	9.42856	4.76589	43.8774	2533.57	-1.81169	0.167302	-10.8288	2.51365e-27	2.4414e-26	546.669	-0.51142	0.151885	-3.36715	0.000759502	0.00614992	428.129	-0.660606	0.176038	-3.75264	0.000174981	0.00138613	209.922	-2.18639	0.244936	-8.92638	4.40183e-19	9.86047e-18	56.6614	-0.819925	0.369718	-2.2177	0.0265752	0.0425489	34.4464	-1.14506
Cara001g010850	sq0001	12151003	12154874	+	MDIS1-interacting receptor like kinase 2-like	79.4204	202.284	152.257	164.846	557.549	47.9249	20.488	16.1052	47.0277	13.7803	62.7554	44.2201	377.226	-0.780206	0.163741	-4.76489	1.8896e-06	5.10769e-06	174.79	0.405057	0.222355	1.82167	0.068505	0.213057	280.288	0.515647	0.176851	2.91571	0.00354879	0.0173765	256.171	-0.799692	0.155278	-5.15008	2.60376e-07	1.58835e-06	146.259	-0.851262	0.30567	-2.7849	0.00535436	0.00976017	251.278	1.6459
Cara001g011650	sq0001	16672904	16680425	-	ABC transporter G family member 15-like	0	0.524573	1.44147	1.52223	1.48344	17.4655	1.08212	0.201001	0	1.1629	15.2856	118.097	7.74552	-0.589232	0.663873	-0.887568	0.374773	0.447491	41.6428	4.36422	0.658134	6.63121	3.32942e-11	1.51588e-09	179.669	1.53453	0.397869	3.85686	0.000114853	0.000967315	150.768	-4.2347	1.11994	-3.78117	0.000156092	0.000574666	7.04325	-3.4735	1.74077	-1.99538	0.0460014	0.0700823	1.13545	-0.915158
Cara001g011770	sq0001	17165485	17173735	+	unnamed protein product	1284.59	627.418	624.755	963.197	831.844	68.7243	57.0807	38.169	46.7138	10.5105	4.98973	34.055	502.445	-0.293662	0.183681	-1.59876	0.109873	0.15158	45.3718	-0.462817	0.297085	-1.55786	0.119267	0.307717	55.9443	0.61027	0.357264	1.70817	0.0876041	0.21183	58.8382	-0.312328	0.362105	-0.862534	0.388394	0.505902	84.7352	0.911045	0.248899	3.66031	0.000251912	0.00056273	66.0774	-3.12755
Cara001g012010	sq0001	18393600	18394242	-	DUF4228 domain-containing	50.4328	90.1244	162.909	397.318	355.437	15.364	9.37676	9.50969	45.1406	37.7465	30.3855	9.53176	250.512	1.29306	0.193323	6.6886	2.25322e-11	9.22733e-11	7607.32	0.918394	0.092981	9.87722	5.22614e-23	1.02558e-20	11132.7	-0.109141	0.140471	-0.776963	0.437181	0.633638	14223	0.951353	0.160149	5.94041	2.84313e-09	2.32211e-08	11889.4	-2.16497	0.369853	-5.85359	4.81088e-09	1.90636e-08	15391.2	2.25982
Cara001g012480	sq0001	19249692	19251413	-	F-box RNI-like superfamily	26.0636	37.0677	24.8928	11.2593	4.04868	32.1453	7.89312	6.39997	10.8368	10.968	40.0866	18.8416	198.367	-0.196922	0.203492	-0.967716	0.333186	0.404472	1567.05	1.34063	0.250456	5.35277	8.6616e-08	2.03232e-06	4469.14	1.28043	0.231855	5.52256	3.34103e-08	6.64737e-07	10035.9	1.35978	0.203765	6.67327	2.50173e-11	2.63986e-10	8211.91	-3.23501	0.395066	-8.18854	2.64418e-16	2.04373e-15	2207.55	0.2894
Cara001g013940	sq0001	21488271	21494688	-	scarecrow 14	13.9675	58.8332	129.249	268.565	185.315	11.1301	3.47605	0.850393	9.65401	5.65451	7.04806	34.4729	6643.36	-0.16256	0.230529	-0.70516	0.480711	0.553905	12.4153	0.583924	0.516903	1.12966	0.25862	0.499504	16.8707	-0.0623927	0.566823	-0.110074	0.91235	0.953944	22.429	1.00138	0.576879	1.73586	0.0825888	0.145068	184.053	3.1174	0.323181	9.64601	5.1105e-22	6.28227e-21	632.586	1.49389
Cara001g013980	sq0001	21539585	21543826	+	kinase chloroplastic-like	925.15	4565.74	2250.69	1476.66	2055.37	242.056	368.441	363.47	799.753	368.477	315.26	598.624	294.112	-1.32339	0.171841	-7.70125	1.34745e-14	6.82867e-14	4.65145	-0.338439	1.29157	-0.262037	0.793293	0.900796	3.0284	-1.92343	1.66865	-1.15269	0.249038	0.440547	0.683039	-2.62498	2.67306	-0.982012	0.326094	0.442763	0.255331	1.11436	3.81064	0.292433	0.769956	0.817068	0.250709	-1.48981
Cara001g014420	sq0001	22263278	22264352	+	B3 domain-containing REM10-like	125.111	46.5752	4.76442	1.77702	80.8999	1.11889	2.8749	12.9922	7.54003	4.91543	17.2617	49.4427	105.843	0.556574	0.374504	1.48616	0.137236	0.184835	545.374	0.240847	0.40501	0.594669	0.552065	0.757492	548.702	-0.748931	0.312813	-2.39418	0.0166574	0.0602549	786.237	1.75859	0.358173	4.9099	9.11206e-07	5.08902e-06	1221.71	-0.426883	0.404161	-1.05622	0.290868	0.361167	4048.22	2.53492
Cara001g015300	sq0001	23421429	23422203	+	late blight resistance homolog R1B-16	0	2.22169	13.85	39.256	53.185	2.31545	1.3688	4.61029	5.95367	5.40207	3.24099	0.436712	854.202	0.585289	0.122543	4.7762	1.78641e-06	4.83985e-06	1.44867	1.01747	1.9483	0.522234	0.601507	0.791334	7.03229	2.3189	0.955899	2.42589	0.015271	0.0562343	9.4214	-0.67647	0.833456	-0.811645	0.416996	0.534555	185.127	5.38159	0.537934	10.0042	1.46109e-23	2.00361e-22	188.482	-4.01504
Cara001g015820	sq0001	24149480	24154331	-	poly [ADP-ribose] polymerase 3	2.86954	0	0.261895	0	3.34345	161.303	0.421458	5.24171	1.77228	12.9996	66.799	3957.34	143.334	2.374	0.200504	11.8402	2.41959e-32	2.879e-31	111.333	0.938984	0.294576	3.18758	0.00143467	0.0104898	245.607	0.928289	0.152534	6.08579	1.15917e-09	2.93486e-08	310.537	0.0482982	0.134603	0.358821	0.719729	0.800866	799.105	1.7259	0.229539	7.51895	5.52172e-14	3.52856e-13	1303.09	0.0614504
Cara001g016750	sq0001	25240579	25245151	+	BEL1-like homeodomain 1	10857.5	2986.06	2638.31	1630.71	310.036	7.98234	13.4942	12.4212	12.3571	2.00755	1.69983	39.8397	436.016	0.55725	0.133271	4.18135	2.8979e-05	6.89894e-05	622.27	0.605316	0.248793	2.43301	0.0149739	0.0698928	1870.31	1.72018	0.198241	8.67719	4.05677e-18	3.23031e-16	4041.5	1.09198	0.16254	6.71822	1.83958e-11	1.96937e-10	3074.65	-3.29485	0.41754	-7.89109	2.99557e-15	2.13438e-14	829.913	0.395078
Cara001g016810	sq0001	25347185	25348379	-	E3 ubiquitin- ligase PUB23-like	116.683	108.058	132.283	321.158	1590.14	185.904	258.151	157.534	594.709	244.044	242.356	128.644	992.493	0.843221	0.176773	4.77008	1.8415e-06	4.98171e-06	450.721	-0.144621	0.110922	-1.30381	0.192299	0.416847	536.867	0.215276	0.0950347	2.26524	0.023498	0.0789208	657.711	0.554779	0.131915	4.20559	2.60404e-05	0.00011194	1098.99	0.53146	0.173859	3.05685	0.00223676	0.00434897	1372.59	-0.09079
Cara001g017080	sq0001	25645501	25646521	+	zinc finger ZAT5-like	162.431	343.106	183.285	128.694	40.6305	0.206376	0	0.201001	1.30537	0	0.736043	1.62967	454.269	0.216131	0.125365	1.72401	0.0847063	0.119969	736.605	0.188109	0.150197	1.25242	0.210419	0.440656	1039.71	0.361594	0.149154	2.4243	0.0153379	0.0564421	1741.67	1.21752	0.130551	9.32595	1.09992e-20	2.82511e-19	1945.77	-1.11789	0.130029	-8.59724	8.16576e-18	7.17452e-17	2846.56	1.55233
Cara001g017220	sq0001	25745830	25750002	+	serine carboxypeptidase-like 51	770.274	664.767	921.753	1881.89	1284.04	132.821	320.653	186.349	179.83	94.4193	58.054	150.545	2504.08	-0.627334	0.194471	-3.22585	0.00125601	0.00243208	73.2246	0.844724	0.331721	2.54649	0.0108813	0.0547885	105.565	-0.0882135	0.386075	-0.228488	0.819267	0.905341	65.525	-2.0475	0.42118	-4.86135	1.16587e-06	6.39014e-06	61.3306	1.7818	0.333879	5.33666	9.46742e-08	3.25117e-07	148.615	1.01401
Cara001g017480	sq0001	26025829	26031043	-	GABA transporter 1	171.48	855.227	507.595	622.701	1616.69	115.597	201.268	145.168	148.35	63.9668	68.0876	42.8819	292.397	1.11044	0.181084	6.13219	8.6677e-10	3.15329e-09	269.59	-1.31193	0.228658	-5.73753	9.60664e-09	2.72438e-07	181	0.0279698	0.252847	0.11062	0.911918	0.953765	103.364	-4.19719	0.431349	-9.73038	2.23766e-22	6.60307e-21	12.7921	0.516187	0.803899	0.642104	0.520805	0.594669	12.04	-1.09415
Cara001g017600	sq0001	26149111	26150223	-	---NA---	82.8925	121.055	104.415	54.2918	16.9689	219.053	22.8044	67.7622	61.3295	66.116	254.632	424.511	9096.77	0.12951	0.191605	0.675922	0.49909	0.571764	1.64535	1.90258	2.01857	0.942537	0.345918	0.589178	15.6547	3.3471	0.949913	3.52358	0.000425752	0.002958	17.8864	-2.25715	0.767278	-2.94176	0.00326348	0.00880342	3.27247	-2.47944	1.06147	-2.33587	0.0194982	0.0320953	0.954284	-0.780325
Cara001g017610	sq0001	26163840	26165181	-	arogenate dehydratase prephenate dehydratase chloroplastic-like	684.142	1153.04	1447.99	1955.59	2903.64	201.47	404.234	223.811	303.726	209.992	338.026	549.494	217.954	0.583569	0.209849	2.78091	0.00542075	0.00955075	31.4976	-0.667658	0.446313	-1.49594	0.134669	0.332818	76.3115	2.12337	0.380063	5.58688	2.31184e-08	4.72488e-07	203.912	1.43552	0.393997	3.64348	0.000268977	0.000943123	205.3	-1.80851	0.559677	-3.23135	0.00123205	0.00249033	62.1274	-2.96446
Cara001g017650	sq0001	26221798	26226072	-	Ecdysone receptor	1525.87	1586.68	738.063	455.001	126.693	7.16898	2.79767	2.75126	3.08134	3.92217	4.98973	704.782	529.76	-0.527623	0.153434	-3.43876	0.000584375	0.0011848	1.4276	1.18481	1.51349	0.782832	0.433726	0.667632	3.50386	1.07285	0.997332	1.07572	0.282053	0.479247	12.4622	2.34776	0.692133	3.39207	0.000693675	0.00221101	18.7193	-0.837724	0.662748	-1.26402	0.206224	0.267601	15.3301	-0.0427003
Cara001g017860	sq0001	26403209	26413126	+	serine carboxypeptidase-like	10.632	73.9743	290.799	863.929	1105.37	54.0397	126.193	49.7712	77.6746	46.1458	37.1338	36.3642	114.936	-0.651195	0.40225	-1.61888	0.105473	0.146106	50.3674	0.762656	0.335299	2.27456	0.0229326	0.0967752	49.4808	-1.50557	0.329672	-4.56688	4.95038e-06	6.1215e-05	24.1636	-0.045959	0.451656	-0.101757	0.91895	0.945999	16.2225	-1.51266	0.475163	-3.18346	0.00145527	0.00291126	45.9578	3.01176
Cara001g018190	sq0001	26724968	26736715	+	ABC transporter G family member 28-like	7.74529	18.4293	12.9895	13.7347	29.3336	1.44575	6.11764	1.05139	1.78194	2.94715	5.31104	6.72119	389.163	1.24093	0.175289	7.07931	1.44869e-12	6.40358e-12	18.9148	0.556445	0.572913	0.971256	0.331421	0.575372	22.1741	-0.550335	0.546715	-1.00662	0.314117	0.515007	16.5162	-0.102434	0.599765	-0.17079	0.864389	0.909224	45.615	1.95264	0.610307	3.19943	0.00137698	0.00276371	40.934	-3.36831
Cara001g018300	sq0001	26817824	26824392	+	BEL1-like homeodomain 4	221.511	129.556	429.927	533.397	242.013	0.678262	0	0.896782	0	0	0.178551	86.1078	2568.58	0.580664	0.166623	3.4849	0.000492329	0.00100797	32.642	-0.344691	0.389591	-0.884752	0.37629	0.617233	32.8101	-0.0197845	0.29552	-0.0669481	0.946623	0.97271	28.5571	-0.277912	0.380301	-0.730769	0.46492	0.580158	58.3061	1.54715	0.339165	4.56164	5.07548e-06	1.42307e-05	65.7813	-1.16373
Cara001g018850	sq0001	27368474	27376214	+	auxin response factor 4	633.447	768.516	1032.45	510.048	102.36	2340.29	1633.27	3129.05	1117.81	3057.43	2649	3511.15	289.729	1.50318	0.192723	7.79968	6.20656e-15	3.22365e-14	155.953	5.27677	0.810759	6.50843	7.59384e-11	3.28234e-09	358.539	0.0482181	0.303409	0.158921	0.873731	0.933028	340.518	-0.0534947	0.298523	-0.179198	0.857783	0.904057	484.953	0.667569	0.290101	2.30116	0.0213828	0.0349362	444.26	-1.39545
Cara001g019150	sq0001	27654524	27660602	+	NRT1 PTR FAMILY -like	234.846	110.6	95.7893	90.3001	87.7575	3.51986	21.0638	3.16462	1.76761	0.877555	2.21141	5.61037	183.628	0.631407	0.332676	1.89796	0.0577012	0.0846527	0	NA	NA	NA	NA	NA	0.627826	2.78407	3.28668	0.847076	0.396953	0.597472	0.996098	-0.713867	2.56547	-0.278259	0.780813	0.846685	9.65477	4.40858	1.17277	3.75912	0.000170512	0.000390365	12.187	-1.54156
[truncated: 9,502 more rows]
[truncated: 34 more columns]
