# Supplementary material for: Global transcriptome profiling reveals differential regulatory, metabolic and hormonal networks during somatic embryogenesis in Coffea arabica
Source: BMC Genomics. 2023 Jan 24;24:41. doi: 10.1186/s12864-022-09098-z (PMC9875526; doi:10.1186/s12864-022-09098-z)
Supplement: Supplementary file 6 — Additional file 6: Table S2. List of differentially expressed genes (DEGs) between Embryogenic and Non-embryogenic callus (346 DEGs) and their normalized counts by DESeq2. [file 12864_2022_9098_MOESM6_ESM.xlsx]

## Sheet: Sheet1
List of differentially expressed genes (DEGs) between Embryogenic and Non-embryogenic callus (346 DEGs) and their normalized counts by DESeq2.
Differential expression was considered at a threshold value of FDR < 0.001 and log2foldchange > |3|
						Normalized counts by DESeq2_mean of replicates		DESeq2 results
Gene ID	Locus/Chromosome	Start	Stop	Strand	Protein Name	Embryogenic callus	Non Embryogenic callus	baseMean	log2FoldChange	lfcSE	stat	pvalue	padj
Cara00s210g005000	210	3	2305	-	polyol transporter 1	388.551	25202.6	12795.6	6.01976	0.696113	8.64767	5.26e-18	8.29e-15
Cara00s268g005000	268	2093	4164	+	purple acid phosphatase 17-like	0	97.7006	48.8503	9.31338	1.88623	4.93757	7.91e-07	7.96e-05
Cara00s906g005010	906	3168	4181	-	unnamed protein product	33.6293	827.738	430.684	4.62146	0.740527	6.24077	4.35e-10	1.36e-07
Cara00s941g005000	941	7801	8774	-	cysteine ase inhibitor CPI-4	0	140.429	70.2143	9.83681	1.96775	4.99901	5.76e-07	6.08e-05
Cara00s1546g005000	1546	3285	6043	-	extensin-2-like	3.22465	305.01	154.118	6.57697	1.34154	4.90255	9.46e-07	9.13e-05
Cara00s1546g005010	1546	6088	6394	+	---NA---	1937.18	193.981	1065.58	-3.31981	0.689984	-4.81143	1.5e-06	0.000130436
Cara00s1750g005000	1750	2312	4535	+	ubiquinol oxidase mitochondrial	2.05205	489.845	245.949	7.92873	1.08487	7.30846	2.7e-13	2.02e-10
Cara00s4866g005000	4866	8065	10200	+	xanthosine methyltransferase 1	128.062	1228.35	678.207	3.26289	0.516846	6.31308	2.74e-10	9.35e-08
Cara00s6061g005020	6061	31733	32667	-	gibberellin-regulated 11-like	182.432	1480.95	831.689	3.0213	0.675435	4.47312	7.71e-06	0.00053222
Cara00s8226g005010	8226	18658	22910	-	caffeic acid 3-O-methyltransferase-like	0	149.832	74.916	9.93033	1.81999	5.45624	4.86e-08	7.71e-06
Cara001g013750	sq0001	21250800	21262638	+	cysteine-rich receptor kinase 25	680.97	6442.39	3561.68	3.24167	0.392244	8.26441	1.4e-16	1.99e-13
Cara001g014860	sq0001	22837454	22841107	-	alcohol dehydrogenase-like 7	0	106.429	53.2145	9.43688	1.95084	4.83735	1.32e-06	0.000118746
Cara001g015880	sq0001	24249686	24256754	-	transcription factor TGA2	0	313.608	156.804	10.9959	1.62803	6.7541	1.44e-11	6.37e-09
Cara001g020430	sq0001	28747309	28749510	+	GDSL esterase lipase At5g03980-like	0	139.229	69.6146	9.82444	1.71602	5.72512	1.03e-08	2.02e-06
Cara001g021100	sq0001	29180239	29183001	-	tubulin beta-2 chain	0	80.8782	40.4391	9.0407	1.88473	4.79681	1.61e-06	0.000138621
Cara001g022540	sq0001	30389182	30391473	+	peroxidase 4-like	1.488	147.494	74.4909	6.58403	1.48761	4.42592	9.6e-06	0.000640844
Cara001g024750	sq0001	32024640	32029633	+	B3 domain-containing transcription factor ABI3-like	11.2327	618.27	314.751	5.78932	1.11721	5.18196	2.2e-07	2.78e-05
Cara001g026680	sq0001	33566669	33568061	+	basic 7S globulin-like	0	99.7984	49.8992	9.34379	1.82671	5.1151	3.14e-07	3.65e-05
Cara001g026690	sq0001	33568422	33570709	-	uncharacterized isomerase BH0283-like	21.2181	1011.78	516.498	5.57497	1.01268	5.50515	3.69e-08	6.16e-06
Cara001g029190	sq0001	35503990	35511436	-	ABC transporter B family member 4-like	90.4887	0	45.2444	-8.78493	1.86208	-4.71779	2.38e-06	0.000195529
Cara002g016560	sq0002	29702367	29717307	+	argonaute 4-like	0	919.132	459.566	12.5472	1.36094	9.21947	2.99e-20	7.06e-17
Cara002g019430	sq0002	33291054	33293816	+	probable glucuronoxylan glucuronosyltransferase IRX7	0.586301	230.571	115.579	8.66482	1.55804	5.56137	2.68e-08	4.58e-06
Cara002g022660	sq0002	36206758	36207121	-	copper transporter 6-like	40.3164	565.175	302.746	3.80957	0.549601	6.93151	4.16e-12	2.11e-09
Cara002g023850	sq0002	37119370	37122247	+	UDP-glycosyltransferase 87A1-like	40.9472	488.16	264.554	3.57386	0.696723	5.12953	2.9e-07	3.43e-05
Cara002g024020	sq0002	37254803	37268295	+	peroxidase 4-like	6.97088	2063.69	1035.33	8.2108	0.948603	8.65567	4.9e-18	8.18e-15
Cara002g028640	sq0002	40791884	40793228	+	basic 7S globulin-like	43.9039	1525.01	784.457	5.12102	0.787702	6.50121	7.97e-11	3.14e-08
Cara002g028990	sq0002	41096047	41099328	+	ankyrin PH and SEC7 domain containing secG-like	116.43	1014.16	565.295	3.12221	0.613752	5.08709	3.64e-07	4.14e-05
Cara002g030740	sq0002	42415877	42422982	-	meiosis-specific ASY3	42.9703	1448.02	745.494	5.07647	0.705964	7.19083	6.44e-13	4.35e-10
Cara002g030800	sq0002	42461022	42468070	-	ABC transporter B family member 11-like	2943.76	287.697	1615.73	-3.35484	0.477993	-7.01858	2.24e-12	1.25e-09
Cara003g009210	sq0003	3369660	3373681	-	glycerol-3-phosphate transporter 1	2.232	711.466	356.849	8.26147	1.10595	7.47	8.02e-14	6.69e-11
Cara003g009390	sq0003	3494996	3495512	+	14 kDa proline-rich -like	1.7589	200.086	100.923	6.84895	1.50533	4.5498	5.37e-06	0.000391703
Cara003g013430	sq0003	6979866	6991045	+	probable sulfate transporter	0.879451	189.066	94.9727	7.77984	1.59152	4.88831	1.02e-06	9.46e-05
Cara003g015550	sq0003	8676330	8683246	+	non-symbiotic hemoglobin 2	7.57676	808.748	408.163	6.74525	1.14291	5.9018	3.6e-09	8.47e-07
Cara003g018790	sq0003	12029905	12031000	-	probable serine threonine- kinase clkA	0	79.819	39.9095	9.02182	1.99461	4.52311	6.09e-06	0.000435562
Cara003g021590	sq0003	15080467	15081892	+	snakin-2	0.586301	148.377	74.4817	8.02163	1.74198	4.60488	4.13e-06	0.000311462
Cara003g022880	sq0003	16128489	16131846	-	polyol transporter 5-like	0	399.946	199.973	11.3467	1.64185	6.91093	4.81e-12	2.4e-09
Cara003g023210	sq0003	16341953	16348602	+	long chain acyl- synthetase 2	0.586301	623.556	312.071	10.1139	1.29487	7.81069	5.69e-15	6.21e-12
Cara003g027400	sq0003	19734590	19735814	+	basic blue	391.502	23.4024	207.452	-4.06435	0.922249	-4.407	1.05e-05	0.000693279
Cara003g031120	sq0003	23392624	23395610	-	NRT1 PTR FAMILY -like	67.5956	1091.2	579.399	4.01404	0.833884	4.81366	1.48e-06	0.000129784
Cara003g031840	sq0003	24287648	24290991	+	Cytochrome P450 87A3	50.0916	694.992	372.542	3.79576	0.844907	4.49252	7.04e-06	0.000496829
Cara003g033210	sq0003	25957103	25960907	-	zinc finger WIP2-like	6.04231	329.945	167.994	5.75662	1.31912	4.36398	1.28e-05	0.000810751
Cara003g035010	sq0003	29367552	29379426	-	disease resistance RPP13 1	58.9731	486.024	272.498	3.04492	0.684194	4.45038	8.57e-06	0.000579141
Cara003g035490	sq0003	30355661	30359675	-	aldose 1-epimerase-like	127.263	0	63.6317	-9.27654	1.69567	-5.47074	4.48e-08	7.33e-06
Cara003g038930	sq0003	44089401	44097416	-	NETWORKED 1D	0	315.272	157.636	11.0035	1.61305	6.82158	9e-12	4.12e-09
Cara003g043900	sq0003	53151067	53154393	+	auxin-repressed kDa	64.8796	1280.06	672.47	4.30416	0.747769	5.75601	8.61e-09	1.72e-06
Cara003g045300	sq0003	54669819	54672788	+	S-adenosylmethionine synthase 1	57.8084	675.99	366.899	3.54967	0.783094	4.53288	5.82e-06	0.000419048
Cara003g045970	sq0003	55492113	55499994	-	AT-hook motif nuclear-localized 1-like	35.2279	1364.18	699.706	5.27454	0.699031	7.54551	4.51e-14	4e-11
Cara003g046570	sq0003	56046492	56048510	+	1-aminocyclopropane-1-carboxylate oxidase homolog 1-like	0	92.8847	46.4424	9.24023	1.86703	4.94915	7.45e-07	7.61e-05
Cara003g047660	sq0003	56989653	57002814	-	ferric reduction oxidase 2-like	272.551	2304.19	1288.37	3.08015	0.539412	5.71019	1.13e-08	2.15e-06
Cara004g006280	sq0004	907254	908467	+	RKD4	12.2476	1014.58	513.412	6.37591	0.931422	6.84535	7.63e-12	3.61e-09
Cara004g009830	sq0004	3713269	3717651	+	2-hydroxy-6-oxononadienedioate 2-hydroxy-6-oxononatrienedioate hydrolase	0.29315	163.109	81.7008	9.09103	1.75629	5.17626	2.26e-07	2.82e-05
Cara004g012550	sq0004	6038634	6042852	+	FIZZY-RELATED 3	0	101.326	50.6628	9.36586	2.0114	4.65639	3.22e-06	0.000251559
Cara004g014980	sq0004	8010569	8014375	-	Abhydrolase_6 domain-containing	11.5039	1139.51	575.506	6.63782	1.02478	6.47728	9.34e-11	3.53e-08
Cara004g016800	sq0004	9705197	9707339	+	probable xyloglucan endotransglucosylase hydrolase 8	0	87.4895	43.7447	9.15411	1.90146	4.81426	1.48e-06	0.000129784
Cara004g017800	sq0004	10703944	10710243	+	internal alternative NADPH-ubiquinone oxidoreductase mitochondrial-like	5.56986	524.067	264.819	6.56482	1.2719	5.16142	2.45e-07	2.97e-05
Cara004g019020	sq0004	11977571	11980303	+	NAC domain-containing 73-like	207.076	8.99031	108.033	-4.52715	1.04928	-4.31454	1.6e-05	0.000973894
Cara004g019330	sq0004	12248027	12250116	-	WUSCHEL-related homeobox 9	0	264.853	132.426	10.7521	1.65451	6.49868	8.1e-11	3.15e-08
Cara004g023200	sq0004	16146858	16150139	-	polyol transporter 5	121.32	1857.69	989.505	3.93777	0.751637	5.23892	1.62e-07	2.2e-05
Cara004g023330	sq0004	16231371	16232484	+	UPF0496 At4g34320-like	0	83.5868	41.7934	9.08835	1.95098	4.65834	3.19e-06	0.000249871
Cara004g025600	sq0004	17987357	17989845	+	Formin 18	106.701	0	53.3506	-9.02231	1.81984	-4.95774	7.13e-07	7.31e-05
Cara004g027010	sq0004	19266152	19271446	+	beta-xylosidase alpha-L-arabinofuranosidase 2-like	0	144.845	72.4224	9.88149	1.89209	5.22252	1.77e-07	2.34e-05
Cara004g027130	sq0004	19349303	19352281	-	peroxidase 43-like	117.766	1453.68	785.723	3.62678	0.685403	5.29146	1.21e-07	1.7e-05
Cara004g027470	sq0004	19620133	19621340	+	Basic blue	0	114.114	57.0568	9.53742	1.84172	5.17854	2.24e-07	2.8e-05
Cara004g028310	sq0004	20306583	20307255	+	unnamed protein product	6.21394	142.703	74.4583	4.51507	1.01423	4.45173	8.52e-06	0.000576862
Cara004g031220	sq0004	23229389	23240974	-	ABC transporter C family member 15	1018.08	119.556	568.819	-3.08982	0.495064	-6.24127	4.34e-10	1.36e-07
Cara004g034810	sq0004	28552688	28555530	-	rust resistance kinase Lr10-like	2.05205	354.919	178.485	7.45972	1.1838	6.30151	2.95e-10	9.76e-08
Cara004g043850	sq0004	58185760	58190415	+	probable linoleate 9S-lipoxygenase 5	35.6323	328.867	182.25	3.20665	0.685404	4.67848	2.89e-06	0.000230365
Cara004g045390	sq0004	60081355	60085303	+	high mobility group B 11 isoform X1	1.1726	388.582	194.877	8.40273	1.41427	5.94139	2.83e-09	6.85e-07
Cara004g046000	sq0004	60817153	60824490	+	unnamed protein product	6.78696	454.307	230.547	6.06047	1.05133	5.76457	8.19e-09	1.68e-06
Cara004g046170	sq0004	60993515	60996350	-	neurofilament heavy polypeptide	425.129	12.1643	218.647	-5.1259	1.06347	-4.81996	1.44e-06	0.000127159
Cara004g046360	sq0004	61203186	61205143	+	germin 5-1	2.3452	3210.46	1606.4	10.4256	2.24857	4.63656	3.54e-06	0.000271685
Cara004g047170	sq0004	62097211	62099108	-	MADS-box SOC1	29.0023	364.981	196.992	3.65661	0.650301	5.62294	1.88e-08	3.33e-06
Cara004g047770	sq0004	62675471	62678869	+	#NAME?	115.135	3831	1973.07	5.05705	0.980813	5.15598	2.52e-07	3.05e-05
Cara004g049170	sq0004	63838940	63843703	+	jasmonic acid-amido synthetase JAR1-like isoform X2	266.704	4599.56	2433.13	4.10865	0.836184	4.91358	8.94e-07	8.84e-05
Cara004g050180	sq0004	64751572	64755584	+	probably inactive receptor kinase At2g46850	8.50136	487.554	248.028	5.84707	1.34035	4.36234	1.29e-05	0.000813214
Cara005g006360	sq0005	1084390	1086226	-	ethylene-responsive transcription factor RAP2-3	0	245.515	122.758	10.6427	1.60997	6.61048	3.83e-11	1.62e-08
Cara005g006760	sq0005	1385518	1394218	-	ABC transporter C family member 14-like	107.097	1448.37	777.731	3.75781	0.829501	4.5302	5.89e-06	0.000423321
Cara005g007330	sq0005	1793192	1795726	+	CASP 1	392.959	6945.67	3669.31	4.1441	0.597011	6.9414	3.88e-12	2.01e-09
Cara005g007590	sq0005	2026400	2030989	+	sugar transporter ERD6-like 16	0	482.523	241.262	11.6175	1.47604	7.87075	3.53e-15	4.17e-12
Cara005g007960	sq0005	2290637	2294023	-	eukaryotic translation initiation factor 2 subunit gamma-like	0	78.5518	39.2759	8.99873	2.08511	4.31571	1.59e-05	0.000970835
Cara005g008060	sq0005	2358317	2362650	-	endo-1|3 1|4-beta-D-glucanase-like isoform X1	0	119.066	59.533	9.59876	1.91478	5.01297	5.36e-07	5.7e-05
Cara005g008360	sq0005	2574494	2575628	+	unnamed protein product	0.879451	166.848	83.8635	7.60662	1.40464	5.41534	6.12e-08	9.14e-06
Cara005g013160	sq0005	7438303	7446450	-	probable sucrose-phosphate synthase 2	0.879451	153.089	76.9843	7.4737	1.63434	4.57291	4.81e-06	0.000357299
Cara005g013520	sq0005	7914145	7915226	+	unnamed protein product	6.15616	514.5	260.328	6.39308	1.27118	5.02925	4.92e-07	5.27e-05
Cara005g013610	sq0005	8070604	8071999	-	UDP-glucuronate 4-epimerase 6	15.3152	248.281	131.798	4.01969	0.78597	5.1143	3.15e-07	3.65e-05
Cara005g014460	sq0005	9173396	9180766	-	crocetin chloroplastic-like	134.4	2437.21	1285.8	4.18153	0.731615	5.71548	1.09e-08	2.11e-06
Cara005g014650	sq0005	9411894	9413592	-	xyloglucan endotransglucosylase hydrolase 2-like	190.615	1713.98	952.298	3.16818	0.560026	5.6572	1.54e-08	2.82e-06
Cara005g020990	sq0005	26034709	26056810	+	trans-resveratrol di-O-methyltransferase	142.089	5195.63	2668.86	5.19328	0.739635	7.02141	2.2e-12	1.25e-09
Cara005g022130	sq0005	28011913	28016299	+	polygalacturonase At1g48100-like	201.131	5850.41	3025.77	4.86282	0.921232	5.2786	1.3e-07	1.79e-05
Cara005g022840	sq0005	29105379	29141358	-	unnamed protein product	4.89326	1158.63	581.764	7.89612	1.11188	7.10159	1.23e-12	7.45e-10
Cara006g005550	sq0006	475833	476394	+	cell wall vacuolar inhibitor of fructosidase 1-like	16.0546	740.749	378.402	5.52778	1.17013	4.72405	2.31e-06	0.000190897
Cara006g006010	sq0006	852293	859523	+	beta-D-xylosidase 1-like	0	837.88	418.94	12.4137	1.37734	9.01278	2.01e-19	4.07e-16
Cara006g006200	sq0006	978883	982679	+	major allergen Pru ar 1	3.76516	1896.75	950.258	8.96421	1.84029	4.87108	1.11e-06	0.000102587
Cara006g006380	sq0006	1135286	1136998	-	ethylene-responsive transcription factor RAP2-3	16.8437	778.772	397.808	5.53063	1.20542	4.58812	4.47e-06	0.000334865
Cara006g006910	sq0006	1611892	1613643	-	heavy metal-associated isoprenylated plant 3-like	2.9315	1534.51	768.722	9.03996	1.84536	4.89876	9.64e-07	9.22e-05
Cara006g008070	sq0006	2533062	2537333	-	endo-1|3 1|4-beta-D-glucanase-like isoform X1	0	180.817	90.4084	10.2014	1.63301	6.24697	4.18e-10	1.35e-07
Cara006g008290	sq0006	2722393	2725550	+	stem-specific tsjt1	0.29315	183.702	91.9977	9.26254	1.60281	5.77895	7.52e-09	1.58e-06
Cara006g008890	sq0006	3228801	3231422	+	unnamed protein product	6.44931	440.67	223.559	6.10087	1.39837	4.36285	1.28e-05	0.000813152
Cara006g009550	sq0006	3826998	3829788	+	unnamed protein product	1.1726	162.402	81.7875	7.13947	1.55925	4.57878	4.68e-06	0.000349238
Cara006g014150	sq0006	9037385	9038368	+	cysteine ase inhibitor CPI-4	71.3415	998.458	534.9	3.80754	0.778009	4.89396	9.88e-07	9.28e-05
Cara006g014200	sq0006	9085083	9085748	+	unnamed protein product	0	228.007	114.003	10.5359	1.5721	6.7018	2.06e-11	8.99e-09
Cara006g014210	sq0006	9085505	9089520	-	---NA---	0	148.388	74.1938	9.91634	1.81296	5.4697	4.51e-08	7.33e-06
Cara006g014280	sq0006	9176539	9177705	+	unnamed protein product	1.24	1101.43	551.336	9.68341	0.906055	10.6874	1.17e-26	8.27e-23
Cara006g014360	sq0006	9247192	9248204	+	unnamed protein product	0	361.905	180.953	11.2025	1.41518	7.91598	2.45e-15	3.03e-12
Cara006g014840	sq0006	9905121	9906032	-	CYC02	2.9315	645.525	324.228	7.79863	1.28686	6.06021	1.36e-09	3.67e-07
Cara006g015790	sq0006	11691897	11709203	+	probable aldo-keto reductase 2	66.2713	1851.65	958.959	4.80601	0.522568	9.19691	3.68e-20	8.04e-17
Cara006g017180	sq0006	14014793	14017750	+	extensin-2-like	185.541	2465.1	1325.32	3.73094	0.45062	8.27956	1.24e-16	1.85e-13
Cara006g021970	sq0006	32508746	32515414	-	disease resistance RGA1	68.9093	697.16	383.035	3.33947	0.711442	4.69395	2.68e-06	0.000214805
Cara007g005530	sq0007	461243	462764	-	unnamed protein product	5.61768	197.28	101.449	5.12491	1.01219	5.0632	4.12e-07	4.61e-05
Cara007g005560	sq0007	486705	491161	+	pectin methylesterase	0	75.4852	37.7426	8.94122	1.9988	4.47329	7.7e-06	0.00053222
Cara007g005580	sq0007	491195	501901	+	pectinesterase 3	229.596	1.81757	115.707	-6.96856	1.35217	-5.15361	2.56e-07	3.07e-05
Cara007g006110	sq0007	916299	921651	+	linoleate 13S-lipoxygenase 3- chloroplastic	2.05205	200.522	101.287	6.62716	1.5064	4.39934	1.09e-05	0.000713581
Cara007g006450	sq0007	1199446	1199761	+	lipid-transfer DIR1	112.859	1661.69	887.275	3.8805	0.854349	4.54205	5.57e-06	0.000403272
Cara007g007000	sq0007	1572593	1579729	+	ABC transporter C family member 8	0.589621	215.648	108.119	8.57434	1.38532	6.18945	6.04e-10	1.78e-07
Cara007g007020	sq0007	1584358	1586766	-	inorganic pyrophosphatase 1-like	765.668	88.3821	427.025	-3.1143	0.657021	-4.74002	2.14e-06	0.000178871
Cara007g007330	sq0007	1803659	1805772	+	acid phosphatase 1-like	21.4116	458.724	240.068	4.42606	0.773744	5.72032	1.06e-08	2.07e-06
Cara007g007640	sq0007	2098586	2101511	-	CASP 3A1	6.74246	494.257	250.5	6.20305	1.28894	4.81253	1.49e-06	0.000130118
Cara007g008390	sq0007	2596995	2597744	-	thionin 2	82.1303	1066.45	574.29	3.69948	0.680122	5.43944	5.34e-08	8.33e-06
Cara007g010500	sq0007	4241189	4249422	-	4-coumarate-- ligase 1	47.9257	1052.87	550.4	4.45914	0.619135	7.20221	5.92e-13	4.14e-10
Cara007g011530	sq0007	5141349	5143691	-	multicopper oxidase LPR1-like	0	72.0247	36.0123	8.87343	1.94757	4.55614	5.21e-06	0.00038301
Cara007g011880	sq0007	5419439	5425669	-	kinesin NACK1	0	137.573	68.7866	9.80717	1.69411	5.78898	7.08e-09	1.51e-06
Cara007g012140	sq0007	5626439	5628193	-	Transcription factor MYB21	0	110.774	55.3869	9.49443	1.736	5.46915	4.52e-08	7.33e-06
Cara007g013510	sq0007	6982633	6988597	+	Kunitz inhibitor ST1	37.2717	338.852	188.062	3.18209	0.666576	4.77379	1.81e-06	0.000153141
Cara007g015590	sq0007	9040827	9042830	-	GDSL esterase lipase At3g48460	0	102.685	51.3423	9.38523	1.93412	4.85246	1.22e-06	0.000111616
Cara007g015830	sq0007	9409149	9411837	-	rust resistance kinase Lr10-like	4.21601	346.761	175.489	6.34159	1.42	4.46592	7.97e-06	0.000546459
Cara007g018730	sq0007	13317673	13321394	-	metal tolerance 1-like	34.027	582.734	308.38	4.10074	0.896293	4.57523	4.76e-06	0.000354295
Cara007g019330	sq0007	14412138	14413034	-	Mal d	0.586301	137.416	69.0013	7.91587	1.613	4.90754	9.22e-07	8.99e-05
Cara007g023910	sq0007	29152818	29161899	-	ABC transporter A family member 7-like	245.263	2335.11	1290.19	3.25021	0.473133	6.86955	6.44e-12	3.15e-09
Cara008g005500	sq0008	458883	460484	-	unnamed protein product	421.509	24.6227	223.066	-4.09659	0.937162	-4.37128	1.24e-05	0.000792994
Cara008g006110	sq0008	953206	958028	+	linoleate 13S-lipoxygenase 3- chloroplastic	8.29721	502.58	255.439	5.90799	0.991345	5.95957	2.53e-09	6.3e-07
Cara008g006430	sq0008	1226375	1226690	+	lipid-transfer DIR1	0	85.3446	42.6723	9.11839	2.07905	4.38585	1.16e-05	0.000753663
Cara008g006740	sq0008	1402802	1406393	+	indeterminate-domain 7-like	11.6809	740.036	375.858	5.98978	1.22006	4.90943	9.13e-07	8.95e-05
Cara008g007260	sq0008	1873815	1875907	+	acid phosphatase 1-like	0	138.025	69.0126	9.81193	1.76071	5.57272	2.51e-08	4.31e-06
Cara008g007350	sq0008	1920701	1925061	-	auxin-responsive IAA26-like	0	249.299	124.649	10.6648	1.68985	6.31112	2.77e-10	9.36e-08
Cara008g007570	sq0008	2108821	2111742	-	CASP 3A1	0	94.4551	47.2276	9.26468	1.88884	4.90495	9.35e-07	9.05e-05
Cara008g011740	sq0008	5288808	5290562	-	Transcription factor MYB21	0	1882.61	941.304	13.5815	2.10762	6.44399	1.16e-10	4.21e-08
Cara008g013940	sq0008	7410515	7412726	-	purple acid phosphatase 17-like	1073.15	82.4015	577.778	-3.7022	0.717182	-5.16215	2.44e-07	2.97e-05
Cara008g014640	sq0008	8148448	8149450	-	unnamed protein product	87.0658	981.672	534.369	3.49577	0.776535	4.50176	6.74e-06	0.000478092
Cara008g015330	sq0008	8874930	8878643	+	BTB POZ and TAZ domain-containing 1-like	0	104.486	52.2431	9.41009	1.95224	4.82015	1.43e-06	0.000127159
Cara008g016700	sq0008	10301842	10303038	+	xyloglucan endotransglucosylase hydrolase 2-like	486.783	17510.5	8998.63	5.1686	0.879157	5.87905	4.13e-09	9.52e-07
Cara008g017230	sq0008	10832974	10849797	-	unnamed protein product	96.669	0	48.3345	-8.87989	1.85436	-4.78865	1.68e-06	0.000143944
Cara008g018320	sq0008	12628400	12631488	-	metal tolerance 1-like	0	124.883	62.4414	9.66757	1.91426	5.0503	4.41e-07	4.83e-05
Cara008g018860	sq0008	13656590	13661610	-	aldehyde dehydrogenase family 2 member mitochondrial	111.921	1467.71	789.818	3.71391	0.727382	5.10586	3.29e-07	3.77e-05
Cara008g022380	sq0008	29618103	29619296	-	dCTP pyrophosphatase 1-like	0.586301	133.827	67.2064	7.87679	1.63454	4.81898	1.44e-06	0.000127159
Cara008g023090	sq0008	31180649	31182588	-	NAC domain-containing 100	0	134.443	67.2214	9.77388	1.99684	4.89466	9.85e-07	9.28e-05
Cara008g024100	sq0008	32655719	32659383	-	tubulin alpha chain	2884.97	299.345	1592.16	-3.26839	0.57018	-5.7322	9.91e-09	1.96e-06
Cara008g024180	sq0008	32764232	32772930	-	ABC transporter A family member 7-like	0.879451	596.526	298.703	9.45428	1.21765	7.76439	8.2e-15	8.31e-12
Cara009g006470	sq0009	2384364	2385465	-	acidic endochitinase-like	100.343	1328.82	714.579	3.72756	0.537047	6.94085	3.9e-12	2.01e-09
Cara009g008320	sq0009	6513220	6515102	-	unnamed protein product	126.327	1213.74	670.035	3.26479	0.631075	5.17337	2.3e-07	2.85e-05
Cara009g011960	sq0009	20333260	20341000	-	potassium transporter 5	76.3968	757.634	417.015	3.31145	0.699614	4.73325	2.21e-06	0.000183322
Cara009g014480	sq0009	24236235	24243104	+	probable disease resistance At4g27220	46.0947	3795.9	1921	6.36594	0.860579	7.39728	1.39e-13	1.07e-10
Cara009g014770	sq0009	24682620	24685528	+	xyloglucan endotransglucosylase hydrolase 9	0	152.026	76.013	9.95129	1.96007	5.077	3.83e-07	4.35e-05
Cara009g015180	sq0009	25168890	25170415	-	aromatic-L-amino-acid decarboxylase-like	0	482.989	241.494	11.6189	1.59814	7.27028	3.59e-13	2.61e-10
Cara009g016480	sq0009	26545485	26548183	+	Sugar phosphate exchanger	14.208	1487.34	750.776	6.70336	0.945843	7.08718	1.37e-12	8.09e-10
Cara009g017770	sq0009	27670646	27701526	-	Cytochrome P450	0	101.35	50.6748	9.3663	1.79819	5.20873	1.9e-07	2.5e-05
Cara009g017850	sq0009	27787970	27819260	-	Cytochrome P450	6.20066	271.573	138.887	5.44673	1.06442	5.11708	3.1e-07	3.64e-05
Cara009g017870	sq0009	27823641	27826864	-	unnamed protein product	35.6084	423.23	229.419	3.57283	0.694053	5.14777	2.64e-07	3.16e-05
Cara009g017970	sq0009	27930792	27940800	+	probable LRR receptor-like serine threonine- kinase At1g07650 isoform X1	31.3203	815.813	423.566	4.70527	0.997299	4.71801	2.38e-06	0.000195529
Cara009g019110	sq0009	28959941	28962216	+	polyphenol oxidase	0	150.438	75.2192	9.93616	1.69173	5.87337	4.27e-09	9.69e-07
Cara009g021650	sq0009	30956474	30961682	-	organic cation carnitine transporter 4	0	204.528	102.264	10.3791	1.9325	5.37078	7.84e-08	1.13e-05
Cara009g023890	sq0009	32472014	32477696	+	BTB POZ domain-containing At1g55760	534.116	14740.1	7637.1	4.78667	0.794332	6.02604	1.68e-09	4.46e-07
Cara010g006520	sq0010	2557880	2558858	-	acidic endochitinase-like	0	1970.1	985.049	13.6471	1.44497	9.44451	3.57e-21	1.01e-17
Cara010g006530	sq0010	2581259	2582412	+	chitinase family	16.5625	963.501	490.032	5.86719	1.09662	5.35025	8.78e-08	1.26e-05
Cara010g006630	sq0010	2717893	2721426	-	unnamed protein product| partial	0	169.437	84.7186	10.1077	1.63409	6.18556	6.19e-10	1.81e-07
Cara010g008580	sq0010	9489996	9491573	-	ribulose-1|5-bisphosphate carboxylase oxygenase large chloroplast	0	149.996	74.9982	9.93172	1.69921	5.84491	5.07e-09	1.11e-06
Cara010g010890	sq0010	20325748	20329229	+	unnamed protein product	0	123.488	61.744	9.65134	1.8898	5.10708	3.27e-07	3.77e-05
Cara010g014550	sq0010	27794587	27795421	-	MYB-like transcription factor ETC1	0.586301	250.508	125.547	8.78561	1.5329	5.73135	9.96e-09	1.96e-06
Cara010g014630	sq0010	27935055	27945711	+	Peroxidase 3	51.8342	765.173	408.504	3.88601	0.719292	5.40255	6.57e-08	9.62e-06
Cara010g015280	sq0010	28869419	28872257	+	xyloglucan endotransglucosylase hydrolase 9	139.999	1204.8	672.399	3.10499	0.710989	4.36714	1.26e-05	0.000800934
Cara010g015710	sq0010	29399157	29401619	-	uncharacterized GPI-anchored At4g28100	1.4206	307.551	154.486	7.77279	1.20639	6.44303	1.17e-10	4.21e-08
Cara010g017520	sq0010	31139084	31143915	+	receptor kinase HSL1	658.445	48.8957	353.67	-3.75001	0.823322	-4.55473	5.25e-06	0.0003846
Cara010g018630	sq0010	32028356	32030053	+	concanavalin A-like lectin glucanase Xyloglucan endotransglucosylase hydrolase	6.04231	548.849	277.446	6.48714	1.16833	5.55249	2.82e-08	4.79e-06
Cara010g020100	sq0010	33350602	33357825	+	polyphenol chloroplastic-like	0	149.571	74.7856	9.92783	1.77161	5.60385	2.1e-08	3.69e-06
Cara010g020550	sq0010	33782159	33783791	-	Jade-1	94.6469	0	47.3234	-8.84926	1.91412	-4.62315	3.78e-06	0.000288308
Cara011g006610	sq0011	1424671	1426465	+	universal stress A	70.6029	665.904	368.253	3.23782	0.713736	4.53645	5.72e-06	0.000413079
Cara011g007180	sq0011	1831269	1832579	-	elicitor-responsive 1-like	30.5956	451.592	241.094	3.8872	0.837415	4.6419	3.45e-06	0.000265478
Cara011g007640	sq0011	2162114	2168430	-	type I inositol polyphosphate 5-phosphatase 8	659.916	56.9014	358.409	-3.53566	0.670409	-5.27388	1.34e-07	1.83e-05
Cara011g009060	sq0011	3315052	3318423	+	uncharacterized membrane YMR155W-like	0	73.21	36.605	8.89703	1.95461	4.55182	5.32e-06	0.000388948
Cara011g009110	sq0011	3362142	3366208	-	probable pectate lyase 12	290.387	2.90811	146.647	-6.63237	1.26786	-5.23117	1.68e-07	2.28e-05
Cara011g009730	sq0011	3810721	3813375	+	cytochrome P450 76A1-like	1.46575	780.925	391.195	9.08539	1.32537	6.855	7.13e-12	3.43e-09
Cara011g012820	sq0011	6598430	6601906	+	SPX domain-containing 1	92.3015	1199.93	646.116	3.6985	0.791815	4.67092	3e-06	0.000237676
Cara011g014070	sq0011	7657049	7658798	-	polyol transporter 5-like	270.726	1.45543	136.091	-7.52224	1.19383	-6.30092	2.96e-10	9.76e-08
Cara011g014400	sq0011	7892807	7894851	-	bark storage A	0	82.4726	41.2363	9.06873	1.89516	4.7852	1.71e-06	0.000145997
Cara011g014410	sq0011	7900769	7904799	-	transcription factor bHLH68-like	0.29315	329.566	164.929	10.1055	1.54228	6.55228	5.67e-11	2.3e-08
Cara011g020040	sq0011	13151891	13171721	+	cysteine-rich receptor kinase 19	68.9697	950.915	509.942	3.78733	0.694658	5.45208	4.98e-08	7.85e-06
Cara011g020410	sq0011	13513426	13515545	-	peroxidase 15-like	0.879451	480.929	240.904	9.14059	1.2694	7.20073	5.99e-13	4.14e-10
Cara011g022350	sq0011	15836507	15863253	-	zeatin O-glucosyltransferase-like	84.5131	896.325	490.419	3.40699	0.591213	5.76271	8.28e-09	1.68e-06
Cara011g023310	sq0011	17123764	17132666	+	gamma-tocopherol methyltransferase	0.879451	160.268	80.5739	7.54788	1.42236	5.3066	1.12e-07	1.58e-05
Cara011g031090	sq0011	38905731	38926746	-	flavin-containing monooxygenase FMO GS-OX5-like isoform X1	0	149.147	74.5734	9.9237	1.97222	5.03174	4.86e-07	5.22e-05
Cara011g031200	sq0011	39140770	39145051	-	PHD finger-containing DDB_G0268158-like isoform X1	12.402	696.467	354.435	5.81288	1.15286	5.04215	4.6e-07	5e-05
Cara012g005510	sq0012	407555	410409	-	cationic peroxidase 1-like	33.8783	1353.74	693.809	5.32295	1.04252	5.10585	3.29e-07	3.77e-05
Cara012g007700	sq0012	2016724	2023254	-	type I inositol polyphosphate 5-phosphatase 8	209.024	3.63651	106.33	-5.83687	1.22704	-4.75686	1.97e-06	0.000165518
Cara012g009700	sq0012	3560907	3563335	+	cytochrome P450 76A1-like	0	110.486	55.2429	9.49078	1.81257	5.23608	1.64e-07	2.23e-05
Cara012g011020	sq0012	4708311	4709355	+	---NA---	0	767.113	383.556	12.2862	1.40772	8.72773	2.6e-18	4.61e-15
Cara012g011160	sq0012	4825792	4831383	+	BEL1-like homeodomain 1	121.075	1064.95	593.013	3.13672	0.653774	4.79786	1.6e-06	0.000138621
Cara012g011710	sq0012	5314165	5317008	+	DNA ligase 1-like	325.411	2794.34	1559.88	3.10189	0.642114	4.83074	1.36e-06	0.00012175
Cara012g012390	sq0012	5802855	5806024	-	SPX domain-containing 1	26.43	1485.2	755.813	5.81509	0.529466	10.9829	4.62e-28	4.37e-24
Cara012g013200	sq0012	6568387	6570441	-	SRG1-like isoform X2	70.3698	758.441	414.405	3.43086	0.501389	6.84271	7.77e-12	3.61e-09
Cara012g014180	sq0012	7427940	7435251	-	aldehyde dehydrogenase family 2 member C4-like	124.909	1196.38	660.644	3.25996	0.626386	5.2044	1.95e-07	2.52e-05
Cara012g014560	sq0012	7754363	7756438	-	bark storage A	0	108.97	54.485	9.47078	1.74805	5.41791	6.03e-08	9.05e-06
Cara012g015940	sq0012	8901316	8905154	+	cytokinin dehydrogenase 3-like	0	83.7191	41.8595	9.09041	1.87484	4.84862	1.24e-06	0.00011307
Cara012g017990	sq0012	10672555	10687834	+	xyloglucan endotransglycosylase hydrolase	162.894	2264.25	1213.57	3.79737	0.711809	5.33481	9.56e-08	1.36e-05
Cara012g019090	sq0012	11849617	11851635	-	probable 2-oxoglutarate-dependent dioxygenase AOP1	0	96.2107	48.1053	9.29125	2.0441	4.54541	5.48e-06	0.000398926
Cara012g019650	sq0012	12379507	12381390	-	chitotriosidase-1	34.4878	851.714	443.101	4.62866	1.04534	4.4279	9.52e-06	0.000636809
Cara012g019780	sq0012	12582011	12586441	-	lysosomal Pro-X carboxypeptidase	5.50181	263.497	134.499	5.5803	1.25185	4.45763	8.29e-06	0.000562575
Cara012g021260	sq0012	14251290	14255897	-	probable inactive leucine-rich repeat receptor kinase At1g66830	795.269	92.1167	443.693	-3.10901	0.61557	-5.05062	4.4e-07	4.83e-05
Cara012g023120	sq0012	16674768	16675550	+	---NA---	143.446	1601.02	872.234	3.47944	0.639829	5.43808	5.39e-08	8.35e-06
Cara012g023440	sq0012	17363500	17365039	+	BURP domain-containing BNM2A	0	323.42	161.71	11.0403	1.45072	7.6102	2.74e-14	2.59e-11
Cara012g029870	sq0012	40734035	40738230	-	probable inactive purple acid phosphatase 27 isoform X1	46.7241	1382.89	714.807	4.88916	1.09409	4.4687	7.87e-06	0.000540693
Cara012g030270	sq0012	41783033	41802338	-	unnamed protein product	0.879451	143.653	72.2664	7.38829	1.4631	5.04975	4.42e-07	4.83e-05
Cara012g031970	sq0012	44955417	44958490	+	probable receptor kinase At5g39020	0.29315	103.242	51.7675	8.43125	1.88297	4.47763	7.55e-06	0.000526213
Cara012g033280	sq0012	46622732	46623191	-	unnamed protein product	0	80.0481	40.024	9.02583	1.89022	4.77503	1.8e-06	0.000152654
Cara013g008770	sq0013	2873011	2874844	+	salicylic acid-binding 2-like	2.9315	236.882	119.907	6.3498	1.41469	4.48847	7.17e-06	0.000503858
Cara013g009970	sq0013	3863659	3866967	-	unnamed protein product	0.29315	218.621	109.457	9.51364	1.62225	5.86449	4.51e-09	1.01e-06
Cara013g009990	sq0013	3874453	3876363	+	peroxidase 51-like	263.793	3266.7	1765.24	3.63058	0.517616	7.01405	2.32e-12	1.26e-09
Cara013g010050	sq0013	3935565	3940843	+	formamidase isoform X2	0	163.601	81.8007	10.0571	1.8528	5.42808	5.7e-08	8.69e-06
Cara013g011710	sq0013	5149260	5149701	+	non-specific lipid-transfer 2-like	21.9379	1318.45	670.195	5.90404	1.00051	5.90101	3.61e-09	8.47e-07
Cara013g014520	sq0013	7183543	7185159	+	ganglioside-induced differentiation-associated 2	15.4786	427.191	221.335	4.78817	0.959849	4.98846	6.09e-07	6.28e-05
Cara013g018640	sq0013	11182886	11183843	-	heavy metal-associated isoprenylated plant 23	44.4202	1118.98	581.699	4.65443	1.02967	4.5203	6.18e-06	0.000440263
Cara013g020620	sq0013	13657698	13668751	-	unnamed protein product	0	83.5683	41.7842	9.088	1.91072	4.75632	1.97e-06	0.000165518
Cara014g005380	sq0014	351864	354717	-	glycerophosphodiester phosphodiesterase chloroplastic-like	75.7662	4407.3	2241.53	5.859	0.607675	9.64167	5.33e-22	1.89e-18
Cara014g005820	sq0014	642540	647161	-	triacylglycerol lipase 2-like	0	112.698	56.349	9.51931	1.87875	5.06682	4.05e-07	4.54e-05
Cara014g006270	sq0014	984420	985936	+	probable pectate lyase P18	0	115.016	57.5081	9.54868	1.88857	5.05604	4.28e-07	4.74e-05
Cara014g006600	sq0014	1237414	1256113	+	lava lamp isoform X5	21.0195	845.8	433.41	5.33377	1.21285	4.39772	1.09e-05	0.000716892
Cara014g007990	sq0014	2190534	2199045	+	3-dehydroquinate synthase homolog	169.278	1953.68	1061.48	3.52888	0.718169	4.91372	8.94e-07	8.84e-05
Cara014g008570	sq0014	2627078	2629329	-	lamin	20.7666	290.869	155.818	3.80799	0.782396	4.86708	1.13e-06	0.00010407
Cara014g009180	sq0014	3081594	3085063	+	COBRA-like	255.17	2054.74	1154.95	3.00918	0.62174	4.83994	1.3e-06	0.000117745
Cara014g009920	sq0014	3611729	3615151	+	BEL1-like homeodomain 4	0	162.328	81.1641	10.0459	1.80005	5.58089	2.39e-08	4.14e-06
Cara014g010000	sq0014	3684793	3687192	-	oxygen-evolving enhancer chloroplastic	0.29315	171.986	86.1397	9.16743	1.55203	5.90673	3.49e-09	8.32e-07
Cara014g011770	sq0014	5068088	5070018	+	peroxidase 51-like	131.472	2171.82	1151.65	4.04675	0.925119	4.37431	1.22e-05	0.00078562
Cara014g012730	sq0014	5897097	5898361	+	unnamed protein product	23.2054	574.835	299.02	4.63192	0.604003	7.6687	1.74e-14	1.7e-11
Cara014g013450	sq0014	6426264	6426903	+	non-specific lipid-transfer 2-like	87.9562	1773.68	930.82	4.33571	0.422483	10.2624	1.04e-24	5.9e-21
Cara014g013540	sq0014	6511087	6513470	-	Core-2 I-branching beta-1|6-N-acetylglucosaminyltransferase family	30.897	305.858	168.378	3.30754	0.765414	4.32125	1.55e-05	0.000952511
Cara014g014360	sq0014	7154547	7155466	+	Phosphoglycerate kinase	14.5679	561.126	287.847	5.25879	1.12793	4.66234	3.13e-06	0.000246421
Cara014g014430	sq0014	7205119	7207892	-	embryonic DC-8-like	640.387	70.7211	355.554	-3.17872	0.683848	-4.64828	3.35e-06	0.000259503
Cara014g015210	sq0014	7789275	7791149	-	probable pectinesterase 53	0	104.038	52.0192	9.40406	1.79969	5.22537	1.74e-07	2.32e-05
Cara014g017230	sq0014	9429508	9432419	-	serine arginine repetitive matrix 2-like	140.942	0	70.4709	-9.42366	1.74159	-5.41094	6.27e-08	9.31e-06
Cara014g019170	sq0014	11384818	11388128	+	homeobox-leucine zipper ATHB-6-like	56.4181	2774.65	1415.53	5.62067	0.717183	7.83715	4.61e-15	5.23e-12
Cara014g020170	sq0014	12418037	12421111	-	UPSTREAM OF FLC	102.697	0	51.3485	-8.96706	1.81779	-4.93295	8.1e-07	8.12e-05
Cara014g020300	sq0014	12538693	12539654	-	heavy metal-associated isoprenylated plant 23	29.4313	666.751	348.091	4.50445	0.628662	7.16514	7.77e-13	4.9e-10
Cara014g021870	sq0014	14353628	14359855	-	peroxidase 5-like	0	85.9198	42.9599	9.12805	1.93233	4.72385	2.31e-06	0.000190897
Cara014g024320	sq0014	17994199	17996854	-	cytochrome P450 72A15-like	0	153.382	76.6908	9.96408	1.63707	6.08654	1.15e-09	3.21e-07
Cara015g005560	sq0015	452242	465298	-	cytochrome P450 CYP72A219	0	128.183	64.0914	9.70493	1.70908	5.67847	1.36e-08	2.52e-06
Cara015g006350	sq0015	1366755	1373372	-	unnamed protein product	0	73.4291	36.7145	8.90142	1.9957	4.46031	8.18e-06	0.000556922
Cara015g006970	sq0015	2107347	2117800	-	---NA---	94.7292	6479.33	3287.03	6.09696	0.658575	9.2578	2.09e-20	5.38e-17
Cara015g008250	sq0015	3875326	3878869	-	disease resistance RGA3	3.22797	469.612	236.42	7.20163	1.20124	5.99515	2.03e-09	5.24e-07
Cara015g008490	sq0015	4251459	4252437	+	cytosolic sulfotransferase 12-like	0	111.595	55.7974	9.5052	1.74017	5.46224	4.7e-08	7.55e-06
Cara015g009290	sq0015	5332389	5334679	+	ubiquinol oxidase mitochondrial	16.1213	758.267	387.194	5.5507	0.979187	5.66869	1.44e-08	2.65e-06
Cara015g009480	sq0015	5679050	5680028	-	cytosolic sulfotransferase 12-like	0	114.211	57.1053	9.5387	1.95989	4.86696	1.13e-06	0.00010407
Cara015g012620	sq0015	16575698	16581140	-	aspartyl protease family At5g10770-like	0.496001	511.583	256.04	9.88195	1.27103	7.77474	7.56e-15	7.95e-12
Cara015g014400	sq0015	19467706	19468599	-	Mal d	0.879451	250.292	125.586	8.193	1.37691	5.95028	2.68e-09	6.61e-07
Cara015g017390	sq0015	23858883	23863238	-	NRT1 PTR FAMILY -like	196.607	0.727028	98.6668	-8.05672	1.41488	-5.69427	1.24e-08	2.34e-06
Cara015g019230	sq0015	25797504	25799015	+	Bifunctional inhibitor lipid-transfer seed storage 2S albumin superfamily	71.3076	1203.5	637.405	4.07829	0.790173	5.16127	2.45e-07	2.97e-05
Cara015g020640	sq0015	27040866	27041724	+	kDa proline-rich	3.72001	407.865	205.793	6.74756	1.24275	5.42953	5.65e-08	8.67e-06
Cara015g020650	sq0015	27045467	27057042	-	14 kDa proline-rich -like	0	1561.83	780.915	13.3121	1.32928	10.0145	1.32e-23	6.23e-20
Cara015g021710	sq0015	27927402	27933999	+	homeobox HD1	0	172.259	86.1295	10.1315	1.87537	5.40244	6.57e-08	9.62e-06
Cara015g022520	sq0015	28578149	28587245	+	probable copper-transporting ATPase HMA5	0	150.999	75.4997	9.94147	2.13083	4.66553	3.08e-06	0.000243308
Cara015g022750	sq0015	28778754	28784607	+	myc-like anthocyanin regulatory	0	455.178	227.589	11.5333	1.69534	6.80296	1.02e-11	4.62e-09
Cara015g022800	sq0015	28830507	28834018	+	aquaporin PIP1 3	290.353	3342.23	1816.29	3.52485	0.466481	7.55625	4.15e-14	3.8e-11
Cara015g023200	sq0015	29160580	29162272	+	late blight resistance homolog R1B-19	102.269	828.054	465.161	3.01639	0.653999	4.61223	3.98e-06	0.000301444
Cara015g023780	sq0015	29630995	29634185	+	high mobility group B 6-like isoform X1	1074.78	98.6744	586.728	-3.44441	0.611421	-5.63346	1.77e-08	3.15e-06
Cara015g024830	sq0015	30384398	30386676	+	acidic cellulase	1.1726	125.077	63.1248	6.76355	1.53038	4.41951	9.89e-06	0.000657385
Cara016g006450	sq0016	1562136	1567746	-	NRT1 PTR FAMILY	902.881	66.1444	484.513	-3.76965	0.585056	-6.44323	1.17e-10	4.21e-08
Cara016g007010	sq0016	2207696	2208735	-	---NA---	1.46575	1405.45	703.457	9.94786	1.02489	9.70625	2.84e-22	1.15e-18
Cara016g009500	sq0016	5927391	5929943	-	organic cation carnitine transporter 3-like	0	158.145	79.0727	10.0082	1.7364	5.76378	8.23e-09	1.68e-06
Cara016g010780	sq0016	10517311	10521423	+	unnamed protein product	0.248	99.468	49.858	8.37753	1.78371	4.69669	2.64e-06	0.000212548
Cara016g013270	sq0016	21374205	21379650	-	aspartyl protease family At5g10770-like	0.879451	700.715	350.797	9.68644	1.21858	7.94899	1.88e-15	2.43e-12
Cara016g015940	sq0016	26159004	26187644	+	pleiotropic drug resistance 1-like	0	129.214	64.6068	9.71671	1.77902	5.46184	4.71e-08	7.55e-06
Cara016g016970	sq0016	28005157	28006780	+	BURP domain RD22	25.0307	1901.96	963.497	6.24573	0.503132	12.4137	2.2e-35	6.25e-31
Cara016g017010	sq0016	28051308	28052876	-	BURP domain RD22	52.1908	1472.41	762.3	4.81979	0.794218	6.0686	1.29e-09	3.52e-07
Cara016g017470	sq0016	28576446	28579980	+	bark storage A-like	0	173.335	86.6673	10.1404	1.57026	6.4578	1.06e-10	3.97e-08
Cara016g019130	sq0016	30533153	30537546	+	cytochrome P450 711A1	0.586301	92.4466	46.5164	7.34044	1.70388	4.30807	1.65e-05	0.000998538
Cara016g020830	sq0016	32249094	32261123	-	14 kDa proline-rich -like	2.05205	391.074	196.563	7.59956	1.18817	6.39602	1.59e-10	5.52e-08
Cara016g021060	sq0016	32550946	32561444	-	vacuolar-processing enzyme beta-isozyme	1256.78	76.1856	666.485	-4.04405	0.853278	-4.73943	2.14e-06	0.000178871
Cara016g022590	sq0016	33790365	33797999	+	probable copper-transporting ATPase HMA5	0	142.301	71.1503	9.85591	1.89664	5.19652	2.03e-07	2.61e-05
Cara016g022840	sq0016	34004730	34010768	+	myc-like anthocyanin regulatory	0	292.624	146.312	10.896	1.75417	6.21149	5.25e-10	1.58e-07
Cara016g022860	sq0016	34024384	34029279	-	DUF3741 domain-containing DUF4378 domain-containing	32.0719	863.98	448.026	4.75295	1.07036	4.44052	8.97e-06	0.000603427
Cara016g023260	sq0016	34361945	34363634	+	late blight resistance homolog R1B-19	30.249	730.494	380.372	4.59574	0.744138	6.17593	6.58e-10	1.9e-07
Cara017g005350	sq0017	267687	268542	-	cysteine ase inhibitor 1-like	350.99	3045.45	1698.22	3.11745	0.667165	4.67268	2.97e-06	0.000236308
Cara017g007000	sq0017	1654074	1656537	-	probable aquaporin PIP2-5	43.6841	714.361	379.023	4.03324	0.780199	5.1695	2.35e-07	2.88e-05
Cara017g009060	sq0017	3643480	3645520	+	L-ascorbate oxidase homolog	18.686	254.118	136.402	3.76444	0.855084	4.40242	1.07e-05	0.00070644
Cara017g009500	sq0017	4076096	4103153	+	apyrase-like	0.29315	191.085	95.6893	9.31938	1.53471	6.07241	1.26e-09	3.47e-07
Cara017g009510	sq0017	4106407	4109169	+	probable inorganic phosphate transporter 1-9	0	80.2718	40.1359	9.02995	2.06491	4.37305	1.23e-05	0.000788351
Cara017g010640	sq0017	5286409	5294699	-	probable LRR receptor-like serine threonine- kinase At3g47570	0	67.2741	33.6371	8.77511	2.02945	4.32388	1.53e-05	0.000945725
Cara017g011360	sq0017	6357393	6365883	+	unnamed protein product	715.638	81.0623	398.35	-3.14171	0.674015	-4.66118	3.14e-06	0.000247128
Cara017g011540	sq0017	6626765	6628787	-	methyltransferase-like 1	9.3921	471.326	240.359	5.65702	1.0695	5.28943	1.23e-07	1.71e-05
Cara017g011590	sq0017	6695154	6697633	-	7-methylxanthine methyltransferase 1	23.7322	879.986	451.859	5.21519	1.01574	5.13436	2.83e-07	3.36e-05
Cara017g014820	sq0017	15132320	15137044	+	LRR receptor-like serine threonine- kinase FLS2	0	423.474	211.737	11.4292	1.5237	7.50095	6.34e-14	5.45e-11
Cara017g016110	sq0017	18161979	18166352	+	probable receptor-like serine threonine- kinase At5g57670	0	251.809	125.904	10.6793	1.6159	6.60888	3.87e-11	1.62e-08
Cara018g014600	sq0018	27111391	27126753	-	apyrase-like	51.4972	1263.57	657.534	4.61843	1.0589	4.36155	1.29e-05	0.000814371
Cara018g018070	sq0018	30447118	30452552	-	---	357.291	8.43298	182.862	-5.40212	1.09843	-4.91804	8.74e-07	8.73e-05
Cara018g018320	sq0018	30656885	30657666	-	---	0	138.136	69.0678	9.813	1.93598	5.06875	4e-07	4.51e-05
Cara018g018610	sq0018	30890578	30892796	-	---	313.9	2758.79	1536.35	3.13585	0.620505	5.0537	4.33e-07	4.78e-05
Cara019g006150	sq0019	926428	926839	-	E3 ubiquitin- ligase ATL23-like	0	116.916	58.458	9.57237	1.84226	5.196	2.04e-07	2.61e-05
Cara019g007150	sq0019	1727823	1730439	-	cysteine ase 15A-like	861.226	8483.66	4672.44	3.30041	0.656691	5.02582	5.01e-07	5.35e-05
Cara019g007630	sq0019	2085695	2087977	-	isoflavone reductase	0.29315	86.2562	43.2747	8.1716	1.8773	4.35284	1.34e-05	0.000838075
Cara019g007740	sq0019	2154988	2157004	-	long-chain-fatty-acid--AMP ligase 26-like	0	68.006	34.003	8.79065	2.01183	4.36947	1.25e-05	0.000797779
Cara019g009190	sq0019	3316495	3326331	-	class 3	0.586301	123.241	61.9136	7.76059	1.56915	4.94574	7.59e-07	7.72e-05
Cara019g009910	sq0019	4043147	4047062	-	agamous-like MADS-box AGL104 isoform X2	8.22614	371.843	190.034	5.50927	0.967828	5.69241	1.25e-08	2.35e-06
Cara019g011590	sq0019	5500276	5501185	-	EXORDIUM-like	91.7548	938.767	515.261	3.35636	0.661345	5.07505	3.87e-07	4.38e-05
Cara019g012470	sq0019	6455284	6459894	+	AP2-like ethylene-responsive transcription factor ANT	1.1726	281.998	141.585	7.93909	1.44614	5.48985	4.02e-08	6.64e-06
Cara019g013800	sq0019	8282872	8286001	+	IQ-DOMAIN 1	22.2224	854.18	438.201	5.26688	0.889514	5.92108	3.2e-09	7.69e-07
Cara019g021640	sq0019	25818669	25821581	-	unnamed protein product	0.29647	1210.49	605.395	11.9826	1.36779	8.76058	1.94e-18	3.67e-15
Cara019g021660	sq0019	25850737	25851730	-	hypothetical protein VITISV_036363	2.06201	1964.37	983.214	9.94324	0.856271	11.6123	3.57e-31	5.07e-27
Cara019g021670	sq0019	25850742	25851345	+	extensin-like region	185.818	2158.64	1172.23	3.5389	0.752544	4.70258	2.57e-06	0.000208274
Cara019g021970	sq0019	26246199	26250122	+	trihelix transcription factor GT-2-like	18.8563	705.435	362.145	5.22663	1.00391	5.20627	1.93e-07	2.51e-05
Cara020g007010	sq0020	1552764	1554734	-	B-box zinc finger 21-like	88.2464	717.322	402.784	3.02364	0.620209	4.8752	1.09e-06	0.000100798
Cara020g007450	sq0020	1918208	1919048	-	unnamed protein product	15.3551	621.194	318.275	5.33568	1.06951	4.98888	6.07e-07	6.28e-05
Cara020g010060	sq0020	4315997	4320129	+	metal transporter Nramp2-like	0.879451	169.188	85.0335	7.62076	1.55731	4.89353	9.9e-07	9.28e-05
Cara020g010770	sq0020	4921315	4924428	-	unnamed protein product	2555.95	260.712	1408.33	-3.29301	0.671305	-4.90539	9.32e-07	9.05e-05
Cara020g011400	sq0020	5490803	5491232	-	classical arabinogalactan 5-like	23.7688	644.095	333.932	4.75814	0.953832	4.98845	6.09e-07	6.28e-05
Cara020g011790	sq0020	5951706	5958034	-	---NA---	69.6354	759.243	414.439	3.44708	0.745742	4.62236	3.79e-06	0.000288633
Cara020g012410	sq0020	6625880	6630803	+	AP2-like ethylene-responsive transcription factor ANT	5.88793	323.255	164.572	5.76216	1.11273	5.1784	2.24e-07	2.8e-05
Cara020g015010	sq0020	9800469	9831798	-	proton-dependent oligopeptide transport family	0	82.2324	41.1162	9.06478	1.93583	4.68264	2.83e-06	0.000226375
Cara020g016010	sq0020	11754641	11760741	+	ase inhibitor PSI- -like	447.977	5.08919	226.533	-6.45495	1.38778	-4.65127	3.3e-06	0.000256469
Cara020g019740	sq0020	26187760	26190128	-	germin 2-1	2.05205	445.212	223.632	7.77756	1.5208	5.11412	3.15e-07	3.65e-05
Cara020g022230	sq0020	29471104	29496624	-	unnamed protein product	0.879451	537.652	269.266	9.29991	1.29765	7.16673	7.68e-13	4.9e-10
Cara020g022640	sq0020	29934366	29938256	+	trihelix transcription factor GT-2-like	38.9565	514.579	276.768	3.72535	0.739607	5.03693	4.73e-07	5.1e-05
Cara021g005370	sq0021	562411	567744	-	alpha-galactosidase 1	0	95.6365	47.8183	9.2826	1.8909	4.90909	9.15e-07	8.95e-05
Cara021g012440	sq0021	18786280	18789497	-	probable xyloglucan endotransglucosylase hydrolase 28	40.1756	891.598	465.887	4.47353	0.837973	5.33851	9.37e-08	1.34e-05
Cara021g013300	sq0021	20246885	20250092	-	NRT1 PTR FAMILY isoform X1	0	113.89	56.9451	9.53465	1.94033	4.91394	8.93e-07	8.84e-05
Cara021g014520	sq0021	21826534	21827248	+	21 kDa -like	15.5363	904.764	460.15	5.86554	1.00753	5.82169	5.83e-09	1.25e-06
Cara021g014580	sq0021	21904660	21909147	-	myosin-binding 2	0	83.7023	41.8512	9.09036	2.02554	4.48786	7.19e-06	0.000504047
Cara021g014720	sq0021	22098965	22103931	-	kirola-like	0	304.614	152.307	10.9539	1.53613	7.13085	9.97e-13	6.15e-10
Cara021g015260	sq0021	22725933	22735398	+	ABC transporter G family member 7	333.13	40.5652	186.847	-3.03778	0.620632	-4.89466	9.85e-07	9.28e-05
Cara021g015530	sq0021	22949814	22956229	-	DETOXIFICATION 16-like	4.62236	325.681	165.152	6.13525	1.37496	4.46213	8.11e-06	0.000554865
Cara021g016770	sq0021	24337596	24339002	-	allene oxide cyclase chloroplastic-like	1.1726	264.04	132.606	7.85165	1.26016	6.23067	4.64e-10	1.43e-07
Cara021g018900	sq0021	26146515	26148687	+	expansin	3898.52	327.067	2112.79	-3.57519	0.551842	-6.47865	9.25e-11	3.53e-08
Cara021g019340	sq0021	26506759	26509240	+	homeobox-leucine zipper ATHB-13	4.39726	324.993	164.695	6.21663	1.42944	4.349	1.37e-05	0.000849158
Cara021g019610	sq0021	26744966	26746967	+	LEAF RUST 10 DISEASE-RESISTANCE LOCUS RECEPTOR-LIKE PROTEIN KINASE-like	455.393	0	227.697	-11.116	1.39303	-7.97969	1.47e-15	1.98e-12
Cara021g019970	sq0021	27050473	27055284	+	nucleobase-ascorbate transporter 7	250.742	1.45406	126.098	-7.414	1.2815	-5.78539	7.23e-09	1.53e-06
Cara021g020520	sq0021	27507100	27508477	-	EARLY-RESPONSIVE TO DEHYDRATION chloroplastic-like	162.051	0	81.0255	-9.62544	1.59921	-6.01888	1.76e-09	4.61e-07
Cara021g021320	sq0021	28136497	28137870	-	myosin heavy chain kinase C-like	0	69.3474	34.6737	8.81879	1.98353	4.446	8.75e-06	0.000589647
Cara022g006990	sq0022	3315158	3317311	-	high mobility group B 7-like	854.424	101.123	477.773	-3.07822	0.559908	-5.49773	3.85e-08	6.38e-06
Cara022g010220	sq0022	17724046	17727817	+	replication A 70 kDa DNA-binding subunit B-like isoform X1	0	229.363	114.682	10.5446	1.71394	6.15226	7.64e-10	2.19e-07
Cara022g013030	sq0022	22548605	22566717	+	purple acid phosphatase 3	0	308.164	154.082	10.9707	1.57791	6.95264	3.59e-12	1.92e-09
Cara022g013250	sq0022	23127610	23131789	+	DETOXIFICATION 14-like	0	76.6965	38.3482	8.96421	2.07486	4.32039	1.56e-05	0.000952511
Cara022g015700	sq0022	26592481	26593769	-	heavy metal-associated isoprenylated plant 20-like	0	240.132	120.066	10.6108	1.65406	6.41499	1.41e-10	4.93e-08
Cara022g017490	sq0022	28380499	28381906	-	allene oxide cyclase chloroplastic-like	13.8777	494.109	253.993	5.15997	1.06829	4.83013	1.36e-06	0.00012175
Cara022g019550	sq0022	30181987	30184769	+	cytochrome P450 704B1	0	72.1832	36.0916	8.87675	2.03178	4.36896	1.25e-05	0.000797856
Cara022g021070	sq0022	31513565	31514717	+	MLP 423	29769.2	2832.62	16300.9	-3.39359	0.566352	-5.99201	2.07e-09	5.25e-07
Cara022g021260	sq0022	31684292	31685731	-	probable xyloglucan endotransglucosylase hydrolase 33	0	176.206	88.1032	10.1641	1.69282	6.00423	1.92e-09	5e-07
Cara022g021350	sq0022	31762829	31765568	-	Leucine-rich repeat-containing 50	175.451	1.81757	88.6343	-6.58071	1.35684	-4.85003	1.23e-06	0.000112633
Cara022g021460	sq0022	31855659	31861153	+	probable nucleoredoxin 1	0.586301	498.826	249.706	9.79078	1.31269	7.45857	8.75e-14	7.09e-11
Cara022g021580	sq0022	31935304	31949997	-	probable polygalacturonase At1g80170	0.886091	174.542	87.714	7.66353	1.46663	5.22526	1.74e-07	2.32e-05
Cara022g023700	sq0022	33611666	33613554	-	bidirectional sugar transporter N3-like	17.2056	912.248	464.727	5.73149	1.20282	4.76506	1.89e-06	0.000159447
